# Supplementary material for: Bis(4-meth­oxy­chalcone 4-ethyl­thio­semi­carbazon­ato-κ2 N 1,S)zinc(II): crystal structure and Hirshfeld surface analysis
Source: Acta Crystallogr E Crystallogr Commun. 2018 Jan 12;74(Pt 2):151–7. doi: 10.1107/S2056989018000282 (PMC5956326; doi:10.1107/S2056989018000282)
Supplement: Supplementary file 1 [file e-74-00151-sup1.cif]

##############################################################################
#                                                                            #
# This CIF contains the data in a paper accepted for publication in          #
# Acta Crystallographica Section E. It conforms to the requirements of       #
# Notes for Authors for Acta Crystallographica Section E, and has been       #
# peer reviewed under the auspices of the IUCr Commission on Journals.       #
#                                                                            #
# Full details of the Crystallographic Information File format               #
# are given in the paper "The Crystallographic Information File (CIF):       #
# a New Standard Archive File for Crystallography" by S. R. Hall, F. H.      #
# Allen and I. D. Brown [Acta Cryst. (1991), A47, 655-685].                  #
#                                                                            #
# The current version of the core CIF dictionary is obtainable from          #
# ftp://ftp.iucr.org/pub/cif_core.dic.                                       #
#                                                                            #
# Software is freely available for graphical display of the structure(s)     #
# in this CIF. For information consult the CIF software page                 #
# http://www.iucr.org/resources/cif/software.                                #
#                                                                            #
# This file may be used for bona fide research purposes within the           #
# scientific community so long as proper attribution is given to the journal # 
# article from which it was obtained.                                        #
#                                                                            #
##############################################################################
data_I
_database_code_depnum_ccdc_archive 'CCDC 1814817'
_audit_creation_method     'SHELXL-2014/7'
_chemical_name_systematic
;\
Bis[(<i>N</i>-ethyl-<i>N</i>'-{(<i>Z</i>)-[(2<i>E</i>)-3-(4-methoxyphenyl)-\
1-phenylprop-2-en-1-ylidene]amino}carbamimidoyl)sulfanido]zinc(II)
;
_chemical_name_common
;
Bis(4-methoxychalcone
4-ethylthiosemicarbazonato-\k^2^<i>N</i>^1^,<i>S</i>)zinc(II)
;
_chemical_formula_moiety     'C38 H40 N6 O2 S2 Zn'
_chemical_formula_sum     'C38 H40 N6 O2 S2 Zn'
_chemical_formula_iupac     '[Zn (C19 H20 N3 O S)2]'
_chemical_formula_weight     742.25
_chemical_melting_point     ?
_shelx_space_group_comment
;
The symmetry employed for this shelxl refinement is uniquely defined
by the following loop, which should always be used as a source of
symmetry information in preference to the above space-group names.
They are only intended as comments.
;
_space_group_crystal_system     triclinic
_space_group_name_H-M_alt     'P -1'
_space_group_name_Hall     '-P 1'
loop_
    _space_group_symop_operation_xyz
    'x, y, z'
    '-x, -y, -z'
_cell_length_a     10.5013(6)
_cell_length_b     14.2836(8)
_cell_length_c     14.8282(9)
_cell_angle_alpha     107.173(5)
_cell_angle_beta     108.152(5)
_cell_angle_gamma     106.259(5)
_cell_volume     1842.0(2)
_cell_formula_units_Z     2
_cell_measurement_reflns_used     4004
_cell_measurement_theta_min     2.8400
_cell_measurement_theta_max     27.5267
_cell_measurement_temperature     100(2)
_exptl_crystal_description     prism
_exptl_crystal_colour     yellow
_exptl_crystal_size_max     0.250
_exptl_crystal_size_mid     0.150
_exptl_crystal_size_min     0.050
_exptl_crystal_density_diffrn     1.338
_exptl_crystal_density_meas     ?
_exptl_crystal_density_method     ?
_exptl_crystal_F_000     776
_exptl_absorpt_coefficient_mu     0.822
_exptl_absorpt_correction_type     multi-scan
_exptl_absorpt_process_details
;
(CrysAlis PRO; Agilent, 2013)
;
_shelx_estimated_absorpt_T_min     0.821
_shelx_estimated_absorpt_T_max     0.960
_exptl_absorpt_correction_T_min     0.88682
_exptl_absorpt_correction_T_max     1.00000
_diffrn_ambient_temperature     100(2)
_diffrn_radiation_type     MoK\a
_diffrn_radiation_wavelength     0.71073
_diffrn_radiation_source     'SuperNova (Mo) X-ray Source'
_diffrn_radiation_monochromator     Mirror
_diffrn_measurement_device_type
        'Agilent Technologies SuperNova Dual diffractometer with Atlas detector'
_diffrn_measurement_method     '\w scan'
_diffrn_detector_area_resol_mean     10.4041
_diffrn_reflns_number     19299
_diffrn_reflns_av_R_equivalents     0.0706
_diffrn_reflns_theta_min     2.846
_diffrn_reflns_theta_max     27.499
_diffrn_reflns_theta_full     27.499
_diffrn_measured_fraction_theta_max     0.999
_diffrn_measured_fraction_theta_full     0.999
_diffrn_reflns_limit_h_min     -13
_diffrn_reflns_limit_h_max     13
_diffrn_reflns_limit_k_min     -18
_diffrn_reflns_limit_k_max     18
_diffrn_reflns_limit_l_min     -19
_diffrn_reflns_limit_l_max     19
_diffrn_standards_number     0
_diffrn_standards_interval_count     0
_diffrn_standards_interval_time     0
_diffrn_standards_decay_%     0
_refine_special_details
;
The maximum and minimum residual electron density peaks of
1.10 and 0.59 e\%A^-3^, respectively, were located 1.04 \%A and 0.71 \%A
from the Zn atom.
;
_reflns_number_total     8464
_reflns_number_gt     5619
_reflns_threshold_expression     'I > 2\s(I)'
_refine_ls_structure_factor_coef     Fsqd
_refine_ls_matrix_type     full
_refine_ls_R_factor_all     0.1086
_refine_ls_R_factor_gt     0.0646
_refine_ls_wR_factor_gt     0.1374
_refine_ls_wR_factor_ref     0.1713
_refine_ls_goodness_of_fit_ref     1.011
_refine_ls_restrained_S_all     1.011
_refine_ls_number_reflns     8464
_refine_ls_number_parameters     452
_refine_ls_number_restraints     0
_refine_ls_hydrogen_treatment     mixed
_refine_ls_weighting_scheme     calc
_refine_ls_weighting_details
              'w=1/[\s^2^(Fo^2^)+(0.0660P)^2^+1.1328P] where P=(Fo^2^+2Fc^2^)/3'
_atom_sites_solution_primary     ?
_atom_sites_solution_secondary     ?
_refine_ls_shift/su_max     0.001
_refine_ls_shift/su_mean     0.000
_refine_diff_density_max     1.095
_refine_diff_density_min     -0.588
_refine_ls_extinction_method     none
_refine_ls_extinction_coef     .
loop_
    _atom_type_symbol
    _atom_type_description
    _atom_type_scat_dispersion_real
    _atom_type_scat_dispersion_imag
    _atom_type_scat_source
    'C' 'C' 0.0033 0.0016
                         'International Tables Vol C Tables 4.2.6.8 and 6.1.1.4'
    'H' 'H' 0.0000 0.0000
                         'International Tables Vol C Tables 4.2.6.8 and 6.1.1.4'
    'N' 'N' 0.0061 0.0033
                         'International Tables Vol C Tables 4.2.6.8 and 6.1.1.4'
    'O' 'O' 0.0106 0.0060
                         'International Tables Vol C Tables 4.2.6.8 and 6.1.1.4'
    'S' 'S' 0.1246 0.1234
                         'International Tables Vol C Tables 4.2.6.8 and 6.1.1.4'
    'Zn' 'Zn' 0.2839 1.4301
                         'International Tables Vol C Tables 4.2.6.8 and 6.1.1.4'
_computing_data_collection
;
CrysAlis PRO (Agilent, 2013)
;
_computing_cell_refinement
;
CrysAlis PRO (Agilent, 2013)
;
_computing_data_reduction
;
CrysAlis PRO (Agilent, 2013)
;
_computing_structure_solution
;
SHELXS97 (Sheldrick, 2008)
;
_computing_structure_refinement
;
SHELXL2014 (Sheldrick, 2015)
;
_computing_molecular_graphics
;
ORTEP-3 for Windows (Farrugia, 2012) and DIAMOND (Brandenburg,
2006)
;
_computing_publication_material
;
publCIF (Westrip, 2010)
;
loop_
    _atom_site_type_symbol
    _atom_site_label
    _atom_site_fract_x
    _atom_site_fract_y
    _atom_site_fract_z
    _atom_site_U_iso_or_equiv
    _atom_site_adp_type
    _atom_site_calc_flag
    _atom_site_occupancy
    _atom_site_disorder_assembly
    _atom_site_disorder_group
    Zn Zn 0.61283(5) 0.39864(3) 0.26017(3) 0.01731(14) Uani d 1 . .
    S S1 0.53424(11) 0.44366(8) 0.12335(8) 0.0199(2) Uani d 1 . .
    S S2 0.63421(11) 0.47815(8) 0.42482(7) 0.0209(2) Uani d 1 . .
    O O1 1.0784(3) 0.3417(2) 0.8198(2) 0.0285(7) Uani d 1 . .
    O O2 0.2660(4) 0.0652(2) -0.4057(2) 0.0383(8) Uani d 1 . .
    N N1 0.6593(4) 0.4265(3) -0.0084(2) 0.0211(8) Uani d 1 . .
    H H1N 0.615(5) 0.463(3) -0.029(3) 0.025 Uiso d 1 . .
    N N2 0.7664(4) 0.3874(2) 0.1248(2) 0.0192(7) Uani d 1 . .
    N N3 0.7733(3) 0.3790(2) 0.2167(2) 0.0162(7) Uani d 1 . .
    N N4 0.5490(4) 0.3597(3) 0.5203(2) 0.0221(8) Uani d 1 . .
    H H4N 0.556(5) 0.420(3) 0.556(3) 0.027 Uiso d 1 . .
    N N5 0.4901(4) 0.2575(3) 0.3512(2) 0.0201(7) Uani d 1 . .
    N N6 0.4944(4) 0.2545(2) 0.2579(2) 0.0186(7) Uani d 1 . .
    C C1 0.6656(4) 0.4179(3) 0.0811(3) 0.0163(8) Uani d 1 . .
    C C2 0.7722(5) 0.4190(4) -0.0435(3) 0.0346(11) Uani d 1 . .
    H H2A 0.7767 0.3485 -0.0534 0.042 Uiso calc 1 . .
    H H2B 0.8689 0.4758 0.0106 0.042 Uiso calc 1 . .
    C C3 0.7415(7) 0.4310(5) -0.1443(4) 0.0499(14) Uani d 1 . .
    H H3A 0.6472 0.3735 -0.1986 0.075 Uiso calc 1 . .
    H H3B 0.8198 0.4266 -0.1657 0.075 Uiso calc 1 . .
    H H3C 0.7373 0.5008 -0.1347 0.075 Uiso calc 1 . .
    C C4 0.8760(4) 0.3507(3) 0.2610(3) 0.0160(8) Uani d 1 . .
    C C5 0.8940(4) 0.3512(3) 0.3620(3) 0.0188(8) Uani d 1 . .
    H H5 0.8345 0.3757 0.3913 0.023 Uiso calc 1 . .
    C C6 0.9879(4) 0.3199(3) 0.4181(3) 0.0183(8) Uani d 1 . .
    H H6 1.0445 0.2925 0.3877 0.022 Uiso calc 1 . .
    C C7 1.0097(4) 0.3247(3) 0.5222(3) 0.0203(9) Uani d 1 . .
    C C8 1.1094(5) 0.2881(3) 0.5709(3) 0.0246(9) Uani d 1 . .
    H H8 1.1610 0.2602 0.5355 0.030 Uiso calc 1 . .
    C C9 1.1352(4) 0.2915(3) 0.6701(3) 0.0241(9) Uani d 1 . .
    H H9 1.2025 0.2653 0.7015 0.029 Uiso calc 1 . .
    C C10 1.0617(5) 0.3334(3) 0.7223(3) 0.0233(9) Uani d 1 . .
    C C11 0.9624(5) 0.3715(3) 0.6745(3) 0.0238(9) Uani d 1 . .
    H H11 0.9126 0.4012 0.7105 0.029 Uiso calc 1 . .
    C C12 0.9368(4) 0.3663(3) 0.5766(3) 0.0223(9) Uani d 1 . .
    H H12 0.8681 0.3915 0.5450 0.027 Uiso calc 1 . .
    C C13 1.1781(5) 0.3025(3) 0.8702(3) 0.0309(11) Uani d 1 . .
    H H13A 1.1450 0.2258 0.8276 0.046 Uiso calc 1 . .
    H H13B 1.1807 0.3128 0.9392 0.046 Uiso calc 1 . .
    H H13C 1.2766 0.3420 0.8782 0.046 Uiso calc 1 . .
    C C14 0.9722(4) 0.3227(3) 0.2124(3) 0.0186(8) Uani d 1 . .
    C C15 0.9112(5) 0.2427(3) 0.1112(3) 0.0228(9) Uani d 1 . .
    H H15 0.8075 0.2064 0.0726 0.027 Uiso calc 1 . .
    C C16 1.0016(5) 0.2162(3) 0.0672(3) 0.0266(10) Uani d 1 . .
    H H16 0.9595 0.1606 -0.0011 0.032 Uiso calc 1 . .
    C C17 1.1524(5) 0.2698(3) 0.1217(3) 0.0275(10) Uani d 1 . .
    H H17 1.2137 0.2525 0.0902 0.033 Uiso calc 1 . .
    C C18 1.2141(5) 0.3488(3) 0.2223(3) 0.0280(10) Uani d 1 . .
    H H18 1.3179 0.3849 0.2603 0.034 Uiso calc 1 . .
    C C19 1.1250(4) 0.3755(3) 0.2677(3) 0.0224(9) Uani d 1 . .
    H H19 1.1679 0.4299 0.3368 0.027 Uiso calc 1 . .
    C C20 0.5495(4) 0.3535(3) 0.4270(3) 0.0184(8) Uani d 1 . .
    C C21 0.4684(5) 0.2645(3) 0.5309(3) 0.0299(10) Uani d 1 . .
    H H21A 0.3728 0.2218 0.4686 0.036 Uiso calc 1 . .
    H H21B 0.4480 0.2881 0.5928 0.036 Uiso calc 1 . .
    C C22 0.5510(6) 0.1933(4) 0.5426(4) 0.0411(12) Uani d 1 . .
    H H22A 0.5634 0.1641 0.4788 0.062 Uiso calc 1 . .
    H H22B 0.4950 0.1342 0.5543 0.062 Uiso calc 1 . .
    H H22C 0.6477 0.2359 0.6023 0.062 Uiso calc 1 . .
    C C23 0.4179(4) 0.1593(3) 0.1782(3) 0.0200(9) Uani d 1 . .
    C C24 0.4155(4) 0.1516(3) 0.0785(3) 0.0216(9) Uani d 1 . .
    H H24 0.4833 0.2114 0.0780 0.026 Uiso calc 1 . .
    C C25 0.3253(5) 0.0669(3) -0.0139(3) 0.0248(9) Uani d 1 . .
    H H25 0.2647 0.0039 -0.0132 0.030 Uiso calc 1 . .
    C C26 0.3140(5) 0.0651(3) -0.1153(3) 0.0249(10) Uani d 1 . .
    C C27 0.2184(5) -0.0286(3) -0.2070(3) 0.0295(10) Uani d 1 . .
    H H27 0.1651 -0.0911 -0.2018 0.035 Uiso calc 1 . .
    C C28 0.1998(5) -0.0322(3) -0.3052(3) 0.0318(11) Uani d 1 . .
    H H28 0.1346 -0.0966 -0.3661 0.038 Uiso calc 1 . .
    C C29 0.2763(5) 0.0582(3) -0.3139(3) 0.0299(10) Uani d 1 . .
    C C30 0.3721(5) 0.1522(3) -0.2241(3) 0.0282(10) Uani d 1 . .
    H H30 0.4247 0.2148 -0.2295 0.034 Uiso calc 1 . .
    C C31 0.3900(5) 0.1540(3) -0.1278(3) 0.0259(10) Uani d 1 . .
    H H31 0.4567 0.2184 -0.0673 0.031 Uiso calc 1 . .
    C C32 0.1792(7) -0.0321(4) -0.5000(3) 0.0525(16) Uani d 1 . .
    H H32A 0.2138 -0.0877 -0.4931 0.079 Uiso calc 1 . .
    H H32B 0.1885 -0.0185 -0.5591 0.079 Uiso calc 1 . .
    H H32C 0.0759 -0.0563 -0.5120 0.079 Uiso calc 1 . .
    C C33 0.3334(5) 0.0649(3) 0.1917(3) 0.0218(9) Uani d 1 . .
    C C34 0.3828(5) -0.0154(3) 0.1916(4) 0.0319(11) Uani d 1 . .
    H H34 0.4668 -0.0129 0.1790 0.038 Uiso calc 1 . .
    C C35 0.3087(5) -0.0999(4) 0.2103(4) 0.0385(12) Uani d 1 . .
    H H35 0.3436 -0.1544 0.2112 0.046 Uiso calc 1 . .
    C C36 0.1864(5) -0.1056(3) 0.2271(3) 0.0327(11) Uani d 1 . .
    H H36 0.1371 -0.1633 0.2401 0.039 Uiso calc 1 . .
    C C37 0.1351(5) -0.0266(3) 0.2251(3) 0.0317(11) Uani d 1 . .
    H H37 0.0494 -0.0306 0.2357 0.038 Uiso calc 1 . .
    C C38 0.2088(5) 0.0584(3) 0.2076(3) 0.0274(10) Uani d 1 . .
    H H38 0.1733 0.1125 0.2065 0.033 Uiso calc 1 . .
loop_
    _atom_site_aniso_label
    _atom_site_aniso_U_11
    _atom_site_aniso_U_22
    _atom_site_aniso_U_33
    _atom_site_aniso_U_12
    _atom_site_aniso_U_13
    _atom_site_aniso_U_23
    Zn 0.0161(2) 0.0230(2) 0.0138(2) 0.00749(18) 0.00647(18) 0.00934(18)
    S1 0.0182(5) 0.0282(5) 0.0191(5) 0.0120(4) 0.0084(4) 0.0146(4)
    S2 0.0217(5) 0.0230(5) 0.0160(5) 0.0072(4) 0.0089(4) 0.0068(4)
    O1 0.0313(17) 0.0351(16) 0.0156(14) 0.0077(13) 0.0071(13) 0.0147(13)
    O2 0.050(2) 0.0385(17) 0.0188(16) 0.0078(16) 0.0142(15) 0.0127(14)
    N1 0.0229(19) 0.0325(19) 0.0167(17) 0.0154(15) 0.0089(14) 0.0173(15)
    N2 0.0205(18) 0.0293(17) 0.0120(16) 0.0113(14) 0.0083(13) 0.0117(14)
    N3 0.0156(16) 0.0206(16) 0.0112(15) 0.0069(13) 0.0046(13) 0.0068(13)
    N4 0.0245(19) 0.0297(18) 0.0118(16) 0.0102(16) 0.0098(14) 0.0070(14)
    N5 0.0214(18) 0.0260(17) 0.0140(16) 0.0093(14) 0.0083(14) 0.0095(14)
    N6 0.0195(17) 0.0263(17) 0.0159(16) 0.0117(14) 0.0096(13) 0.0121(14)
    C1 0.018(2) 0.0170(18) 0.0117(18) 0.0046(15) 0.0047(15) 0.0066(15)
    C2 0.039(3) 0.054(3) 0.024(2) 0.027(2) 0.018(2) 0.024(2)
    C3 0.055(4) 0.076(4) 0.040(3) 0.032(3) 0.032(3) 0.035(3)
    C4 0.0141(19) 0.0165(17) 0.0130(18) 0.0033(15) 0.0031(15) 0.0064(15)
    C5 0.017(2) 0.027(2) 0.0177(19) 0.0095(16) 0.0106(16) 0.0125(16)
    C6 0.020(2) 0.0224(19) 0.0132(18) 0.0077(16) 0.0076(15) 0.0081(16)
    C7 0.021(2) 0.0204(19) 0.0145(19) 0.0067(16) 0.0039(16) 0.0062(16)
    C8 0.026(2) 0.032(2) 0.019(2) 0.0132(18) 0.0099(17) 0.0130(18)
    C9 0.021(2) 0.033(2) 0.020(2) 0.0128(18) 0.0040(17) 0.0171(18)
    C10 0.025(2) 0.023(2) 0.0137(19) 0.0021(17) 0.0042(17) 0.0087(16)
    C11 0.026(2) 0.027(2) 0.018(2) 0.0089(18) 0.0097(17) 0.0090(17)
    C12 0.023(2) 0.025(2) 0.016(2) 0.0109(17) 0.0050(16) 0.0077(16)
    C13 0.034(3) 0.037(2) 0.017(2) 0.009(2) 0.0023(18) 0.0198(19)
    C14 0.020(2) 0.0241(19) 0.0157(19) 0.0098(16) 0.0079(16) 0.0120(16)
    C15 0.029(2) 0.026(2) 0.0137(19) 0.0125(18) 0.0060(17) 0.0097(16)
    C16 0.036(3) 0.032(2) 0.017(2) 0.023(2) 0.0105(18) 0.0102(18)
    C17 0.036(3) 0.042(2) 0.022(2) 0.026(2) 0.0203(19) 0.0186(19)
    C18 0.021(2) 0.039(2) 0.025(2) 0.0130(19) 0.0080(18) 0.018(2)
    C19 0.024(2) 0.028(2) 0.0142(19) 0.0108(17) 0.0063(16) 0.0094(17)
    C20 0.0149(19) 0.027(2) 0.0157(19) 0.0104(16) 0.0064(15) 0.0104(16)
    C21 0.026(2) 0.042(3) 0.022(2) 0.008(2) 0.0134(18) 0.016(2)
    C22 0.036(3) 0.047(3) 0.046(3) 0.013(2) 0.019(2) 0.030(2)
    C23 0.021(2) 0.025(2) 0.0168(19) 0.0100(17) 0.0095(16) 0.0090(16)
    C24 0.025(2) 0.0185(18) 0.022(2) 0.0072(16) 0.0106(17) 0.0106(16)
    C25 0.032(2) 0.021(2) 0.019(2) 0.0095(18) 0.0115(18) 0.0070(17)
    C26 0.028(2) 0.022(2) 0.016(2) 0.0072(18) 0.0065(17) 0.0037(17)
    C27 0.032(3) 0.029(2) 0.020(2) 0.0041(19) 0.0109(19) 0.0103(18)
    C28 0.042(3) 0.027(2) 0.014(2) 0.006(2) 0.0066(19) 0.0063(17)
    C29 0.037(3) 0.036(2) 0.019(2) 0.015(2) 0.0140(19) 0.0139(19)
    C30 0.036(3) 0.026(2) 0.023(2) 0.0109(19) 0.0135(19) 0.0120(18)
    C31 0.032(2) 0.025(2) 0.018(2) 0.0076(18) 0.0114(18) 0.0096(17)
    C32 0.073(4) 0.047(3) 0.015(2) 0.004(3) 0.014(2) 0.008(2)
    C33 0.025(2) 0.024(2) 0.0129(19) 0.0068(17) 0.0072(16) 0.0075(16)
    C34 0.030(3) 0.032(2) 0.037(3) 0.012(2) 0.016(2) 0.017(2)
    C35 0.037(3) 0.033(2) 0.046(3) 0.014(2) 0.010(2) 0.025(2)
    C36 0.036(3) 0.027(2) 0.027(2) 0.0022(19) 0.009(2) 0.0163(19)
    C37 0.030(3) 0.034(2) 0.026(2) 0.005(2) 0.012(2) 0.013(2)
    C38 0.031(3) 0.026(2) 0.028(2) 0.0095(18) 0.0146(19) 0.0142(18)
_geom_special_details
;
 All esds (except the esd in the dihedral angle between two l.s. planes)
 are estimated using the full covariance matrix.  The cell esds are taken
 into account individually in the estimation of esds in distances, angles
 and torsion angles; correlations between esds in cell parameters are only
 used when they are defined by crystal symmetry.  An approximate (isotropic)
 treatment of cell esds is used for estimating esds involving l.s. planes.
;
loop_
    _geom_bond_atom_site_label_1
    _geom_bond_atom_site_label_2
    _geom_bond_site_symmetry_2
    _geom_bond_distance
    _geom_bond_publ_flag
    Zn N3 . 2.041(3) y
    Zn N6 . 2.071(3) y
    Zn S1 . 2.2879(11) y
    Zn S2 . 2.2757(11) y
    C1 N2 . 1.314(5) y
    C4 N3 . 1.310(5) y
    C5 C6 . 1.349(5) y
    C20 N5 . 1.307(5) y
    C23 N6 . 1.319(5) y
    C24 C25 . 1.344(5) y
    S2 C20 . 1.768(4) ?
    O1 C10 . 1.365(5) ?
    O1 C13 . 1.433(5) ?
    O2 C29 . 1.366(5) ?
    O2 C32 . 1.438(5) ?
    N1 C1 . 1.352(5) ?
    N1 C2 . 1.453(6) ?
    N1 H1N . 0.85(4) ?
    N2 N3 . 1.385(4) ?
    N4 C20 . 1.361(5) ?
    N4 C21 . 1.467(6) ?
    N4 H4N . 0.83(4) ?
    N5 N6 . 1.386(5) ?
    C2 C3 . 1.500(7) ?
    C2 H2A . 0.9900 ?
    C2 H2B . 0.9900 ?
    C3 H3A . 0.9800 ?
    C3 H3B . 0.9800 ?
    C3 H3C . 0.9800 ?
    C4 C5 . 1.449(5) ?
    C4 C14 . 1.486(5) ?
    C5 H5 . 0.9500 ?
    C6 C7 . 1.465(5) ?
    C6 H6 . 0.9500 ?
    C7 C8 . 1.396(6) ?
    C7 C12 . 1.396(6) ?
    C8 C9 . 1.394(6) ?
    C8 H8 . 0.9500 ?
    C9 C10 . 1.382(6) ?
    C9 H9 . 0.9500 ?
    C10 C11 . 1.404(6) ?
    C11 C12 . 1.367(6) ?
    C11 H11 . 0.9500 ?
    C12 H12 . 0.9500 ?
    C13 H13A . 0.9800 ?
    C13 H13B . 0.9800 ?
    C13 H13C . 0.9800 ?
    C14 C15 . 1.395(5) ?
    C14 C19 . 1.397(5) ?
    C15 C16 . 1.382(6) ?
    C15 H15 . 0.9500 ?
    C16 C17 . 1.381(6) ?
    C16 H16 . 0.9500 ?
    C17 C18 . 1.383(6) ?
    C17 H17 . 0.9500 ?
    C18 C19 . 1.384(6) ?
    C18 H18 . 0.9500 ?
    C19 H19 . 0.9500 ?
    C21 C22 . 1.524(6) ?
    C21 H21A . 0.9900 ?
    C21 H21B . 0.9900 ?
    C22 H22A . 0.9800 ?
    C22 H22B . 0.9800 ?
    C22 H22C . 0.9800 ?
    C23 C24 . 1.441(6) ?
    C23 C33 . 1.499(6) ?
    C24 H24 . 0.9500 ?
    C25 C26 . 1.463(6) ?
    C25 H25 . 0.9500 ?
    C26 C31 . 1.396(6) ?
    C26 C27 . 1.403(5) ?
    C27 C28 . 1.391(6) ?
    C27 H27 . 0.9500 ?
    C28 C29 . 1.382(6) ?
    C28 H28 . 0.9500 ?
    C29 C30 . 1.394(6) ?
    C30 C31 . 1.373(6) ?
    C30 H30 . 0.9500 ?
    C31 H31 . 0.9500 ?
    C32 H32A . 0.9800 ?
    C32 H32B . 0.9800 ?
    C32 H32C . 0.9800 ?
    C33 C38 . 1.383(6) ?
    C33 C34 . 1.385(6) ?
    C34 C35 . 1.394(7) ?
    C34 H34 . 0.9500 ?
    C35 C36 . 1.368(7) ?
    C35 H35 . 0.9500 ?
    C36 C37 . 1.382(6) ?
    C36 H36 . 0.9500 ?
    C37 C38 . 1.388(6) ?
    C37 H37 . 0.9500 ?
    C38 H38 . 0.9500 ?
loop_
    _geom_angle_atom_site_label_1
    _geom_angle_atom_site_label_2
    _geom_angle_atom_site_label_3
    _geom_angle_site_symmetry_1
    _geom_angle_site_symmetry_3
    _geom_angle
    _geom_angle_publ_flag
    N3 Zn N6 . . 107.16(12) ?
    N3 Zn S2 . . 127.83(9) ?
    N6 Zn S2 . . 86.73(9) ?
    N3 Zn S1 . . 87.29(9) ?
    N6 Zn S1 . . 121.90(9) ?
    S2 Zn S1 . . 127.92(4) ?
    C1 S1 Zn . . 92.45(13) ?
    C20 S2 Zn . . 92.86(13) ?
    C10 O1 C13 . . 117.1(3) ?
    C29 O2 C32 . . 117.1(4) ?
    C1 N1 C2 . . 121.0(3) ?
    C1 N1 H1N . . 118(3) ?
    C2 N1 H1N . . 115(3) ?
    C1 N2 N3 . . 115.8(3) ?
    C4 N3 N2 . . 115.4(3) ?
    C4 N3 Zn . . 127.7(3) ?
    N2 N3 Zn . . 116.7(2) ?
    C20 N4 C21 . . 121.3(3) ?
    C20 N4 H4N . . 111(3) ?
    C21 N4 H4N . . 120(3) ?
    C20 N5 N6 . . 115.2(3) ?
    C23 N6 N5 . . 114.8(3) ?
    C23 N6 Zn . . 128.6(3) ?
    N5 N6 Zn . . 116.6(2) ?
    N2 C1 N1 . . 115.8(4) ?
    N2 C1 S1 . . 127.4(3) ?
    N1 C1 S1 . . 116.8(3) ?
    N1 C2 C3 . . 111.2(4) ?
    N1 C2 H2A . . 109.4 ?
    C3 C2 H2A . . 109.4 ?
    N1 C2 H2B . . 109.4 ?
    C3 C2 H2B . . 109.4 ?
    H2A C2 H2B . . 108.0 ?
    C2 C3 H3A . . 109.5 ?
    C2 C3 H3B . . 109.5 ?
    H3A C3 H3B . . 109.5 ?
    C2 C3 H3C . . 109.5 ?
    H3A C3 H3C . . 109.5 ?
    H3B C3 H3C . . 109.5 ?
    N3 C4 C5 . . 116.2(3) ?
    N3 C4 C14 . . 122.3(3) ?
    C5 C4 C14 . . 121.4(3) ?
    C6 C5 C4 . . 125.7(4) ?
    C6 C5 H5 . . 117.2 ?
    C4 C5 H5 . . 117.2 ?
    C5 C6 C7 . . 125.3(4) ?
    C5 C6 H6 . . 117.4 ?
    C7 C6 H6 . . 117.4 ?
    C8 C7 C12 . . 117.8(4) ?
    C8 C7 C6 . . 119.3(4) ?
    C12 C7 C6 . . 122.9(4) ?
    C7 C8 C9 . . 121.7(4) ?
    C7 C8 H8 . . 119.1 ?
    C9 C8 H8 . . 119.1 ?
    C10 C9 C8 . . 119.2(4) ?
    C10 C9 H9 . . 120.4 ?
    C8 C9 H9 . . 120.4 ?
    O1 C10 C9 . . 124.7(4) ?
    O1 C10 C11 . . 115.8(4) ?
    C9 C10 C11 . . 119.5(4) ?
    C12 C11 C10 . . 120.6(4) ?
    C12 C11 H11 . . 119.7 ?
    C10 C11 H11 . . 119.7 ?
    C11 C12 C7 . . 121.1(4) ?
    C11 C12 H12 . . 119.4 ?
    C7 C12 H12 . . 119.4 ?
    O1 C13 H13A . . 109.5 ?
    O1 C13 H13B . . 109.5 ?
    H13A C13 H13B . . 109.5 ?
    O1 C13 H13C . . 109.5 ?
    H13A C13 H13C . . 109.5 ?
    H13B C13 H13C . . 109.5 ?
    C15 C14 C19 . . 119.1(4) ?
    C15 C14 C4 . . 120.4(3) ?
    C19 C14 C4 . . 120.5(3) ?
    C16 C15 C14 . . 120.0(4) ?
    C16 C15 H15 . . 120.0 ?
    C14 C15 H15 . . 120.0 ?
    C15 C16 C17 . . 120.6(4) ?
    C15 C16 H16 . . 119.7 ?
    C17 C16 H16 . . 119.7 ?
    C16 C17 C18 . . 119.8(4) ?
    C16 C17 H17 . . 120.1 ?
    C18 C17 H17 . . 120.1 ?
    C17 C18 C19 . . 120.2(4) ?
    C17 C18 H18 . . 119.9 ?
    C19 C18 H18 . . 119.9 ?
    C18 C19 C14 . . 120.3(4) ?
    C18 C19 H19 . . 119.9 ?
    C14 C19 H19 . . 119.9 ?
    N5 C20 N4 . . 116.9(4) ?
    N5 C20 S2 . . 128.0(3) ?
    N4 C20 S2 . . 115.1(3) ?
    N4 C21 C22 . . 113.3(4) ?
    N4 C21 H21A . . 108.9 ?
    C22 C21 H21A . . 108.9 ?
    N4 C21 H21B . . 108.9 ?
    C22 C21 H21B . . 108.9 ?
    H21A C21 H21B . . 107.7 ?
    C21 C22 H22A . . 109.5 ?
    C21 C22 H22B . . 109.5 ?
    H22A C22 H22B . . 109.5 ?
    C21 C22 H22C . . 109.5 ?
    H22A C22 H22C . . 109.5 ?
    H22B C22 H22C . . 109.5 ?
    N6 C23 C24 . . 117.3(4) ?
    N6 C23 C33 . . 120.4(3) ?
    C24 C23 C33 . . 122.3(3) ?
    C25 C24 C23 . . 125.5(4) ?
    C25 C24 H24 . . 117.3 ?
    C23 C24 H24 . . 117.3 ?
    C24 C25 C26 . . 124.5(4) ?
    C24 C25 H25 . . 117.7 ?
    C26 C25 H25 . . 117.7 ?
    C31 C26 C27 . . 116.6(4) ?
    C31 C26 C25 . . 123.6(3) ?
    C27 C26 C25 . . 119.8(4) ?
    C28 C27 C26 . . 121.6(4) ?
    C28 C27 H27 . . 119.2 ?
    C26 C27 H27 . . 119.2 ?
    C29 C28 C27 . . 119.9(4) ?
    C29 C28 H28 . . 120.1 ?
    C27 C28 H28 . . 120.1 ?
    O2 C29 C28 . . 125.4(4) ?
    O2 C29 C30 . . 114.9(4) ?
    C28 C29 C30 . . 119.7(4) ?
    C31 C30 C29 . . 119.6(4) ?
    C31 C30 H30 . . 120.2 ?
    C29 C30 H30 . . 120.2 ?
    C30 C31 C26 . . 122.7(4) ?
    C30 C31 H31 . . 118.7 ?
    C26 C31 H31 . . 118.7 ?
    O2 C32 H32A . . 109.5 ?
    O2 C32 H32B . . 109.5 ?
    H32A C32 H32B . . 109.5 ?
    O2 C32 H32C . . 109.5 ?
    H32A C32 H32C . . 109.5 ?
    H32B C32 H32C . . 109.5 ?
    C38 C33 C34 . . 119.4(4) ?
    C38 C33 C23 . . 120.9(4) ?
    C34 C33 C23 . . 119.7(4) ?
    C33 C34 C35 . . 119.6(5) ?
    C33 C34 H34 . . 120.2 ?
    C35 C34 H34 . . 120.2 ?
    C36 C35 C34 . . 121.0(4) ?
    C36 C35 H35 . . 119.5 ?
    C34 C35 H35 . . 119.5 ?
    C35 C36 C37 . . 119.5(4) ?
    C35 C36 H36 . . 120.2 ?
    C37 C36 H36 . . 120.2 ?
    C38 C37 C36 . . 120.0(4) ?
    C38 C37 H37 . . 120.0 ?
    C36 C37 H37 . . 120.0 ?
    C33 C38 C37 . . 120.5(4) ?
    C33 C38 H38 . . 119.7 ?
    C37 C38 H38 . . 119.7 ?
loop_
    _geom_torsion_atom_site_label_1
    _geom_torsion_atom_site_label_2
    _geom_torsion_atom_site_label_3
    _geom_torsion_atom_site_label_4
    _geom_torsion_site_symmetry_1
    _geom_torsion_site_symmetry_2
    _geom_torsion_site_symmetry_3
    _geom_torsion_site_symmetry_4
    _geom_torsion
    _geom_torsion_publ_flag
    C1 N2 N3 C4 . . . . -178.6(3) ?
    C1 N2 N3 Zn . . . . 6.6(4) ?
    C20 N5 N6 C23 . . . . -171.6(3) ?
    C20 N5 N6 Zn . . . . 6.6(4) ?
    N3 N2 C1 N1 . . . . 179.8(3) ?
    N3 N2 C1 S1 . . . . -2.8(5) ?
    C2 N1 C1 N2 . . . . -9.3(5) ?
    C2 N1 C1 S1 . . . . 173.0(3) ?
    Zn S1 C1 N2 . . . . -1.7(3) ?
    Zn S1 C1 N1 . . . . 175.7(3) ?
    C1 N1 C2 C3 . . . . -180.0(4) ?
    N2 N3 C4 C5 . . . . 174.4(3) ?
    Zn N3 C4 C5 . . . . -11.5(5) ?
    N2 N3 C4 C14 . . . . -3.8(5) ?
    Zn N3 C4 C14 . . . . 170.3(2) ?
    N3 C4 C5 C6 . . . . 176.5(4) ?
    C14 C4 C5 C6 . . . . -5.2(6) ?
    C4 C5 C6 C7 . . . . 177.4(4) ?
    C5 C6 C7 C8 . . . . 179.1(4) ?
    C5 C6 C7 C12 . . . . -2.0(6) ?
    C12 C7 C8 C9 . . . . 0.7(6) ?
    C6 C7 C8 C9 . . . . 179.6(4) ?
    C7 C8 C9 C10 . . . . -0.9(6) ?
    C13 O1 C10 C9 . . . . -0.9(6) ?
    C13 O1 C10 C11 . . . . 179.5(3) ?
    C8 C9 C10 O1 . . . . -179.5(4) ?
    C8 C9 C10 C11 . . . . 0.1(6) ?
    O1 C10 C11 C12 . . . . -179.6(4) ?
    C9 C10 C11 C12 . . . . 0.8(6) ?
    C10 C11 C12 C7 . . . . -1.0(6) ?
    C8 C7 C12 C11 . . . . 0.3(6) ?
    C6 C7 C12 C11 . . . . -178.6(4) ?
    N3 C4 C14 C15 . . . . -55.3(5) ?
    C5 C4 C14 C15 . . . . 126.6(4) ?
    N3 C4 C14 C19 . . . . 125.3(4) ?
    C5 C4 C14 C19 . . . . -52.9(5) ?
    C19 C14 C15 C16 . . . . 0.3(6) ?
    C4 C14 C15 C16 . . . . -179.1(4) ?
    C14 C15 C16 C17 . . . . -1.3(6) ?
    C15 C16 C17 C18 . . . . 1.7(7) ?
    C16 C17 C18 C19 . . . . -1.1(7) ?
    C17 C18 C19 C14 . . . . 0.1(6) ?
    C15 C14 C19 C18 . . . . 0.3(6) ?
    C4 C14 C19 C18 . . . . 179.8(4) ?
    N6 N5 C20 N4 . . . . -179.2(3) ?
    N6 N5 C20 S2 . . . . -0.3(5) ?
    C21 N4 C20 N5 . . . . -7.9(5) ?
    C21 N4 C20 S2 . . . . 173.0(3) ?
    Zn S2 C20 N5 . . . . -4.9(4) ?
    Zn S2 C20 N4 . . . . 174.0(3) ?
    C20 N4 C21 C22 . . . . 80.6(5) ?
    N5 N6 C23 C24 . . . . 178.6(3) ?
    Zn N6 C23 C24 . . . . 0.7(5) ?
    N5 N6 C23 C33 . . . . 0.8(5) ?
    Zn N6 C23 C33 . . . . -177.1(3) ?
    N6 C23 C24 C25 . . . . -168.2(4) ?
    C33 C23 C24 C25 . . . . 9.6(6) ?
    C23 C24 C25 C26 . . . . 173.3(4) ?
    C24 C25 C26 C31 . . . . -4.0(7) ?
    C24 C25 C26 C27 . . . . 178.6(4) ?
    C31 C26 C27 C28 . . . . -0.4(7) ?
    C25 C26 C27 C28 . . . . 177.2(4) ?
    C26 C27 C28 C29 . . . . -0.2(7) ?
    C32 O2 C29 C28 . . . . -6.2(7) ?
    C32 O2 C29 C30 . . . . 174.5(4) ?
    C27 C28 C29 O2 . . . . -179.1(4) ?
    C27 C28 C29 C30 . . . . 0.2(7) ?
    O2 C29 C30 C31 . . . . 179.7(4) ?
    C28 C29 C30 C31 . . . . 0.3(7) ?
    C29 C30 C31 C26 . . . . -0.9(7) ?
    C27 C26 C31 C30 . . . . 1.0(7) ?
    C25 C26 C31 C30 . . . . -176.5(4) ?
    N6 C23 C33 C38 . . . . 70.3(5) ?
    C24 C23 C33 C38 . . . . -107.4(5) ?
    N6 C23 C33 C34 . . . . -107.7(4) ?
    C24 C23 C33 C34 . . . . 74.6(5) ?
    C38 C33 C34 C35 . . . . -1.7(6) ?
    C23 C33 C34 C35 . . . . 176.4(4) ?
    C33 C34 C35 C36 . . . . 1.0(7) ?
    C34 C35 C36 C37 . . . . 0.4(7) ?
    C35 C36 C37 C38 . . . . -1.0(7) ?
    C34 C33 C38 C37 . . . . 1.1(6) ?
    C23 C33 C38 C37 . . . . -176.9(4) ?
    C36 C37 C38 C33 . . . . 0.2(6) ?
loop_
    _geom_hbond_atom_site_label_D
    _geom_hbond_atom_site_label_H
    _geom_hbond_atom_site_label_A
    _geom_hbond_site_symmetry_A
    _geom_hbond_distance_DH
    _geom_hbond_distance_HA
    _geom_hbond_distance_DA
    _geom_hbond_angle_DHA
    N1 H1N S1 2_665 0.85(5) 2.66(5) 3.506(4) 171(3)
    N4 H4N S2 2_666 0.84(5) 2.82(5) 3.477(5) 137(4)
    C36 H36 O1 2_656 0.95 2.57 3.428(6) 151
    C16 H16 Cg1 2_655 0.95 2.85 3.747(4) 157
    C18 H18 Cg2 1_655 0.95 2.69 3.485(5) 141
    C34 H34 Cg3 2_655 0.95 2.72 3.555(6) 148
    C5 H5 Cg2 . 0.95 2.67 3.462(5) 142
    C24 H24 Cg4 . 0.95 2.55 3.421(5) 153
_shelx_hkl_file
;
   0   0   2 45556.6 859.894   9
   0   0   2 40036.0 743.862   1
   0   0   3 47746.2 997.023   1
   0   0   3 49204.9 1138.85   9
   0   0   3 46935.1 1087.69   8
   0   0   4 13126.9 652.694   9
   0   0   4 12325.7 647.866   8
   0   0   4 12330.1 591.373   1
   0   0   5 335.701 97.7059   5
   0   0  -5 328.091 111.120   1
   0   0   5 375.211 134.906   8
   0   0   5 383.448 125.876   9
   0   0   5 262.442 99.9441   1
   0   0   6 19846.3 787.414   5
   0   0   6 21479.6 1042.87   9
   0   0   6 21466.8 1057.97   8
   0   0   6 22494.3 979.334   1
   0   0  -6 21493.8 975.201   1
   0   0   7 3327.68 415.226   1
   0   0   7 3480.97 465.958   8
   0   0   7 3888.92 479.991   9
   0   0   7 3754.24 434.391   2
   0   0   7 2770.30 316.480   5
   0   0  -7 2684.98 375.276   1
   0   0   8 4702.70 433.480   5
   0   0   8 5242.23 558.519   1
   0   0   8 5140.43 601.244   8
   0   0   8 4582.78 514.852   2
   0   0   8 5575.13 611.713   9
   0   0   9 4618.31 463.932   5
   0   0  -9 3547.50 498.726   1
   0   0   9 4668.97 552.094   1
   0   0   9 3995.60 522.161   2
   0   0  10 53.7828 111.574   1
   0   0  10 195.085 71.2878   5
   0   0  10 51.9137 109.040   2
   0   0 -11 205.583 146.120   4
   0   0 -11 408.243 166.845   6
   0   0  11 200.745 166.613   1
   0   0  11 287.481 132.968   5
   0   0  11 322.523 215.687   2
   0   0  12 498.225 210.427   1
   0   0 -12 1102.63 356.850   4
   0   0  12 764.548 262.398   2
   0   0 -12 734.493 199.310   6
   0   0  12 641.734 205.169   5
   0   0 -13 9638.57 998.657   4
   0   0  13 11088.3 1052.25   1
   0   0  13 10802.8 1037.90   2
   0   0  14 266.514 139.072   2
   0   0  14 97.0056 126.465   1
   0   0 -15 2090.54 502.975   4
   0   0  15 2977.62 584.207   2
   0   0  16 1946.38 485.382   2
   0   0 -16 1501.10 452.467   4
   0   1 -17 686.167 325.021   4
   0   1 -16-229.280 203.118   4
   0  -1  16 343.853 213.478   2
   0   1 -15 1977.32 495.889   4
   0  -1  15 2488.83 528.098   2
   0  -1  15 2404.13 501.294   1
   0  -1  14 1191.20 341.661   2
   0  -1  14 1014.79 325.377   1
   0   1 -14 1385.85 388.509   4
   0   1 -13 3260.45 611.015   4
   0  -1  13 4503.01 642.591   1
   0  -1  13 5385.90 683.751   2
   0  -1  12 220.665 127.787   2
   0  -1  12 68.9057 125.119   1
   0   1 -12 407.053 207.089   4
   0  -1  11 5653.60 653.215   2
   0  -1  11 5062.05 624.958   1
   0   1 -11 6249.47 737.423   4
   0  -1  10 5507.48 555.116   5
   0   1 -10 4602.99 578.857   1
   0  -1  10 3902.05 507.831   1
   0  -1  10 5238.37 578.064   2
   0  -1   9 572.295 192.726   1
   0  -1   9 849.472 252.451   9
   0  -1   9 548.026 173.656   5
   0  -1   9 917.423 220.768   2
   0  -1   8 7375.63 609.335   1
   0  -1   8 7143.16 674.212   9
   0   1  -8 6670.97 603.876   1
   0  -1   8 6831.52 573.775   2
   0  -1   8 6894.92 682.352   8
   0  -1   8 6446.96 541.602   5
   0  -1   7 107359. 2489.68   8
   0  -1   7 99445.8 2351.25   9
   0  -1   7 102654. 2108.77   1
   0   1  -7 100666. 2174.58   1
   0  -1   7 96228.4 1967.93   5
   0  -1   6 30696.9 1062.03   1
   0  -1   6 27430.0 980.150   5
   0   1  -6 30226.8 1077.97   1
   0  -1   6 29811.5 1170.77   9
   0  -1   5 14306.6 653.191   5
   0   1  -5 15679.9 725.568   1
   0  -1   5 16060.2 698.729   1
   0  -1   5 16970.8 814.620   9
   0  -1   4 13975.2 642.495   9
   0  -1   4 12879.4 559.790   1
   0  -1   3 22962.0 615.453   1
   0  -1   2 2630.75 162.520   1
   0   1   2 10655.3 474.791   8
   0  -1  -2 9597.78 393.061   6
   0   1   2 11063.8 481.063   9
   0   1   2 10448.6 465.626   1
   0   1   3 739.922 148.989   8
   0  -1  -3 760.200 126.675   6
   0   1   3 687.323 145.641   1
   0   1   3 752.963 150.905   9
   0   1   4 4363.92 403.915   9
   0   1   4 3924.16 373.296   1
   0   1   4 3615.25 376.259   8
   0   1   5 770.895 195.390   2
   0   1   5 867.333 196.353   9
   0   1   5 553.260 153.926   1
   0  -1  -5 1132.67 227.877   1
   0   1   5 784.488 207.506   8
   0  -1  -6 7261.72 610.593   1
   0   1   6 7471.25 643.312   9
   0   1   6 9029.40 670.271   2
   0   1   6 7544.13 654.594   8
   0   1   6 6631.88 419.549   5
   0   1   6 6821.19 591.442   1
   0  -1  -7 50.0132 42.2855   6
   0   1   7-24.3258 65.8640   8
   0   1   7 132.506 129.709   1
   0   1   7 73.5418 88.9582   2
   0   1   7-2.84754 49.3006   5
   0   1   7 63.9570 72.1701   9
   0  -1  -8 6657.19 523.173   6
   0  -1  -8 7186.58 748.689   9
   0   1   8 6078.43 458.115   5
   0   1   8 7579.47 719.668   2
   0  -1  -8 5787.78 624.126   1
   0   1   8 7492.92 731.019   9
   0   1   8 7024.41 675.621   1
   0  -1  -9-180.183 132.418   1
   0  -1  -9-6.08683 67.3747   6
   0   1   9 48.0877 115.350   1
   0   1   9 47.5557 62.5311   5
   0   1   9 21.0491 109.068   2
   0  -1 -10 11653.3 757.216   6
   0   1  10 12524.4 1009.56   2
   0   1  10 10247.9 671.245   5
   0   1  10 11521.9 961.854   1
   0  -1 -10 13140.6 988.035   4
   0   1  11 389.984 172.039   2
   0   1  11 422.737 151.598   5
   0  -1 -11 355.624 189.636   4
   0   1  11 726.208 264.132   1
   0  -1 -11 261.709 151.545   6
   0  -1 -12 8178.79 861.502   4
   0   1  12 8924.03 953.178   2
   0   1  12 9778.72 983.120   1
   0   1  13 6752.57 867.336   2
   0  -1 -13 6381.67 808.951   4
   0   1  14 568.174 287.048   2
   0  -1 -14 395.474 283.177   4
   0   1  15-239.161 205.679   2
   0  -1 -15-373.511 227.764   4
   0   1  16 873.164 465.477   7
   0  -1 -16 816.023 333.267   4
   0   1  16 983.345 399.113   2
   0   2 -17 875.680 360.185   4
   0   2 -16-11.9256 187.351   4
   0  -2  16 4.39590 86.5363   1
   0  -2  16-383.686 210.226   2
   0  -2  15 35.4644 111.047   1
   0  -2  15-24.8128 139.947   2
   0   2 -15-79.7524 142.464   4
   0  -2  14 2341.86 461.555   1
   0   2 -14 2732.64 581.480   4
   0  -2  14 2381.80 455.639   2
   0  -2  13 334.734 163.479   2
   0  -2  13 534.410 231.209   1
   0   2 -13 68.0450 140.231   4
   0   2 -12 1110.46 336.334   4
   0  -2  12 764.329 262.313   1
   0  -2  12 712.469 217.375   5
   0  -2  12 702.000 213.800   2
   0  -2  11 145.412 135.353   1
   0  -2  11 103.832 76.6679   2
   0   2 -11 68.4135 116.509   1
   0   2 -11 56.1719 141.111   4
   0  -2  10 119.011 94.3542   2
   0  -2  10-4.22054 76.6953   1
   0  -2   9 5744.49 564.378   1
   0  -2   9 5030.31 595.943   9
   0  -2   9 5004.34 489.246   2
   0   2  -9 5162.87 556.678   1
   0  -2   9 4671.18 513.510   5
   0   2  -8-56.7538 87.4967   1
   0  -2   8-40.8605 101.297   9
   0  -2   8 91.3462 81.0775   5
   0  -2   8-44.3237 108.332   1
   0   2  -7 119898. 2235.02   1
   0  -2   7 114778. 2464.84   9
   0  -2   7 112823. 2121.46   1
   0  -2   6 1055.21 216.356   5
   0  -2   6 1176.01 204.820   1
   0  -2   5 1713.57 212.144   1
   0  -2   5 1728.24 259.486   5
   0   2  -4 9837.79 539.832   5
   0  -2   4 9419.66 438.587   1
   0   2  -3 18556.3 740.295   5
   0   2  -2 1183.86 161.906   5
   0   2  -1 29969.0 539.488   2
   0   2   0 3449.23 239.168   2
   0  -2  -1 83969.4 1365.70   7
   0   2   1 77326.9 932.862   5
   0  -2  -1 76730.3 1252.06   6
   0  -2  -1 79278.3 909.900   5
   0   2   1 79208.9 1381.76   2
   0   2   2 1233.34 180.683   6
   0   2   2 1345.65 119.241   5
   0  -2  -2 1197.86 166.354   6
   0   2   2 1349.11 202.491   2
   0   2   2 1429.58 217.390   1
   0   2   3 15639.8 747.874   1
   0   2   3 14987.6 739.509   8
   0   2   3 16010.9 770.168   2
   0  -2  -3 15342.7 643.858   6
   0   2   4 396.677 127.767   8
   0  -2  -4 495.174 129.465   6
   0   2   4 430.224 135.761   2
   0   2   4 375.994 133.829   1
   0   2   4 480.865 156.027   9
   0  -2  -5 28894.2 1004.63   6
   0   2   5 29481.0 1250.15   2
   0   2   5 29014.3 1234.09   8
   0   2   5 31065.2 1257.98   9
   0   2   5 31073.8 1239.35   1
   0   2   6 1598.99 310.258   1
   0   2   6 1499.13 298.109   2
   0  -2  -6 859.792 183.498   6
   0   2   6 1422.37 303.369   8
   0   2   6 1370.55 286.636   9
   0  -2  -7 19611.7 1148.49   1
   0  -2  -7 17982.8 883.180   6
   0   2   7 21539.7 1181.60   1
   0   2   7 21251.7 1181.95   2
   0  -2  -7 20690.3 1224.23   9
   0   2   7 20677.7 1204.77   8
   0   2   7 21117.1 1196.50   9
   0   2   7 18300.7 691.077   5
   0  -2  -8 219.014 187.076   9
   0   2   8 268.850 150.752   1
   0  -2  -8 161.306 102.127   6
   0  -2  -8 453.265 206.532   1
   0   2   8 160.061 120.822   2
   0   2   8 135.629 86.7887   5
   0  -2  -9 7270.99 821.586   9
   0   2   9 6447.95 464.912   5
   0   2   9 7580.07 791.037   1
   0  -2  -9 6151.39 566.453   6
   0   2   9 6431.40 733.607   2
   0  -2  -9 6400.15 652.143   4
   0   2  10 8133.71 855.380   1
   0   2  10 8082.78 859.194   2
   0   2  10 6786.49 492.169   5
   0  -2 -10 6974.92 633.053   6
   0  -2 -10 7558.13 748.514   4
   0  -2 -10 6310.44 821.641   9
   0  -2 -11 2236.59 366.020   6
   0   2  11 3024.69 557.625   2
   0   2  11 3005.30 336.672   5
   0  -2 -11 2911.48 486.483   4
   0  -2 -12 1116.93 324.648   4
   0   2  12 1288.96 377.014   2
   0  -2 -13 608.973 295.097   4
   0   2  13 670.843 299.404   7
   0   2  13 340.983 219.949   2
   0  -2 -14 212.573 183.980   4
   0   2  14 117.193 137.621   7
   0   2  14 377.400 239.928   2
   0   2  15 353.770 278.880   7
   0   2  15 536.111 291.953   2
   0  -2 -15 342.489 224.206   4
   0  -3  17-409.227 221.944   1
   0   3 -17 773.965 374.662   4
   0  -3  16 915.759 314.395   1
   0  -3  16 1029.83 311.031   2
   0   3 -16 1088.41 398.994   4
   0  -3  15 43.2251 91.0210   2
   0   3 -15 218.841 181.876   4
   0  -3  15 10.4681 89.2095   1
   0   3 -14 4297.66 703.474   4
   0  -3  14 3966.26 580.864   1
   0  -3  14 4569.42 593.419   2
   0  -3  13 1416.53 314.732   2
   0   3 -13 1295.42 413.680   4
   0  -3  13 1416.12 338.287   1
   0  -3  12 2519.26 443.748   5
   0   3 -12 2216.33 463.047   4
   0  -3  12 3474.41 500.649   1
   0  -3  12 2921.62 433.792   2
   0  -3  11 538.800 219.347   5
   0  -3  11 926.646 230.555   2
   0  -3  11 521.110 195.346   1
   0   3 -11 955.274 309.906   4
   0  -3  10 526.793 155.799   2
   0  -3  10 545.933 198.609   1
   0  -3   9 261.399 130.680   1
   0  -3   9 9.56552 80.6878   9
   0  -3   8 1107.96 275.210   5
   0  -3   8 1545.53 265.538   1
   0  -3   7 15649.7 743.239   1
   0  -3   7 14569.1 883.634   5
   0  -3   6 6730.98 561.548   5
   0  -3   6 6782.79 451.308   1
   0   3  -5 11472.1 672.505   5
   0   3  -4 6770.84 516.919   5
   0   3  -3 14285.1 671.093   5
   0   3  -2 32384.6 933.117   5
   0   3  -1 593.523 121.654   5
   0   3  -1 678.196 110.756   2
   0   3  -1 803.551 100.452   4
   0   3   0 78261.0 1234.37   5
   0   3   0 80977.8 1350.05   3
   0  -3   0 77085.7 1250.22   5
   0   3   0 81168.0 1393.47   2
   0   3   1 44860.1 1080.38   3
   0   3   1 44111.5 1178.85   2
   0  -3  -1 41468.1 861.408   5
   0  -3  -1 45870.3 1180.85   7
   0   3   1 43230.2 854.506   5
   0  -3  -1 43396.0 1056.34   3
   0  -3  -2 18236.2 766.654   6
   0   3   2 19636.9 857.532   2
   0   3   2 19643.7 552.779   5
   0  -3  -2 19319.7 852.545   7
   0  -3  -2 18848.9 781.195   3
   0   3   2 18334.1 771.079   6
   0  -3  -3 5517.43 449.933   6
   0   3   3 5791.45 528.358   2
   0   3   3 5589.50 294.576   5
   0   3   4 15312.7 493.009   5
   0   3   4 16280.1 937.257   2
   0  -3  -4 16091.7 795.229   6
   0   3   5 4119.71 491.570   1
   0  -3  -5 3448.53 387.659   6
   0   3   5 3534.72 460.526   2
   0   3   6 6663.27 659.657   1
   0   3   6 6572.42 665.925   2
   0  -3  -6 6422.20 654.063   1
   0  -3  -6 5779.36 520.860   6
   0   3   7 1055.08 259.898   2
   0  -3  -7 1896.71 381.481   1
   0  -3  -7 1977.32 415.211   9
   0   3   7 1687.14 348.201   1
   0  -3  -7 1551.98 283.169   6
   0   3   8 86.6322 31.4779   5
   0   3   8 54.9620 190.216   2
   0  -3  -8 135.340 159.657   9
   0  -3  -8-0.83640 74.2605   4
   0   3   8 51.0332 118.173   7
   0  -3  -8 13.6007 68.9717   6
   0  -3  -9 1643.25 335.237   4
   0  -3  -9 2212.86 365.751   6
   0   3   9 2076.15 472.695   7
   0  -3  -9 1609.99 444.069   9
   0   3   9 1765.20 219.255   5
   0   3   9 1710.89 401.218   2
   0   3  10 1314.01 189.523   5
   0  -3 -10 2207.57 516.841   9
   0  -3 -10 2647.12 409.442   6
   0   3  10 1492.80 400.795   2
   0  -3 -10 1770.05 361.666   4
   0   3  10 1251.19 401.750   7
   0   3  11 1495.45 453.534   7
   0   3  11 1417.84 403.214   2
   0  -3 -11 1390.61 442.600   9
   0  -3 -11 994.011 305.375   4
   0   3  12 1529.27 488.229   7
   0  -3 -12 1247.53 325.583   4
   0   3  12 858.037 322.691   2
   0   3  13-59.8025 130.883   2
   0  -3 -13 376.912 209.517   4
   0   3  13 155.932 242.931   7
   0   3  14 557.529 290.778   2
   0   3  14 956.510 386.667   7
   0  -3 -14 849.735 285.669   4
   0   3  15 994.309 478.736   7
   0   3  15 589.025 283.872   2
   0   4 -17 362.503 264.517   4
   0  -4  16-14.4882 87.4150   1
   0   4 -16 6.66198 122.248   4
   0  -4  15 471.448 210.820   2
   0   4 -15 139.707 153.595   4
   0  -4  15 5.55952 113.637   1
   0  -4  14 5737.16 616.478   2
   0  -4  14 5708.46 671.788   1
   0   4 -14 5644.49 823.195   4
   0  -4  13 1497.85 336.021   1
   0  -4  13 1200.63 265.169   2
   0   4 -13 1417.19 426.873   4
   0  -4  12 2268.60 345.063   2
   0   4 -12 2260.86 468.704   4
   0  -4  12 1570.45 328.750   1
   0  -4  11-9.50958 75.0083   5
   0   4 -11 191.776 125.153   4
   0  -4  11 323.234 149.056   2
   0  -4  11 184.976 116.817   1
   0  -4  10 2825.67 483.884   5
   0  -4  10 3608.36 437.732   1
   0  -4  10 2879.77 341.734   2
   0  -4   9 1316.53 254.083   1
   0  -4   8 13920.8 745.421   1
   0  -4   7 8431.88 692.705   5
   0  -4   7 8925.84 561.005   1
   0   4  -6 51876.7 1648.29   5
   0   4  -5 2235.86 318.902   5
   0   4  -4 41850.9 1324.78   5
   0   4  -3 5406.54 385.589   4
   0   4  -3 5672.44 466.606   5
   0  -4   3 4859.40 270.833   2
   0   4  -2 16771.9 771.084   5
   0   4  -2 16574.1 586.908   4
   0  -4   2 15785.0 575.450   2
   0   4  -1 27429.9 846.639   2
   0   4  -1 25931.0 871.657   5
   0   4  -1 24261.6 580.212   4
   0  -4   1 24846.3 864.734   5
   0   4   0 20211.3 788.356   3
   0   4   0 21328.7 831.026   2
   0   4   0 20500.5 736.818   5
   0  -4   0 19010.4 719.022   5
   0  -4  -1 5205.95 454.285   7
   0  -4  -1 5969.12 441.541   3
   0   4   1 5838.85 478.646   2
   0   4   1 5820.83 442.682   3
   0  -4  -1 5646.53 367.066   5
   0   4   1 5943.27 372.541   5
   0   4   1 5832.67 485.588   6
   0  -4  -2 25314.2 983.692   3
   0  -4  -2 26485.5 1100.26   7
   0  -4  -2 24482.9 1003.52   8
   0   4   2 24186.0 718.404   5
   0   4   2 26328.3 1103.02   2
   0   4   2 23841.2 986.738   6
   0  -4  -2 22629.7 432.827   4
   0   4   3 3979.50 419.621   6
   0   4   3 4470.22 490.186   2
   0  -4  -3 5314.20 511.210   8
   0  -4  -3 4856.09 473.766   3
   0   4   3 4578.19 301.456   5
   0  -4  -4 4600.80 508.210   3
   0  -4  -4 5002.39 559.849   8
   0   4   4 4747.87 301.032   5
   0   4   4 4707.96 542.078   2
   0   4   5 635.762 220.128   2
   0   4   5 721.661 120.457   5
   0  -4  -5 708.608 190.382   6
   0  -4  -5 672.053 213.304   8
   0   4   6 976.366 136.741   5
   0  -4  -6 819.010 235.654   6
   0  -4  -6 1336.08 336.266   9
   0  -4  -6 976.896 298.191   8
   0   4   6 1290.62 410.123   2
   0   4   7 2292.59 446.324   2
   0  -4  -7 2066.98 299.455   4
   0  -4  -7 2655.17 482.812   9
   0   4   7 2383.29 212.169   5
   0  -4  -7 2316.77 379.699   6
   0   4   7 1515.03 385.085   7
   0  -4  -8 918.364 217.416   4
   0   4   8 1563.33 390.762   7
   0  -4  -8 1248.49 302.698   6
   0   4   8 1896.36 416.446   2
   0  -4  -8 1523.17 373.707   9
   0   4   8 1280.93 158.031   5
   0   4   8 1290.91 157.981   5
   0   4   9 2173.86 193.568   5
   0   4   9 2836.61 566.332   7
   0   4   9 2205.76 488.377   2
   0  -4  -9 2092.76 368.531   4
   0  -4  -9 2419.30 501.237   9
   0   4   9 2033.52 186.746   5
   0  -4 -10 754.396 303.784   9
   0  -4 -10 438.766 165.859   4
   0   4  10 353.029 230.652   2
   0   4  10 484.440 78.3890   5
   0   4  10 455.468 248.059   7
   0  -4 -11 2482.81 575.089   9
   0  -4 -11 1847.07 372.807   4
   0   4  11 1982.35 502.090   2
   0   4  11 1691.45 495.915   7
   0   4  12 74.9882 163.165   7
   0   4  12 10.3761 116.700   2
   0  -4 -12 50.4988 92.4702   4
   0  -4 -12-114.576 158.766   9
   0   4  13 1339.08 519.716   7
   0   4  13 1102.98 458.971   2
   0   4  14 223.912 150.068   2
   0   4  14 642.928 347.822   7
   0   5 -18 37.9454 152.021   4
   0   5 -17 928.022 397.549   4
   0  -5  16-196.472 151.846   1
   0   5 -16-176.204 206.811   4
   0  -5  15 838.800 262.630   1
   0   5 -15 869.383 397.187   4
   0  -5  15 758.073 216.874   2
   0  -5  14 9066.94 827.658   1
   0   5 -14 11675.0 1194.81   4
   0  -5  14 9812.22 742.794   2
   0   5 -13 1383.45 397.740   4
   0  -5  13 1056.37 242.283   2
   0  -5  13 1068.51 282.910   1
   0  -5  12 2429.44 326.774   2
   0  -5  12 2893.56 434.561   1
   0   5 -12 2801.79 562.100   4
   0  -5  11 10447.6 764.758   1
   0   5 -11 9136.07 914.359   4
   0  -5  11 9453.27 580.132   2
   0  -5  10 3294.58 409.625   1
   0  -5  10 3117.06 506.902   5
   0  -5  10 3009.19 295.234   2
   0   5 -10 3495.91 546.398   4
   0  -5   9 5771.77 653.967   5
   0  -5   9 5604.47 498.488   1
   0  -5   8 2376.92 322.239   1
   0   5  -7 10.8921 81.4806   5
   0   5  -6 19773.2 1087.07   5
   0   5  -5 20364.8 1055.16   5
   0  -5   4 13284.4 479.199   2
   0   5  -4 14254.4 719.115   4
   0   5  -4 14720.9 844.232   5
   0   5  -3 1950.74 239.372   4
   0  -5   3 2065.35 219.033   2
   0   5  -3 2289.25 319.870   5
   0   5  -2 683.720 129.094   4
   0  -5   2 920.249 164.001   2
   0   5  -2 794.919 183.427   5
   0  -5   2 1059.22 211.954   5
   0   5  -1 18565.8 793.037   2
   0  -5   1 18483.1 802.868   2
   0   5  -1 17855.1 513.733   4
   0   5  -1 17571.0 792.982   5
   0  -5   1 18877.1 842.404   5
   0   5   0 8469.52 573.865   3
   0   5   0 8099.04 511.654   5
   0   5   0 7405.01 244.641   4
   0  -5   0 8600.30 541.046   5
   0   5   0 8427.25 587.510   2
   0  -5  -1 886.626 161.065   5
   0   5   1 933.126 227.342   2
   0   5   1 1052.88 181.088   5
   0   5   1 898.592 200.358   3
   0   5   1 836.772 211.397   6
   0  -5  -1 560.304 175.386   7
   0  -5  -2 16603.1 896.969   8
   0  -5  -2 14962.9 821.156   3
   0   5   2 17176.3 972.207   2
   0  -5  -2 15572.4 643.948   5
   0  -5  -2 15635.7 942.732   7
   0   5   2 15715.5 891.389   6
   0   5   2 15365.0 643.771   5
   0   5   3 65.7100 102.851   6
   0  -5  -3 68.3656 32.3697   4
   0  -5  -3-3.91576 103.012   8
   0   5   3 58.3596 53.2875   5
   0  -5  -3 145.854 100.579   7
   0  -5  -3 147.598 103.136   3
   0   5   3 107.824 92.3082   2
   0   5   4 8307.06 433.491   5
   0   5   4 8224.72 772.843   2
   0  -5  -4 9953.94 777.185   3
   0  -5  -4 8295.03 730.756   8
   0  -5  -4 8681.96 407.668   4
   0  -5  -5 1199.53 301.207   3
   0   5   5 1339.68 329.305   2
   0   5   5 860.863 136.764   5
   0  -5  -5 1217.42 183.351   4
   0  -5  -5 1251.11 322.468   8
   0  -5  -6 134.726 65.7298   4
   0   5   6 163.091 62.7370   5
   0  -5  -6 64.1039 140.501   9
   0   5   6 132.370 127.752   2
   0  -5  -6 36.9034 121.017   3
   0  -5  -6 259.595 190.716   8
   0   5   6-62.3735 154.701   7
   0  -5  -7 92.4528 125.670   9
   0   5   7 129.397 189.543   7
   0  -5  -7 129.562 89.2682   4
   0  -5  -7 344.173 197.145   8
   0   5   7 15.4865 32.9002   5
   0   5   7 160.184 192.191   2
   0   5   8 5410.51 764.732   7
   0  -5  -8 5420.40 763.964   9
   0  -5  -8 5088.03 499.000   4
   0   5   8 5774.20 775.924   2
   0   5   9 1549.51 432.724   2
   0  -5  -9 1120.40 262.969   4
   0   5   9 1203.96 377.629   7
   0  -5  -9 1398.18 434.275   9
   0  -5 -10 2698.69 419.610   4
   0   5  10 2279.43 522.307   2
   0   5  10 2761.49 604.013   7
   0  -5 -10 2114.13 516.336   9
   0  -5 -11 290.873 205.604   9
   0  -5 -11 388.227 170.735   4
   0   5  11 644.194 339.441   2
   0   5  11 840.726 325.330   7
   0  -5 -12-43.9951 140.901   9
   0   5  12 273.211 229.460   7
   0   5  12-2.25853 101.590   2
   0   5  13 259.186 250.166   7
   0   5  13 12.2257 164.951   2
   0   6 -18 914.964 430.184   4
   0   6 -17 366.404 272.011   4
   0   6 -16 829.579 353.918   4
   0  -6  16 1130.26 309.547   1
   0  -6  15 5256.92 639.643   1
   0   6 -15 4918.62 808.777   4
   0  -6  14 2339.40 408.952   1
   0   6 -14 2385.88 579.148   4
   0  -6  14 2363.15 322.622   2
   0  -6  13 353.747 117.841   2
   0  -6  13 200.632 152.341   1
   0   6 -13 69.9483 115.622   4
   0   6 -12-59.7025 155.350   4
   0  -6  12 75.3454 52.1564   2
   0  -6  12 19.6192 76.6723   1
   0   6 -11 3814.54 599.657   4
   0  -6  11 3205.07 423.702   1
   0  -6  11 2904.77 272.307   2
   0  -6  10 196.356 116.282   1
   0  -6  10 54.7989 37.0870   2
   0   6 -10 112.059 104.594   4
   0  -6   9 3473.72 400.081   1
   0  -6   9 3203.95 513.319   5
   0   6  -9 3413.41 544.459   4
   0   6  -8 18688.0 1148.07   4
   0   6  -8 21626.9 1255.98   5
   0   6  -7 5428.06 609.954   4
   0   6  -7 5256.50 607.908   5
   0   6  -6 5665.59 619.764   5
   0  -6   6 5032.79 266.296   2
   0   6  -6 6442.88 580.662   4
   0   6  -5 24287.3 1057.63   4
   0   6  -5 25795.8 1233.91   5
   0  -6   5 22136.5 651.526   2
   0   6  -4 426.738 129.324   4
   0   6  -4 414.504 167.565   5
   0  -6   4 264.028 79.4128   2
   0  -6   3 50719.2 1251.36   2
   0   6  -3 52883.9 1272.78   4
   0   6  -3 53782.1 1674.40   5
   0  -6   3 56385.9 1712.14   5
   0   6  -2 4524.29 465.544   5
   0   6  -2 3723.73 367.138   2
   0  -6   2 3454.64 361.973   2
   0  -6   2 4562.45 474.896   5
   0   6  -2 4019.66 308.227   4
   0  -6   1 206.305 121.891   5
   0   6  -1 51.1517 34.3966   4
   0   6  -1-38.3120 84.2976   5
   0   6  -1 146.777 102.027   2
   0  -6   0 3080.54 349.865   5
   0   6   0 3138.21 355.400   5
   0   6   0 3181.49 381.273   3
   0   6   0 3459.77 422.933   2
   0   6   0 2761.30 156.083   4
   0   6   1 23739.0 1176.15   6
   0   6   1 23655.2 1164.65   2
   0   6   1 22574.3 1063.01   3
   0  -6  -1 23468.0 940.112   5
   0  -6  -1 24994.5 1210.10   7
   0   6   1 22735.0 906.412   5
   0  -6  -2 231.365 131.103   7
   0   6   2 262.858 133.789   6
   0   6   2 381.959 184.757   2
   0   6   2 350.688 123.421   5
   0  -6  -2 469.167 174.477   8
   0  -6  -2 264.985 133.497   3
   0  -6  -2 379.767 123.763   5
   0   6   3 4397.78 362.056   5
   0  -6  -3 4441.44 569.307   7
   0   6   3 4431.84 572.929   2
   0  -6  -3 3845.07 484.584   3
   0  -6  -3 4082.02 524.883   8
   0   6   3 3744.52 488.143   6
   0  -6  -4 1563.37 322.185   3
   0  -6  -4 1779.47 157.028   4
   0   6   4 1761.43 214.754   5
   0   6   4 2021.64 404.647   2
   0  -6  -4 1456.43 141.873   4
   0  -6  -4 1957.93 380.954   8
   0  -6  -5 16.1704 91.2719   9
   0  -6  -5 56.6271 42.0026   4
   0  -6  -5 30.0000 120.379   8
   0   6   5 136.458 158.244   2
   0  -6  -5 68.3223 49.4629   4
   0   6   5 32.7691 29.4865   5
   0  -6  -5 186.444 156.321   3
   0   6   5-69.6809 147.680   7
   0   6   6-84.3757 146.958   2
   0  -6  -6 72.0757 49.9120   4
   0   6   6 53.1955 37.0171   5
   0  -6  -6 138.208 130.537   9
   0  -6  -6 132.836 73.8921   4
   0  -6  -6-285.125 183.487   8
   0   6   6-12.5619 120.180   7
   0  -6  -7 160.134 156.456   9
   0  -6  -7 283.676 229.378   8
   0  -6  -7 50.1559 69.7476   4
   0   6   7 22.6202 21.1563   5
   0   6   7-38.5416 180.139   7
   0   6   7 102.170 290.970   2
   0   6   8 4749.51 753.513   2
   0  -6  -8 4693.50 745.548   9
   0   6   8 4440.70 707.836   7
   0  -6  -8 4252.83 421.843   4
   0  -6  -9 864.633 204.700   4
   0   6   9 674.198 305.681   7
   0  -6  -9 994.300 366.826   9
   0   6   9 1667.40 452.248   2
   0  -6 -10 2621.64 612.766   9
   0   6  10 3377.19 672.314   2
   0   6  10 3589.76 709.630   7
   0   6  11-332.123 258.755   7
   0   6  11-87.3744 118.447   2
   0  -6 -11-387.628 271.725   9
   0  -6 -12 6.59132 122.940   9
   0   6  12-14.7376 133.808   2
   0   6  12-211.035 218.453   7
   0   6  13-115.167 182.218   2
   0   6  13 135.475 264.250   7
   0  -6 -13 221.952 314.110   9
   0   7 -18 587.968 337.731   4
   0   7 -17-42.1502 150.399   4
   0   7 -16 1053.05 380.515   4
   0  -7  16 1341.26 331.876   1
   0  -7  15 6720.78 711.958   1
   0   7 -15 6059.05 923.451   4
   0  -7  14 777.028 249.714   1
   0   7 -14 1433.77 436.562   4
   0  -7  14 888.545 160.692   2
   0  -7  13 2004.01 215.586   2
   0  -7  13 1791.11 335.296   1
   0  -7  12 4528.23 291.190   2
   0   7 -12 6442.66 826.875   4
   0  -7  12 5729.85 583.350   1
   0  -7  11 1606.12 305.089   1
   0  -7  11 856.560 111.860   2
   0   7 -11 1318.30 355.585   4
   0  -7  10 2320.78 351.900   1
   0   7 -10 2757.12 522.860   4
   0   7  -9 10467.7 938.785   5
   0   7  -9 13143.7 1027.58   4
   0   7  -8 1557.37 339.580   4
   0  -7   8 1475.28 121.913   2
   0   7  -8 1824.44 392.766   5
   0  -7   7 11083.7 404.159   2
   0   7  -7 12836.0 982.302   5
   0   7  -7 12768.5 885.673   4
   0  -7   6 6745.81 371.401   2
   0   7  -6 6624.71 607.484   4
   0   7  -6 7252.08 714.129   5
   0   7  -5 10842.2 720.340   4
   0  -7   5 10218.2 519.980   2
   0   7  -5 11015.2 852.835   5
   0   7  -4 12704.8 706.305   4
   0  -7   4 11524.3 621.512   2
   0   7  -4 12563.8 889.227   5
   0  -7   4 11333.0 856.353   5
   0   7  -3 9278.71 722.039   5
   0  -7   3 8365.68 710.878   5
   0   7  -3 8586.24 524.839   4
   0  -7   3 8478.05 580.122   2
   0   7  -2 1104.29 245.992   5
   0  -7   2 759.521 205.042   5
   0   7  -2 974.793 157.225   4
   0  -7   1-43.2888 78.8778   5
   0   7  -1 45.8316 38.5806   4
   0   7  -1-35.8756 90.6676   5
   0   7  -1-8.55243 75.9629   3
   0   7  -1-33.9422 97.3417   2
   0   7   0 387.300 130.812   5
   0  -7   0 481.883 150.377   5
   0  -7   0 699.196 229.496   7
   0   7   0 585.386 191.694   2
   0   7   0 531.333 70.4307   4
   0   7   0 490.095 211.183   6
   0   7   0 628.333 181.682   3
   0   7   1 23384.0 1163.82   3
   0  -7  -1 23103.3 1007.07   5
   0   7   1 23639.2 995.327   5
   0   7   1 26876.2 1321.43   2
   0   7   1 22565.3 1220.22   6
   0  -7  -1 24611.0 1298.16   7
   0  -7  -2 212.859 88.0849   5
   0   7   2 93.7708 128.689   2
   0   7   2 189.652 97.4600   5
   0   7   2 115.145 107.297   6
   0  -7  -2 318.404 176.347   8
   0  -7  -3 8672.10 767.339   3
   0   7   3 6861.37 702.723   6
   0  -7  -3 7377.43 737.446   8
   0  -7  -3 7931.41 800.644   9
   0   7   3 8494.17 832.435   2
   0   7   3 7652.57 519.838   5
   0   7   4 1340.85 205.281   5
   0   7   4 1741.40 394.123   2
   0   7   4 1140.91 307.183   6
   0  -7  -4 1219.91 326.617   9
   0  -7  -4 1062.46 274.435   3
   0  -7  -4 1376.35 344.331   8
   0  -7  -5-63.7468 150.880   9
   0  -7  -5 43.6174 31.7201   4
   0   7   5 39.7164 133.882   2
   0  -7  -5-62.9231 114.158   8
   0   7   5 11.5693 43.0940   5
   0  -7  -5 52.8055 26.8919   4
   0  -7  -6 345.392 201.655   8
   0   7   6 488.837 99.6001   5
   0   7   6 526.946 205.654   7
   0   7   6 576.513 270.249   2
   0  -7  -6 357.262 86.3896   4
   0  -7  -6 231.447 164.323   9
   0  -7  -6 344.725 88.6979   4
   0   7   7 2587.71 558.354   7
   0  -7  -7 2413.91 255.804   4
   0  -7  -7 2015.48 495.080   9
   0  -7  -7 2045.50 474.201   8
   0   7   7 2322.12 547.177   2
   0   7   8 1980.45 514.180   2
   0  -7  -8 1250.65 424.601   9
   0  -7  -8 1789.86 245.857   4
   0   7   8 1735.29 475.711   7
   0   7   9 4855.69 819.833   7
   0   7   9 5309.08 862.740   2
   0  -7  -9 7341.98 1008.72   9
   0   7  10 5557.94 903.983   2
   0  -7 -10 4760.81 862.575   9
   0   7  10 6425.70 981.411   7
   0   7  11 2.58003 137.773   7
   0  -7 -11 3.93212 162.110   9
   0   7  11-106.170 142.269   2
   0  -7 -12 96.8551 224.323   9
   0   7  12 40.6308 158.194   7
   0   8 -18 326.992 290.135   4
   0   8 -17 1093.90 427.536   4
   0   8 -16 2472.26 603.703   4
   0  -8  15 2899.91 458.500   1
   0   8 -15 3059.23 658.558   4
   0  -8  14 761.423 242.098   1
   0   8 -14 817.578 338.406   4
   0   8 -13 1569.87 437.942   4
   0  -8  13 1256.85 295.581   1
   0  -8  12 5426.85 578.308   1
   0   8 -12 5811.76 792.564   4
   0  -8  11 661.587 211.296   1
   0   8 -11 599.567 257.617   4
   0   8 -10 31730.0 1714.39   4
   0   8  -9 519.992 245.603   5
   0   8  -9 457.743 221.826   4
   0  -8   8 665.474 99.3577   2
   0   8  -8 1370.32 387.860   5
   0   8  -8 891.377 262.006   4
   0   8  -7 3545.89 546.468   5
   0   8  -7 3501.56 470.160   4
   0  -8   7 2892.92 250.159   2
   0   8  -6 7579.95 650.592   4
   0   8  -6 8207.85 799.082   5
   0  -8   6 6961.33 445.433   2
   0  -8   5 663.252 159.932   2
   0   8  -5 585.021 180.087   4
   0  -8   5 351.930 150.186   5
   0   8  -5 751.411 259.277   5
   0   8  -4 12925.5 934.965   5
   0   8  -4 11030.1 664.877   4
   0  -8   4 11458.0 903.836   5
   0   8  -3 9566.83 792.609   5
   0  -8   3 9491.35 803.044   5
   0   8  -3 9565.73 560.687   4
   0   8  -2 550.243 208.219   5
   0   8  -2 1125.50 171.538   4
   0  -8   2 1291.65 301.792   5
   0   8  -1-29.7634 78.7597   5
   0  -8   1 111.107 111.622   5
   0   8  -1 22.0041 36.4794   4
   0   8  -1-85.8331 139.316   3
   0   8  -1 125.515 131.123   2
   0   8   0 201.038 126.295   3
   0   8   0 234.189 173.419   6
   0  -8   0-33.2259 117.216   7
   0  -8   0 185.239 153.600   1
   0  -8   0 9.49494 72.6386   5
   0   8   0 181.758 130.186   2
   0   8   0 160.565 105.012   5
   0   8   1 9283.48 845.216   6
   0   8   1 8124.73 740.396   3
   0  -8  -1 8839.16 669.611   5
   0   8   1 8812.66 806.972   2
   0   8   1 8203.25 638.914   5
   0  -8  -2 6516.68 550.207   5
   0   8   2 6903.91 755.956   2
   0   8   2 5931.38 515.157   5
   0   8   2 6996.38 755.312   6
   0  -8  -2 6267.68 685.213   8
   0  -8  -3 9144.66 925.249   9
   0   8   3 9636.36 943.358   2
   0  -8  -3 8723.68 846.528   8
   0   8   3 9911.58 910.025   6
   0   8   3 10785.6 662.441   5
   0   8   4 174.263 106.771   5
   0   8   4-201.544 160.561   6
   0  -8  -4 77.9602 135.240   9
   0   8   4 47.1720 138.642   2
   0  -8  -4-132.465 137.427   8
   0   8   5 546.152 118.436   5
   0  -8  -5 251.736 194.602   8
   0   8   5 549.909 283.222   2
   0  -8  -5 858.897 315.600   9
   0  -8  -6 819.431 332.437   8
   0   8   6 794.437 347.947   2
   0  -8  -6 465.349 167.522   9
   0   8   6 562.833 108.469   5
   0   8   7 81.3934 167.246   2
   0  -8  -7 15.3793 108.907   8
   0  -8  -7-97.3253 147.848   9
   0  -8  -8-187.962 260.981   9
   0   8   8 96.7480 127.310   2
   0  -8  -9 1053.93 398.033   9
   0   8   9 995.332 370.352   2
   0   8   9 530.985 302.401   7
   0   8  10 1078.46 480.815   2
   0  -8 -10 1145.02 451.128   9
   0   8  10 1072.27 401.072   7
   0   8  11 414.813 280.520   2
   0  -8 -11 143.592 208.433   9
   0   8  11-91.5560 180.342   7
   0   9 -18 305.936 134.540   4
   0   9 -17 2878.84 690.820   4
   0   9 -16 1291.09 469.308   4
   0   9 -15-19.5812 124.296   4
   0  -9  15 102.620 105.367   1
   0  -9  14 1959.48 364.539   1
   0   9 -14 2523.65 576.657   4
   0  -9  13 181.419 133.625   1
   0   9 -13 379.635 227.798   4
   0  -9  12 1475.38 323.387   1
   0   9 -12 982.716 325.267   4
   0   9 -11 108.983 122.850   4
   0   9 -10 8723.28 888.423   4
   0   9  -9 67.2335 111.158   5
   0   9  -9-207.981 151.078   4
   0   9  -8 207.164 147.683   4
   0   9  -8-21.6772 117.675   5
   0   9  -7 735.448 227.569   4
   0   9  -7 1579.57 392.897   5
   0   9  -6 2177.16 362.059   4
   0   9  -6 1867.56 403.192   5
   0   9  -5-35.4407 90.9564   4
   0  -9   5-88.1872 115.398   5
   0   9  -5 88.9934 135.692   5
   0  -9   4 2319.43 425.704   5
   0   9  -4 2131.90 304.307   4
   0   9  -4 2566.72 459.016   5
   0   9  -3 1043.14 288.817   5
   0  -9   3 1312.60 320.515   5
   0   9  -3 844.077 179.855   4
   0   9  -2 720.971 144.208   4
   0   9  -2 627.172 216.083   3
   0  -9   2 830.817 239.326   5
   0   9  -2 823.705 233.822   5
   0   9  -2 878.981 298.899   6
   0   9  -1 2725.68 418.513   5
   0   9  -1 2610.74 483.609   6
   0   9  -1 2907.86 437.324   3
   0   9  -1 3333.56 476.115   2
   0   9  -1 2551.34 202.338   4
   0  -9   1 2622.42 416.710   5
   0   9   0 4905.27 607.512   2
   0   9   0 4273.19 506.515   5
   0   9   0 4521.18 627.487   6
   0  -9   0 3975.08 497.529   5
   0   9   0 4119.83 541.020   3
   0   9   1-14.1919 120.499   6
   0   9   1 136.724 84.2589   3
   0   9   1 49.1624 78.8590   5
   0   9   1 172.546 146.848   2
   0  -9  -1 153.276 73.3649   5
   0  -9  -2 4247.66 598.928   8
   0   9   2 4898.20 676.330   2
   0   9   2 4491.26 644.600   6
   0  -9  -2 3837.54 452.909   5
   0   9   2 4453.02 481.025   5
   0  -9  -3 4181.19 685.348   9
   0  -9  -3 4566.31 654.250   8
   0   9   3 5023.89 733.628   2
   0   9   3 5148.82 697.137   6
   0   9   3 5065.85 485.937   5
   0  -9  -4 633.270 265.441   8
   0  -9  -4 729.023 294.408   9
   0  -9  -5-83.7069 149.836   8
   0  -9  -5-37.2038 148.958   9
   0   9   5 25.7362 60.4747   5
   0   9   5 144.755 231.250   2
   0  -9  -6 592.019 261.407   8
   0   9   6 1634.78 469.611   2
   0  -9  -6 1449.12 424.041   9
   0  -9  -7-16.8331 259.728   9
   0   9   7 79.5731 146.745   2
   0  -9  -7 552.206 244.951   8
   0  -9  -8 1130.20 463.739   9
   0   9   8 200.974 206.430   2
   0  -9  -9 491.787 337.606   9
   0   9   9-136.464 230.018   2
   0   9  10 392.075 270.018   2
   0  -9 -10 34.2379 244.938   9
   0  10 -18 2.76341 143.041   4
   0  10 -17 4649.03 875.103   4
   0  10 -16-403.015 280.963   4
   0  10 -15 475.745 281.761   4
   0  10 -14-215.762 196.829   4
   0 -10  14-77.0813 96.0336   1
   0 -10  13 116.913 108.851   1
   0  10 -13 5.62031 124.825   4
   0  10 -12 139.973 142.834   4
   0  10 -11 1509.67 407.368   4
   0  10 -10 1785.39 460.566   5
   0  10 -10 1442.45 382.895   4
   0  10  -9 2788.72 485.847   4
   0  10  -9 4061.67 664.145   5
   0  10  -8 461.577 230.966   5
   0  10  -8 119.356 118.031   4
   0  10  -7 316.823 222.958   5
   0  10  -7 335.723 167.627   4
   0  10  -6 7036.61 803.652   5
   0  10  -6 6966.56 636.574   4
   0  10  -5 41.6665 119.925   5
   0  10  -5 202.067 116.183   4
   0  10  -4 13849.4 765.236   4
   0  10  -4 14159.2 1088.21   5
   0  10  -3 4087.59 375.419   4
   0 -10   3 5526.31 675.055   5
   0  10  -3 4319.56 578.642   5
   0  10  -2 1493.55 332.689   5
   0  10  -2 1889.83 382.379   3
   0  10  -2 974.034 307.450   6
   0 -10   2 1939.13 400.618   5
   0  10  -2 1713.62 206.688   4
   0  10  -1 1795.97 352.552   5
   0 -10   1 1399.51 316.782   5
   0  10  -1 1497.43 142.785   4
   0  10  -1 1829.53 386.966   3
   0  10  -1 1411.79 409.698   6
   0  10   0 1168.62 314.772   3
   0  10   0 1070.68 277.607   5
   0 -10   0 754.598 255.708   5
   0  10   0 851.696 299.922   6
   0  10   0 1455.16 362.662   2
   0  10   1 190.729 135.159   2
   0  10   1 50.0230 87.0787   5
   0  10   1 143.007 158.036   6
   0 -10  -1 158.290 111.738   5
   0 -10  -2 670.986 277.384   8
   0  10   2 275.134 195.118   6
   0  10   2 577.090 179.029   5
   0  10   2 744.037 265.867   2
   0 -10  -3 60.0849 97.9507   8
   0  10   3-232.712 118.254   5
   0 -10  -3-30.2997 156.162   9
   0  10   3 31.2927 117.849   6
   0  10   3 60.1828 132.211   2
   0 -10  -4 445.274 232.252   8
   0  10   4 769.090 356.287   2
   0 -10  -4 325.084 159.449   9
   0  10   4 478.284 159.515   5
   0  10   5 350.024 246.981   2
   0 -10  -5 654.629 310.638   9
   0 -10  -5 165.069 172.508   8
   0 -10  -6 1023.58 396.276   9
   0  10   6 451.986 234.063   2
   0 -10  -6 1025.94 383.044   8
   0 -10  -7 27.3644 166.491   8
   0 -10  -7-60.7660 129.356   9
   0  10   7-86.9013 162.936   2
   0 -10  -8 463.067 342.721   9
   0  10   8 973.609 406.152   2
   0 -10  -9 40.5429 163.597   9
   0  10   9 725.343 342.055   2
   0  11 -17 2047.48 582.518   4
   0  11 -16-41.0343 153.830   4
   0  11 -15-225.715 160.181   4
   0 -11  14 52.7267 109.014   1
   0  11 -14-151.581 219.027   4
   0  11 -13 228.458 180.391   4
   0  11 -12 1303.01 380.724   4
   0  11 -11 393.438 203.864   4
   0  11 -10 50.1464 114.614   4
   0  11 -10 89.4146 164.339   5
   0  11  -9 3872.25 673.723   5
   0  11  -9 3932.02 593.962   4
   0  11  -8 5629.20 786.521   5
   0  11  -8 4799.31 616.825   4
   0  11  -7 357.033 192.709   5
   0  11  -7 562.223 207.984   4
   0  11  -6-89.0598 200.602   5
   0  11  -6 434.729 190.369   4
   0  11  -5 4738.56 503.060   4
   0  11  -5 5018.82 690.542   5
   0  11  -4 2977.69 520.368   5
   0  11  -4 1986.17 291.625   4
   0  11  -3 1148.55 322.857   5
   0  11  -3 1026.48 301.592   3
   0  11  -3 1430.62 344.471   4
   0  11  -3 671.259 270.564   6
   0  11  -2 8.34886 83.6693   3
   0  11  -2 32.9703 97.1417   5
   0  11  -2 36.7149 36.7208   4
   0  11  -1-26.4558 106.526   5
   0  11  -1 31.7308 90.9833   3
   0 -11   1 80.8608 117.941   5
   0  11  -1-221.769 181.496   6
   0 -11   0 421.626 168.762   5
   0  11   0 1087.11 304.778   5
   0  11   0 699.046 287.282   6
   0  11   0 620.415 242.552   3
   0 -11  -1 1060.92 316.811   8
   0  11   1 681.609 323.121   6
   0  11   1 669.281 289.798   2
   0 -11  -1 903.759 253.693   5
   0  11   1 1111.23 279.699   5
   0  11   2 2586.22 560.614   6
   0 -11  -2 1989.99 458.415   8
   0  11   2 3163.36 601.495   2
   0  11   2 2537.20 402.297   5
   0  11   3 77.8500 173.763   2
   0 -11  -3 173.393 148.143   8
   0 -11  -3 223.467 225.911   9
   0  11   3-169.469 109.501   5
   0  11   3 58.0155 124.285   6
   0 -11  -4 1002.39 406.491   9
   0  11   4 1752.40 491.943   2
   0 -11  -4 1032.96 422.151   8
   0 -11  -5 1012.23 412.290   9
   0 -11  -5 930.779 384.332   8
   0  11   5 624.622 296.876   2
   0 -11  -6 1849.43 530.682   9
   0  11   6 2137.93 590.054   2
   0 -11  -6 1254.44 434.786   8
   0 -11  -7 103.941 166.776   8
   0 -11  -7 183.259 181.145   9
   0  11   7 171.335 211.701   2
   0 -11  -8 742.200 321.833   9
   0  12 -17-39.5992 206.439   4
   0  12 -16 1376.78 458.297   4
   0  12 -15 391.688 288.860   4
   0  12 -14 156.476 174.662   4
   0  12 -13 1167.43 384.816   4
   0  12 -12 153.042 143.916   4
   0  12 -11 12854.0 1169.18   4
   0  12 -10 728.746 288.345   5
   0  12 -10 1352.77 359.375   4
   0  12  -9 213.867 167.027   4
   0  12  -9 182.316 183.170   5
   0  12  -8 136.155 126.580   5
   0  12  -8 33.9519 120.866   4
   0  12  -7 77.5632 81.8238   4
   0  12  -7-85.1453 171.860   5
   0  12  -6 481.872 149.712   4
   0  12  -6 282.663 166.291   5
   0  12  -5 5197.62 516.284   4
   0  12  -5 5346.75 739.482   5
   0  12  -4 4532.88 685.165   5
   0  12  -4 4162.97 418.419   4
   0  12  -4 5086.10 772.421   6
   0  12  -3 2093.71 439.380   3
   0  12  -3 2007.56 264.003   4
   0  12  -3 2100.15 503.494   6
   0  12  -3 1932.72 446.360   5
   0  12  -2 133.107 222.945   3
   0  12  -2 23.3378 34.2318   4
   0  12  -2 140.358 177.443   6
   0  12  -2 420.360 238.146   5
   0  12  -1 724.413 278.582   5
   0  12  -1 636.531 312.532   6
   0  12  -1 732.573 249.037   3
   0  12   0 386.664 202.525   3
   0  12   0 157.607 120.805   5
   0 -12  -1 3964.19 655.221   8
   0  12   1 4371.72 734.999   6
   0  12   1 3621.05 521.171   5
   0  12   2 158.634 179.317   6
   0 -12  -2 371.793 231.129   8
   0  12   2 377.043 175.572   5
   0  12   3 458.467 270.588   6
   0 -12  -3 219.107 193.277   8
   0 -12  -4 295.749 217.771   8
   0 -12  -4 545.667 291.575   9
   0 -12  -5 5146.55 945.228   9
   0 -12  -5 4131.14 766.045   8
   0 -12  -6-207.066 236.914   9
   0 -12  -6 23.5411 134.679   8
   0 -12  -7-776.865 380.988   8
   0 -12  -7-317.433 275.678   9
   0  13 -17 218.420 235.537   4
   0  13 -16 871.577 382.890   4
   0  13 -15 533.849 260.355   4
   0  13 -14 577.225 301.545   4
   0  13 -13 1137.16 404.556   4
   0  13 -12 1357.11 417.875   4
   0  13 -11 7211.75 883.258   4
   0  13 -10 132.730 89.3675   4
   0  13 -10 443.438 225.210   5
   0  13  -9-93.6653 215.489   5
   0  13  -9 62.6028 110.142   4
   0  13  -8 3057.85 619.208   5
   0  13  -8 2443.41 442.246   4
   0  13  -7 157.099 115.075   4
   0  13  -7 14.0374 134.257   5
   0  13  -6 2637.46 400.824   4
   0  13  -6 2411.89 527.624   5
   0  13  -5 2180.02 493.684   5
   0  13  -5 2008.18 483.962   6
   0  13  -5 1776.18 301.138   4
   0  13  -4-61.9041 132.935   5
   0  13  -4-42.8258 56.7794   4
   0  13  -4 14.6263 97.2467   3
   0  13  -4-257.163 219.056   6
   0  13  -3-45.1556 158.603   6
   0  13  -3 61.3140 47.7570   4
   0  13  -3-12.4267 117.191   3
   0  13  -3 224.233 137.729   5
   0  13  -2 5519.90 750.210   5
   0  13  -2 5331.50 871.770   6
   0  13  -2 5682.40 752.021   3
   0  13  -1 3222.49 585.055   3
   0  13  -1 2990.83 536.848   5
   0  13  -1 3051.98 668.494   6
   0  13   0 291.251 195.274   3
   0  13   0 112.178 123.387   5
   0 -13   0 146.561 140.995   8
   0  13   0 330.572 244.492   6
   0  13   1 591.724 291.850   6
   0  13   1 442.943 197.451   5
   0 -13  -1 521.733 285.511   8
   0  13   2 1121.05 401.960   6
   0 -13  -2 1503.01 428.262   8
   0 -13  -2 1075.22 419.606   9
   0 -13  -3-112.441 184.271   9
   0 -13  -3-123.786 264.053   8
   0 -13  -4 218.648 166.039   8
   0 -13  -4 235.561 147.218   9
   0 -13  -5 1581.63 534.615   9
   0 -13  -5 1194.68 399.652   8
   0  14 -16 275.016 234.859   4
   0  14 -15 1304.53 437.892   4
   0  14 -14 603.395 323.847   4
   0  14 -13 232.319 173.367   4
   0  14 -12 384.365 154.824   4
   0  14 -11 2164.79 504.792   4
   0  14 -10 273.270 229.109   5
   0  14 -10 175.102 166.871   4
   0  14  -9 425.311 283.397   5
   0  14  -9 271.823 211.093   4
   0  14  -8 1770.38 496.597   5
   0  14  -8 1554.52 356.339   4
   0  14  -7 97.3612 187.771   6
   0  14  -7 348.448 165.176   4
   0  14  -7 1.00531 129.621   5
   0  14  -6 343.231 154.787   4
   0  14  -6 721.966 309.967   5
   0  14  -6 528.849 321.590   6
   0  14  -5 404.460 246.623   5
   0  14  -5 373.096 224.398   6
   0  14  -5 211.835 111.989   4
   0  14  -4 982.864 400.702   6
   0  14  -4 1524.66 424.728   5
   0  14  -4 858.773 289.833   3
   0  14  -3 671.123 283.504   5
   0  14  -3 440.551 290.199   6
   0  14  -3 461.154 237.474   3
   0  14  -2 6362.91 837.008   3
   0  14  -2 6300.22 987.636   6
   0  14  -2 7356.52 871.745   5
   0  14  -1 544.725 241.456   5
   0  14  -1-54.4975 241.677   6
   0  14  -1 94.1144 169.650   3
   0  14   0 288.888 202.014   6
   0  14   0 167.921 125.834   5
   0 -14   0 215.350 184.663   8
   0 -14  -1 1768.74 485.074   8
   0  14   1 1054.22 373.411   6
   0 -14  -2 58.9816 152.772   9
   0  14   2 276.030 275.211   6
   0 -14  -2 350.005 244.133   8
   0 -14  -3 503.696 300.644   8
   0 -14  -3-284.564 249.475   9
   0 -14  -4 2906.65 775.876   9
   0 -14  -4 2180.08 590.314   8
   0  15 -15 2234.51 591.782   4
   0  15 -14-82.0979 141.422   4
   0  15 -13 465.494 267.266   4
   0  15 -12 0.93997 227.127   4
   0  15 -11-298.032 200.124   4
   0  15 -10 2871.94 536.884   4
   0  15  -9 4940.75 657.118   4
   0  15  -9 4537.73 822.130   5
   0  15  -8 372.111 259.032   5
   0  15  -8 231.691 103.804   4
   0  15  -8 106.382 140.948   6
   0  15  -7 915.305 388.615   6
   0  15  -7 1317.96 303.927   4
   0  15  -7 1374.62 455.651   5
   0  15  -6 1177.20 263.143   4
   0  15  -6 965.045 402.900   6
   0  15  -6 1470.64 448.387   5
   0  15  -5 330.372 193.941   6
   0  15  -5 355.003 197.671   5
   0  15  -5 282.410 197.865   3
   0  15  -4 1993.02 548.552   6
   0  15  -4 1469.18 408.746   3
   0  15  -4 1293.18 401.095   5
   0  15  -3 1915.97 490.818   5
   0  15  -3 1147.46 349.292   3
   0  15  -3 861.991 362.003   6
   0  15  -2 2631.21 548.030   5
   0  15  -2 2493.64 553.467   3
   0  15  -2 3069.33 701.923   6
   0  15  -1 1304.59 452.245   6
   0  15  -1 696.720 233.901   3
   0 -15   1 514.721 238.340   8
   0  15  -1 725.972 285.734   5
   0  15   0 962.873 409.880   6
   0 -15   0 636.483 286.172   8
   0 -15  -1 273.946 287.948   9
   0  15   1-45.2454 223.204   6
   0 -15  -1-40.6645 134.579   8
   0 -15  -2-222.227 233.228   9
   0 -15  -2 1.17332 223.836   8
   0  16 -14 1543.03 486.726   4
   0  16 -13 194.210 182.024   4
   0  16 -12 1350.67 417.796   4
   0  16 -11 1084.71 359.191   4
   0  16 -10 1502.23 402.551   4
   0  16 -10 1653.48 523.418   6
   0  16  -9 4178.80 608.488   4
   0  16  -9 5265.84 902.854   6
   0  16  -8 35.9868 169.872   5
   0  16  -8 62.8954 209.657   6
   0  16  -7 78.4717 230.028   5
   0  16  -7 703.044 343.482   6
   0  16  -6 749.775 351.057   5
   0  16  -6 976.355 404.199   6
   0  16  -6 559.406 291.732   3
   0  16  -5 66.8234 131.901   3
   0  16  -5-145.226 172.351   5
   0  16  -5-174.847 201.719   6
   0  16  -4 494.092 300.960   5
   0  16  -4 401.434 321.845   6
   0  16  -4 172.726 169.742   3
   0  16  -3 897.584 328.208   3
   0  16  -3 785.459 368.905   6
   0  16  -3 961.760 355.826   5
   0  16  -2 1212.89 462.993   6
   0  16  -2 1482.57 445.678   3
   0  16  -2 1130.88 360.472   5
   0 -16   1 1377.92 434.995   8
   0  16  -1 552.556 246.686   6
   0  16   0 686.801 397.224   6
   0 -16   0 227.185 203.385   8
   0  17 -12-6.53842 230.175   6
   0  17 -12 398.729 204.712   4
   0  17 -11 283.280 192.425   4
   0  17 -11 133.282 237.605   6
   0  17 -10 232.839 257.000   6
   0  17  -9 2891.45 703.044   6
   0  17  -8 1322.78 535.885   6
   0  17  -7 1625.30 535.603   6
   0  17  -7 686.456 314.793   3
   0  17  -6 113.694 287.270   6
   0  17  -6 341.539 231.188   3
   0  17  -5 217.773 188.828   3
   0  17  -5-213.586 229.152   5
   0  17  -5-74.4839 174.940   6
   0  17  -4-201.165 228.849   6
   0  17  -4 101.030 110.858   3
   0  17  -3 998.082 462.700   6
   0  17  -3 618.345 296.841   3
  -1  18  -5 88.0668 151.521   3
  -1  18  -5 521.482 349.999   6
  -1  18  -6 240.476 210.816   3
  -1  18  -6 18.2593 140.469   6
  -1  18  -7-261.673 322.718   6
  -1  18  -7-113.410 163.728   3
  -1  18  -8 1922.74 610.784   6
  -1  18  -9 465.939 299.723   6
  -1  17  -1 1197.30 489.984   6
  -1  17  -2 1062.32 443.625   3
  -1  17  -2 1465.58 503.263   6
  -1  17  -3-50.2872 192.560   6
  -1  17  -3-30.8736 109.306   3
  -1  17  -4 141.192 202.291   6
  -1  17  -4 207.452 189.020   3
  -1  17  -5-57.4859 154.517   6
  -1  17  -5 20.1505 132.235   3
  -1  17  -6 1164.34 426.750   6
  -1  17  -6 625.144 326.811   3
  -1  17  -7 344.143 216.671   6
  -1  17  -8 5667.64 946.193   6
  -1  17  -9 134.963 134.860   4
  -1  17  -9 762.783 376.583   6
  -1  17 -10 2668.92 543.749   4
  -1  17 -10 2676.85 670.944   6
  -1  17 -11 78.0799 202.432   6
  -1  17 -11 437.608 248.902   4
  -1  17 -12-126.168 147.596   4
  -1  17 -12 589.205 364.668   6
   1 -16  -1 166.471 205.156   9
   1 -16  -1 409.476 241.478   8
  -1  16   0-319.710 247.033   6
   1 -16   0-76.5788 114.220   8
  -1  16  -1 2543.16 663.420   6
  -1  16  -1 2344.85 575.676   3
   1 -16   1 1412.46 407.515   8
  -1  16  -2 1080.00 433.924   6
   1 -16   2 404.898 220.965   8
  -1  16  -2 620.605 300.048   3
  -1  16  -3 1771.52 601.218   6
  -1  16  -3 2429.80 581.525   3
  -1  16  -4 252.778 179.119   3
  -1  16  -4 206.338 213.536   6
  -1  16  -5 62.9880 155.398   3
  -1  16  -5-116.724 136.172   6
  -1  16  -6-4.69725 107.723   6
  -1  16  -7 1503.71 355.235   4
  -1  16  -7 1468.85 507.157   6
  -1  16  -8 1183.59 434.842   6
  -1  16  -8 1764.45 389.746   4
  -1  16  -9 3454.58 571.685   4
  -1  16  -9 3745.24 749.899   6
  -1  16 -10 4172.59 660.673   4
  -1  16 -10 3936.20 791.112   6
  -1  16 -11 99.1202 160.811   6
  -1  16 -11-209.779 179.286   4
  -1  16 -12 114.803 142.500   6
  -1  16 -12-224.582 192.467   4
  -1  16 -13 322.635 241.858   6
  -1  16 -13 601.276 274.257   4
  -1  16 -14 3124.29 653.419   6
  -1  16 -14 2931.69 671.770   4
   1 -15  -3-213.011 242.701   9
   1 -15  -3-70.5363 144.127   8
   1 -15  -2 90.2599 171.248   9
   1 -15  -2-298.058 212.800   8
   1 -15  -1 144.335 163.323   8
   1 -15  -1 112.305 184.111   9
  -1  15   1 343.842 251.255   6
  -1  15   0 1292.11 416.625   3
  -1  15   0 1240.12 459.169   6
   1 -15   0 378.911 258.004   8
  -1  15  -1 4314.69 745.173   3
   1 -15   1 4412.56 683.314   8
  -1  15  -1 4136.86 790.172   6
  -1  15  -2-108.653 145.852   3
  -1  15  -2-43.8729 182.900   6
  -1  15  -3 3134.82 628.726   3
  -1  15  -3 3703.98 773.397   6
  -1  15  -4 90.8330 163.496   3
  -1  15  -4-18.7424 120.765   6
  -1  15  -5 150.436 81.5772   4
  -1  15  -5 210.338 203.651   6
  -1  15  -5 43.9498 152.065   3
  -1  15  -6 706.954 311.837   6
  -1  15  -6 350.236 161.539   4
  -1  15  -7 3887.84 730.595   6
  -1  15  -7 3761.57 536.988   4
  -1  15  -8 539.517 286.196   6
  -1  15  -8 851.060 282.636   4
  -1  15  -9 9821.13 1152.48   6
  -1  15  -9 7330.89 843.111   4
  -1  15 -10-0.81965 144.482   4
  -1  15 -10 275.638 226.984   6
  -1  15 -11 1568.82 438.430   4
  -1  15 -11 616.180 336.618   6
  -1  15 -12 1612.00 467.163   6
  -1  15 -12 1977.40 494.726   4
  -1  15 -13 2669.91 599.394   4
  -1  15 -14 610.926 315.719   4
  -1  15 -15-287.114 232.083   4
   1 -14  -5 393.160 299.184   9
   1 -14  -5 88.2929 175.455   8
   1 -14  -4 1153.35 490.861   9
   1 -14  -4 507.671 290.184   8
   1 -14  -3 1114.43 445.835   9
   1 -14  -3 1069.65 395.003   8
   1 -14  -2 37.5993 138.459   9
   1 -14  -2-182.418 170.859   8
   1 -14  -1 465.678 240.242   8
  -1  14   1 312.502 244.690   6
  -1  14   0 231.333 275.145   6
  -1  14   0-55.4875 198.493   3
   1 -14   0 37.3094 98.6687   8
  -1  14  -1 1503.88 465.746   6
  -1  14  -1 578.637 250.579   3
  -1  14  -2 2299.15 553.299   6
  -1  14  -2 2184.37 508.804   3
  -1  14  -3 1857.59 274.158   4
  -1  14  -3 1635.34 429.450   3
  -1  14  -3 1653.42 424.337   5
  -1  14  -3 1899.22 550.328   6
  -1  14  -4 74.2606 111.562   5
  -1  14  -4 330.885 123.886   4
  -1  14  -4 152.947 151.123   6
  -1  14  -4 364.727 210.600   3
  -1  14  -5 79.0195 87.0804   4
  -1  14  -5-129.808 202.250   6
  -1  14  -6 997.664 265.096   4
  -1  14  -6 1391.88 411.705   6
  -1  14  -7 1219.52 329.889   4
  -1  14  -7 2076.00 530.130   6
  -1  14  -8 469.903 213.056   4
  -1  14  -8 302.705 234.397   6
  -1  14  -9 6157.38 762.685   4
  -1  14  -9 6395.28 888.861   6
  -1  14 -10 11809.3 1099.02   4
  -1  14 -11 492.503 255.228   4
  -1  14 -12 5662.12 834.370   4
  -1  14 -13 353.355 259.701   4
  -1  14 -14 208.573 248.378   4
  -1  14 -15 1297.49 433.034   4
  -1  14 -16 288.732 298.281   4
   1 -13  -6 846.829 355.225   8
   1 -13  -6 1561.25 548.355   9
   1 -13  -5 894.486 361.246   8
   1 -13  -5 181.453 212.946   9
   1 -13  -4 39.8178 184.000   8
   1 -13  -4-303.667 253.616   9
   1 -13  -3 339.365 257.415   9
   1 -13  -3 635.629 284.165   8
   1 -13  -2 289.709 168.840   9
  -1  13   2 50.0983 144.412   6
   1 -13  -2 556.780 253.872   8
   1 -13  -1-11.8686 129.062   8
  -1  13   1 68.1466 165.840   6
  -1  13   0 8666.43 1049.63   6
  -1  13   0 7697.56 931.286   3
   1 -13   0 8404.26 879.824   8
  -1  13  -1-15.6183 134.613   5
  -1  13  -1 142.528 56.4794   4
  -1  13  -1-35.8854 130.910   6
  -1  13  -1 207.424 156.004   3
  -1  13  -2 12245.0 632.337   4
  -1  13  -2 12946.5 1263.47   6
  -1  13  -2 12845.4 1099.97   5
  -1  13  -2 12810.3 1154.80   3
  -1  13  -3 2620.50 530.682   3
  -1  13  -3 2768.31 343.304   4
  -1  13  -3 2391.42 543.696   6
  -1  13  -3 2690.90 507.007   5
  -1  13  -4 3784.32 442.315   4
  -1  13  -4 3989.81 683.468   6
  -1  13  -4 3447.38 601.010   5
  -1  13  -5 4963.07 555.901   4
  -1  13  -5 6064.85 802.793   5
  -1  13  -5 5202.81 773.569   6
  -1  13  -6 1155.22 290.306   4
  -1  13  -6 1502.02 426.696   6
  -1  13  -6 1468.19 410.094   5
  -1  13  -7 376.236 174.280   4
  -1  13  -7 358.018 217.510   6
  -1  13  -8 1580.87 380.626   4
  -1  13  -9 96.9637 160.739   4
  -1  13 -10 13862.7 1184.72   4
  -1  13 -11 2483.60 544.409   4
  -1  13 -12 3389.76 668.153   4
  -1  13 -13 229.423 199.673   4
  -1  13 -14-274.711 225.069   4
  -1  13 -15-304.727 247.347   4
  -1  13 -16 964.575 431.830   4
   1 -12  -8-598.898 360.615   9
   1 -12  -7 1110.66 470.654   9
   1 -12  -6 354.972 335.013   9
   1 -12  -6 330.628 305.132   8
   1 -12  -5 3083.72 689.763   9
   1 -12  -5 2748.48 594.164   8
   1 -12  -4 108.782 143.235   8
   1 -12  -4-308.488 242.103   9
   1 -12  -3 469.971 246.657   8
   1 -12  -3 323.655 222.122   9
  -1  12   2 1597.20 462.454   6
   1 -12  -2 1458.44 363.920   8
   1 -12  -2 1355.01 457.935   9
  -1  12   1 1043.39 319.226   3
  -1  12   1 1120.56 282.990   5
   1 -12  -1 975.380 312.891   8
  -1  12   1 1028.31 378.717   6
   1 -12  -1 1178.55 292.108   5
  -1  12   0 1884.10 509.266   6
  -1  12   0 2280.10 478.445   3
  -1  12   0 1150.41 295.441   5
   1 -12   0 1348.69 335.307   8
   1 -12   0 1520.90 345.639   5
  -1  12  -1-22.6243 145.479   6
  -1  12  -1 6.83572 124.083   5
  -1  12  -1-100.649 137.829   3
  -1  12  -1-10.8322 32.6796   4
  -1  12  -2 812.604 169.115   4
  -1  12  -2 952.598 311.400   3
  -1  12  -2 687.346 255.207   5
  -1  12  -2 741.717 307.479   6
  -1  12  -3 3500.13 392.473   4
  -1  12  -3 3749.03 590.594   3
  -1  12  -3 3676.56 628.957   6
  -1  12  -3 3804.06 585.424   5
  -1  12  -4 250.811 137.168   4
  -1  12  -4 143.482 106.426   5
  -1  12  -4 323.049 244.666   6
  -1  12  -5 2755.35 535.386   5
  -1  12  -5 2469.06 380.133   4
  -1  12  -5 2863.12 549.838   6
  -1  12  -6 3486.01 494.312   4
  -1  12  -6 3226.41 582.252   6
  -1  12  -6 3900.69 650.486   5
   1 -12   7 240.159 137.580   2
  -1  12  -7 641.020 208.193   4
   1 -12   8 1572.78 278.346   2
  -1  12  -8 1266.75 337.308   4
   1 -12   9 253.210 93.3524   2
  -1  12  -9 48.3099 118.913   4
  -1  12 -10 18303.1 1351.82   4
  -1  12 -11 841.157 315.998   4
  -1  12 -12 822.770 345.573   4
  -1  12 -13 4.01143 137.458   4
  -1  12 -14 1375.31 443.833   4
  -1  12 -15 96.1500 172.417   4
  -1  12 -16 661.165 362.966   4
  -1  12 -17 696.872 362.333   4
   1 -11  -9 145.475 212.413   9
   1 -11  -8 207.033 232.113   9
   1 -11  -7 1063.92 449.343   9
   1 -11  -6 1600.31 566.180   9
   1 -11  -6 589.013 280.366   8
   1 -11  -5 752.994 309.044   8
   1 -11  -5 856.283 389.238   9
   1 -11  -4-263.145 192.750   8
   1 -11  -4 18.5160 130.446   9
   1 -11  -3 1022.88 372.983   9
   1 -11  -3 851.340 287.818   8
   1 -11  -2 855.744 242.283   5
  -1  11   2 917.900 222.198   5
   1 -11  -2 672.919 250.973   8
  -1  11   2 587.348 278.868   6
   1 -11  -1 4066.39 520.496   5
  -1  11   1 3263.38 608.164   6
   1 -11  -1 4393.90 597.885   8
  -1  11   1 4343.59 519.683   5
  -1  11   1 4568.52 668.376   3
  -1  11   0 7553.59 359.706   4
  -1  11   0 8291.36 921.798   6
  -1  11   0 7970.77 856.402   3
  -1  11   0 8552.95 764.836   5
   1 -11   0 8654.54 789.910   5
   1 -11   1 1569.89 352.689   5
  -1  11  -1 1327.27 302.250   5
  -1  11  -1 1851.34 410.761   3
  -1  11  -1 1801.05 222.658   4
  -1  11  -1 1369.12 369.453   6
  -1  11  -2 1332.57 225.008   4
  -1  11  -2 1037.72 308.445   3
   1 -11   2 1958.24 404.214   5
  -1  11  -2 1405.15 327.053   5
  -1  11  -2 1227.63 363.083   6
  -1  11  -3 14826.4 1098.34   5
  -1  11  -3 15725.2 824.729   4
   1 -11   3 15128.2 1047.84   2
  -1  11  -3 14522.7 1177.69   6
  -1  11  -4 54.1214 101.489   5
  -1  11  -4-236.907 176.917   6
  -1  11  -4 136.628 94.3755   4
   1 -11   4 58.1640 120.910   2
  -1  11  -5 11545.7 1028.37   5
  -1  11  -5 9502.93 737.858   4
  -1  11  -5 10975.9 1020.46   6
  -1  11  -6 1159.77 301.602   4
   1 -11   6 947.977 226.730   2
  -1  11  -6 788.696 264.139   5
   1 -11   7 7585.53 597.927   2
  -1  11  -7 7039.49 715.051   4
   1 -11   8 197.654 113.735   2
  -1  11  -8 58.5349 120.196   4
  -1  11  -9 4292.93 620.133   4
   1 -11   9 4232.43 375.646   2
   1 -11  10 7697.97 450.312   2
  -1  11 -10 8514.06 912.457   4
  -1  11 -11 5026.47 747.200   4
   1 -11  12 1461.61 290.276   1
  -1  11 -12 1653.37 466.766   4
   1 -11  13 198.491 123.401   1
  -1  11 -13 333.892 188.642   4
  -1  11 -14-12.7735 116.906   4
  -1  11 -15 234.833 200.116   4
  -1  11 -16 356.672 272.588   4
  -1  11 -17 2883.25 710.009   4
   1 -10 -10 754.740 450.708   9
   1 -10  -9 1969.64 588.333   9
   1 -10  -8 1133.01 427.588   9
   1 -10  -7 33.8470 133.551   9
   1 -10  -6-103.923 189.489   8
   1 -10  -6-97.1146 173.772   9
   1 -10  -5 1026.40 339.125   8
   1 -10  -5 1065.59 370.081   9
   1 -10  -4 2106.69 493.522   9
   1 -10  -4 2025.62 446.396   8
   1 -10  -3 550.347 263.828   9
   1 -10  -3 536.170 247.693   8
  -1  10   3 160.344 179.335   6
   1 -10  -2 6501.62 586.691   5
  -1  10   2 6868.64 825.558   6
  -1  10   2 7229.10 606.297   5
   1 -10  -2 6869.39 733.928   8
   1 -10  -1 2745.06 405.865   5
   1 -10  -1 3148.41 474.385   8
  -1  10   1 2790.97 544.605   6
  -1  10   1 2634.03 487.347   3
  -1  10   1 2894.68 402.344   5
  -1  10   0 1253.45 347.249   6
   1 -10   0 1322.77 302.714   5
  -1  10   0 1173.98 332.728   3
  -1  10   0 1271.96 162.992   4
  -1  10   0 1177.87 269.123   5
  -1  10  -1 578.566 216.089   5
  -1  10  -1 396.773 111.032   4
   1 -10   1 524.583 212.608   5
  -1  10  -1 441.943 200.175   3
  -1  10  -1 116.448 137.457   6
  -1  10  -2 587.006 241.123   3
  -1  10  -2 695.774 164.850   4
   1 -10   2 370.612 167.865   1
  -1  10  -2 756.491 232.691   5
   1 -10   2 713.443 226.830   5
  -1  10  -2 495.929 211.619   6
   1 -10   2 524.885 188.079   2
  -1  10  -3 1327.57 323.573   5
  -1  10  -3 1669.30 268.293   4
   1 -10   3 1359.66 329.577   5
  -1  10  -3 1511.41 373.832   6
  -1  10  -4 9311.58 867.487   5
  -1  10  -4 7890.03 811.753   6
  -1  10  -4 7464.11 615.446   4
  -1  10  -5 1504.60 306.474   4
  -1  10  -5 1310.95 352.560   5
   1 -10   5 1397.46 273.289   2
   1 -10   6 565.720 174.562   2
  -1  10  -6 943.296 282.781   4
  -1  10  -6 768.209 331.812   5
  -1  10  -7 260.400 134.828   4
   1 -10   7 402.393 136.015   2
   1 -10   8-18.6946 55.8116   2
  -1  10  -8 350.338 205.430   4
  -1  10  -9 431.849 180.544   4
   1 -10   9 119.663 40.9947   2
  -1  10 -10 113.498 133.810   4
   1 -10  10 22.1133 42.1585   2
   1 -10  11 18789.8 584.681   2
  -1  10 -11 21871.0 1504.66   4
  -1  10 -12 63.8150 161.724   4
   1 -10  12 174.541 110.582   1
   1 -10  13 293.550 131.357   1
  -1  10 -13 449.402 256.663   4
  -1  10 -14 63.8076 145.303   4
  -1  10 -15 4.53248 132.296   4
  -1  10 -16 458.922 321.602   4
  -1  10 -17 6946.10 1090.21   4
   1  -9 -11-238.287 242.186   9
   1  -9 -10 261.668 255.767   9
   1  -9  -9 4821.30 882.810   9
   1  -9  -8 2177.94 535.862   9
  -1   9   7 449.205 259.117   2
   1  -9  -7 400.146 259.126   9
  -1   9   6 699.623 293.792   2
   1  -9  -6 698.756 296.717   8
   1  -9  -6 743.945 321.714   9
   1  -9  -5 346.864 199.833   8
   1  -9  -5 456.380 257.992   9
  -1   9   5 502.662 271.424   2
  -1   9   4 2594.25 524.964   2
   1  -9  -4 2813.59 521.174   8
   1  -9  -4 2754.36 549.533   9
   1  -9  -3 1320.87 316.390   8
  -1   9   3 1040.51 204.089   5
   1  -9  -3 1002.02 317.787   9
   1  -9  -3 1487.91 244.703   5
  -1   9   3 1481.39 403.666   6
  -1   9   2 12039.6 739.261   5
  -1   9   2 11114.7 1028.18   6
   1  -9  -2 12054.0 753.220   5
   1  -9  -2 11548.3 914.857   8
  -1   9   1 4868.45 609.243   3
  -1   9   1 4934.86 500.402   5
   1  -9  -1 5191.86 525.508   5
   1  -9  -1 4937.46 555.500   8
  -1   9   1 5174.85 697.205   6
  -1   9   0 2314.63 229.192   4
   1  -9   0 2079.40 345.315   5
  -1   9   0 2381.05 362.731   5
  -1   9   0 1968.75 399.028   6
  -1   9   0 1975.86 381.733   3
   1  -9   1 218.652 109.433   5
  -1   9  -1 230.259 94.3849   4
   1  -9   1 223.471 142.568   1
  -1   9  -1 197.905 122.283   3
  -1   9  -1 320.256 164.568   5
   1  -9   1 241.583 142.498   2
   1  -9   2 385.429 189.826   5
   1  -9   2 360.267 162.206   1
  -1   9  -2 129.659 71.2899   4
  -1   9  -2 351.105 172.005   5
   1  -9   3 295.172 141.052   5
   1  -9   3 325.810 142.958   2
  -1   9  -3 353.157 130.187   4
  -1   9  -3 222.974 158.978   5
  -1   9  -4 23102.3 1320.43   5
   1  -9   4 24897.6 1374.93   5
   1  -9   4 22290.6 1043.34   2
  -1   9  -4 23009.5 1040.71   4
   1  -9   5 3425.28 391.706   2
  -1   9  -5 3349.85 519.855   5
  -1   9  -5 3944.10 466.036   4
   1  -9   5 2864.18 486.651   5
  -1   9  -6 4724.81 636.325   5
   1  -9   6 5556.15 456.551   2
  -1   9  -6 5994.99 625.157   4
   1  -9   7 245.171 102.680   2
  -1   9  -7 396.505 179.436   4
  -1   9  -8 427.686 191.749   4
  -1   9  -9 3554.12 557.116   4
  -1   9 -10 26220.5 1584.66   4
   1  -9  11 18494.5 928.724   1
  -1   9 -11 21085.2 1477.06   4
   1  -9  12 3296.37 402.698   1
  -1   9 -12 3570.42 642.816   4
   1  -9  13 177.343 89.0299   1
  -1   9 -13 434.801 222.961   4
   1  -9  14 2995.15 404.627   1
  -1   9 -14 2932.20 637.331   4
  -1   9 -15-136.162 178.213   4
  -1   9 -16 869.076 436.508   4
  -1   9 -17 1235.91 494.935   4
  -1   8  12 166.406 235.663   7
   1  -8 -12 232.618 243.115   9
  -1   8  11 1334.61 495.244   7
   1  -8 -11 560.466 348.353   9
  -1   8  10 413.484 272.774   7
   1  -8 -10 390.192 325.696   9
  -1   8   9 5534.78 879.975   7
  -1   8   9 5705.98 883.968   2
   1  -8  -9 5043.17 851.300   9
   1  -8  -8 172.598 184.626   9
  -1   8   8 714.768 300.129   2
   1  -8  -7 117.393 67.6720   4
   1  -8  -7 82.0466 115.608   9
  -1   8   7 22.9112 104.902   2
   1  -8  -6 390.694 102.311   4
   1  -8  -6 370.460 95.1292   4
   1  -8  -6 465.936 223.154   8
  -1   8   6 680.377 276.901   2
   1  -8  -6 591.292 269.435   9
   1  -8  -5 499.564 203.273   8
  -1   8   5 609.002 275.841   2
   1  -8  -5 684.725 285.322   9
   1  -8  -5 391.360 84.5237   4
  -1   8   4 1692.32 415.136   2
   1  -8  -4 1463.73 356.454   8
   1  -8  -4 1728.98 405.905   9
   1  -8  -4 1154.55 125.634   4
   1  -8  -3 1628.47 405.725   9
   1  -8  -3 1043.02 188.887   5
  -1   8   3 1165.11 309.941   6
   1  -8  -3 1332.07 315.265   8
  -1   8   3 979.370 177.476   5
  -1   8   3 1273.24 337.089   2
   1  -8  -3 908.798 107.945   4
   1  -8  -2 2311.14 180.144   4
  -1   8   2 3469.26 498.885   3
   1  -8  -2 2140.27 371.782   8
  -1   8   2 3388.41 516.530   6
   1  -8  -2 3255.15 367.246   5
  -1   8   2 2975.03 347.799   5
   1  -8  -1 4956.68 607.144   1
  -1   8   1 4170.27 270.780   4
   1  -8  -1 3755.72 257.788   4
  -1   8   1 3887.64 416.690   5
  -1   8   1 4182.72 531.870   3
   1  -8  -1 3668.59 408.524   5
  -1   8   1 4082.43 557.757   6
   1  -8   0 1540.63 328.419   1
   1  -8   0 1504.26 185.591   4
  -1   8   0 1414.44 260.363   5
  -1   8   0 1671.45 337.383   3
  -1   8   0 1683.06 192.589   4
   1  -8   0 2058.81 322.688   5
   1  -8   1 240.869 142.124   1
  -1   8  -1 133.499 110.834   5
  -1   8  -1 230.770 79.6344   4
  -1   8  -1 218.435 99.1679   3
   1  -8   1 67.5554 71.0495   5
   1  -8   2 8609.83 668.515   2
   1  -8   2 8372.93 706.886   5
  -1   8  -2 8459.07 694.575   5
  -1   8  -2 7889.36 507.401   4
  -1   8  -3 320.540 113.806   4
   1  -8   3 442.977 182.395   5
  -1   8  -3 490.063 195.074   5
   1  -8   3 581.013 167.080   2
  -1   8  -4 60082.9 1660.64   4
   1  -8   4 62688.4 2071.42   5
  -1   8  -4 61315.5 2014.96   5
   1  -8   4 57907.8 1531.30   2
   1  -8   5 1847.11 261.857   2
  -1   8  -5 1842.62 322.551   4
  -1   8  -5 1785.80 376.317   5
  -1   8  -6 435.108 178.624   4
  -1   8  -7 8178.56 760.536   4
  -1   8  -8-122.922 119.949   4
  -1   8  -9 4086.98 601.705   4
  -1   8 -10 7797.35 860.328   4
   1  -8  10 7082.65 544.248   1
   1  -8  11 40.4291 59.6281   1
  -1   8 -11-260.187 190.123   4
  -1   8 -12 1889.06 455.359   4
   1  -8  12 2029.72 330.531   1
  -1   8 -13 1170.02 357.990   4
   1  -8  13 1040.73 232.948   1
  -1   8 -14 331.343 213.595   4
   1  -8  14 514.935 171.187   1
  -1   8 -15-26.3888 150.170   4
  -1   8 -16 848.862 400.822   4
  -1   8 -17 2115.12 608.896   4
  -1   7  13-38.8690 163.489   7
   1  -7 -13 144.854 237.427   9
  -1   7  12 60.9605 186.313   7
   1  -7 -12 106.165 222.303   9
  -1   7  11 681.202 334.599   7
   1  -7 -11 1079.29 412.450   9
  -1   7  11 454.136 260.985   2
  -1   7  10 408.153 291.683   2
  -1   7  10 371.919 200.173   7
   1  -7 -10 722.081 359.219   9
  -1   7   9 307.782 235.446   7
   1  -7  -9 990.361 417.548   9
  -1   7   9 224.021 202.894   2
   1  -7  -9 556.084 169.833   4
   1  -7  -8 416.870 124.597   4
  -1   7   8 691.632 297.017   2
  -1   7   8 628.151 303.904   7
   1  -7  -8 554.833 277.234   9
   1  -7  -7 1523.81 393.732   9
   1  -7  -7 1330.89 219.140   4
  -1   7   7 1652.11 415.796   2
  -1   7   7 1482.24 415.778   7
   1  -7  -6 838.676 165.563   4
   1  -7  -6 634.508 251.055   9
  -1   7   6 518.406 241.777   2
   1  -7  -6 700.971 286.492   8
  -1   7   6 1162.84 326.199   7
   1  -7  -5 1360.59 346.336   8
  -1   7   5 985.347 305.406   2
   1  -7  -5 1104.25 164.723   4
   1  -7  -5 574.820 222.937   9
   1  -7  -4-255.919 165.661   9
  -1   7   4-51.1340 106.251   2
   1  -7  -4 205.724 138.716   8
   1  -7  -4 14.8757 36.6804   4
   1  -7  -4-58.0526 135.112   3
  -1   7   4-20.8066 35.8133   5
  -1   7   3 16242.7 666.663   5
   1  -7  -3 16454.1 1065.64   3
   1  -7  -3 13559.8 466.790   4
   1  -7  -3 16508.7 1029.02   8
  -1   7   3 16573.9 1106.72   6
  -1   7   3 17633.8 1146.05   2
   1  -7  -3 15311.0 651.342   5
   1  -7  -2 629.401 178.055   8
  -1   7   2 352.172 160.860   2
  -1   7   2 560.802 148.706   5
   1  -7  -2 648.547 215.192   1
   1  -7  -2 315.436 69.0960   4
  -1   7   2 718.426 237.853   6
   1  -7  -2 535.869 194.707   7
  -1   7   2 395.084 155.334   3
   1  -7  -2 530.474 142.314   5
   1  -7  -1 4047.94 503.527   1
  -1   7   1 3635.76 254.955   4
  -1   7   1 3693.83 381.509   5
   1  -7  -1 3042.27 233.019   4
   1  -7  -1 3355.16 470.238   7
   1  -7  -1 3296.18 359.966   5
  -1   7   1 3505.27 457.339   3
   1  -7   0 115.573 94.0753   2
   1  -7   0 189.694 102.575   5
   1  -7   0 251.027 134.966   1
   1  -7   0 234.505 74.9699   4
  -1   7   0 131.782 133.634   3
  -1   7   0 195.378 109.917   5
  -1   7   0 175.492 68.2790   4
  -1   7  -1 901.086 211.637   5
   1  -7   1 692.437 190.858   1
   1  -7   1 1076.12 239.700   2
   1  -7   1 993.357 225.249   5
  -1   7  -1 703.111 136.456   4
   1  -7   1 678.837 136.534   4
  -1   7  -2 3670.11 340.322   4
   1  -7   2 3840.10 453.364   5
   1  -7   2 3803.99 354.826   4
   1  -7   2 4050.95 420.732   2
  -1   7  -2 4264.52 467.452   5
   1  -7   3 25476.4 1215.06   5
  -1   7  -3 26699.0 1004.72   4
  -1   7  -3 27359.0 1226.27   5
   1  -7   3 25587.3 991.514   2
  -1   7  -4 5396.64 575.734   5
  -1   7  -4 5243.20 496.086   4
   1  -7   4 5471.37 425.890   2
  -1   7  -5 9811.48 802.790   5
  -1   7  -5 9690.67 719.982   4
  -1   7  -6 2.67787 97.9142   4
  -1   7  -7 1659.30 338.618   4
  -1   7  -8 492.449 220.166   4
   1  -7   9 3885.83 377.182   1
  -1   7  -9 4118.49 593.709   4
   1  -7  10 2375.45 325.908   1
  -1   7 -10 2722.08 529.105   4
   1  -7  11 6934.40 567.330   1
  -1   7 -11 7212.15 859.484   4
   1  -7  12 482.347 162.823   1
  -1   7 -12 127.683 160.581   4
  -1   7 -13 259.068 178.974   4
   1  -7  13 321.957 139.161   1
   1  -7  14 1387.63 262.324   2
  -1   7 -14 1461.68 434.398   4
   1  -7  14 1529.92 311.890   1
  -1   7 -15 344.094 251.863   4
  -1   7 -16 2995.94 688.094   4
  -1   7 -17 278.195 301.131   4
  -1   6  13 1102.36 433.260   7
   1  -6 -13 484.878 308.217   9
   1  -6 -12 687.187 348.669   9
  -1   6  12 283.674 260.645   7
  -1   6  12 486.185 292.643   2
   1  -6 -11-55.4710 88.7684   4
  -1   6  11 329.514 220.674   7
  -1   6  11 245.148 270.772   2
   1  -6 -11 131.527 180.269   9
  -1   6  10 1648.88 484.147   7
   1  -6 -10 1676.37 325.624   4
  -1   6  10 2499.57 568.024   2
   1  -6 -10 2115.99 525.385   9
   1  -6  -9 242.230 226.128   9
  -1   6   9 114.338 157.387   7
  -1   6   9-298.626 205.398   2
   1  -6  -8 1767.75 288.711   4
   1  -6  -8 2067.67 483.971   9
  -1   6   8 1882.61 461.391   2
  -1   6   8 2871.11 557.853   7
   1  -6  -7 585.628 154.410   4
  -1   6   7 326.120 204.963   2
  -1   6   7 515.652 209.584   7
   1  -6  -7 275.941 138.983   9
   1  -6  -6 95.2703 150.653   6
   1  -6  -6 67.9655 134.564   9
  -1   6   6 218.328 139.358   7
   1  -6  -6 125.705 85.6556   4
   1  -6  -6 249.740 107.585   8
  -1   6   6 280.399 184.259   2
  -1   6   5 4912.28 636.128   2
   1  -6  -5 4813.72 592.188   8
   1  -6  -5 5383.19 392.634   4
   1  -6  -5 5590.21 654.528   3
   1  -6  -5 5691.39 685.842   9
  -1   6   5 5051.70 641.065   7
   1  -6  -5 6278.04 677.276   6
  -1   6   4 4708.73 597.828   2
   1  -6  -4 3792.58 510.296   6
   1  -6  -4 5098.52 589.818   3
   1  -6  -4 4732.48 547.550   8
   1  -6  -4 4189.46 311.085   4
  -1   6   4 3977.06 249.255   5
   1  -6  -3 1837.90 200.468   5
   1  -6  -3 2079.79 359.122   8
   1  -6  -3 2195.51 375.637   3
  -1   6   3 2216.83 394.153   2
   1  -6  -3 1679.13 172.531   4
   1  -6  -3 1928.42 354.957   7
  -1   6   3 1781.44 198.327   5
  -1   6   2 3635.37 483.196   6
   1  -6  -2 3978.50 498.329   7
   1  -6  -2 4022.82 442.818   8
  -1   6   2 3587.65 447.704   3
   1  -6  -2 4435.67 496.530   3
   1  -6  -2 3855.74 248.291   4
  -1   6   2 4485.81 348.011   5
   1  -6  -2 4134.65 339.865   5
  -1   6   2 4598.52 530.850   2
  -1   6   1 107.966 58.4138   4
  -1   6   1 47.4994 87.1909   3
   1  -6  -1 88.4985 70.8054   1
   1  -6  -1 89.9455 47.2826   4
  -1   6   1 202.094 96.3207   5
   1  -6  -1 136.900 118.855   7
   1  -6  -1 61.3269 50.8986   5
   1  -6   0 3421.26 411.805   1
  -1   6   0 4188.02 451.867   3
  -1   6   0 3685.38 366.342   5
   1  -6   0 3477.30 266.236   4
  -1   6   0 3788.60 275.624   4
   1  -6   0 3490.80 359.116   5
  -1   6  -1 81.2964 60.7797   4
   1  -6   1 18.8230 34.2990   4
  -1   6  -1 53.7852 80.6728   5
   1  -6   1 141.772 91.4272   2
   1  -6   1 150.402 63.0415   5
   1  -6   1 22.5791 62.8793   1
  -1   6  -2 80.8100 54.1471   4
   1  -6   2 73.1682 42.2558   4
   1  -6   2 190.508 108.157   2
   1  -6   2 122.867 102.680   5
  -1   6  -2 12.3661 95.8988   5
  -1   6  -3 29752.8 1240.14   5
  -1   6  -3 26488.5 970.713   4
  -1   6  -4 1612.48 273.544   4
  -1   6  -4 1343.93 276.630   5
  -1   6  -5 91.1060 77.4723   4
  -1   6  -6 32.0121 79.1863   4
  -1   6  -7 13366.7 920.190   4
  -1   6  -8 643.123 232.845   4
   1  -6   8 435.023 216.330   5
   1  -6   8 626.189 139.924   1
  -1   6  -9 1981.12 415.153   4
   1  -6   9 1730.01 266.006   1
   1  -6  10 2905.52 357.273   1
  -1   6 -10 3541.11 569.875   4
   1  -6  11 7856.37 610.119   1
  -1   6 -11 8591.17 917.390   4
   1  -6  12 128.696 87.3507   1
  -1   6 -12 202.882 173.363   4
  -1   6 -13 9691.16 1093.22   4
   1  -6  13 10042.4 746.863   2
   1  -6  13 7937.63 681.468   1
   1  -6  14 154.463 89.5712   2
   1  -6  14 244.391 137.825   1
  -1   6 -14 5.91028 152.782   4
  -1   6 -15 3184.11 662.427   4
   1  -6  15 2852.21 447.828   1
  -1   6 -16 2746.82 639.787   4
  -1   6 -17 620.218 353.724   4
  -1   5  14 608.891 407.994   7
  -1   5  13 215.823 211.962   2
  -1   5  13-247.570 228.551   7
   1  -5 -12 132.433 176.953   9
  -1   5  12 170.202 152.532   7
   1  -5 -12 227.056 172.606   4
  -1   5  12 78.6522 139.475   2
  -1   5  11 81.0359 114.851   2
   1  -5 -11 735.499 366.591   9
  -1   5  11 672.848 319.055   7
   1  -5 -11 328.715 180.435   4
  -1   5  10 6222.08 883.155   7
  -1   5  10 5593.26 799.431   2
   1  -5 -10 7315.63 955.426   9
   1  -5  -9 823.624 313.021   9
  -1   5   9 836.099 290.636   2
  -1   5   9 886.890 326.093   7
  -1   5   8 1199.14 369.045   7
   1  -5  -8 801.882 264.987   6
  -1   5   8 1121.45 336.022   2
   1  -5  -8 1072.05 351.271   9
  -1   5   7 357.150 188.842   7
  -1   5   7 696.774 276.003   2
   1  -5  -7 91.1553 125.671   9
   1  -5  -7 904.029 272.383   6
  -1   5   7 482.209 236.475   1
   1  -5  -6 226.298 95.1207   6
  -1   5   6 487.088 234.140   2
  -1   5   6 101.575 91.7345   7
  -1   5   6 774.733 270.839   1
   1  -5  -6 613.451 241.318   3
   1  -5  -5-128.105 74.9762   8
  -1   5   5 191.552 126.695   2
   1  -5  -5 61.1073 42.0119   4
  -1   5   5 60.9194 85.3071   1
   1  -5  -5 24.3617 72.4601   6
   1  -5  -5 1.10039 71.8663   3
  -1   5   4 11443.1 873.672   2
   1  -5  -4 11098.7 789.397   8
   1  -5  -4 10093.4 804.606   3
   1  -5  -4 11782.9 824.561   6
   1  -5  -4 9916.36 493.527   4
   1  -5  -3 22815.1 1114.40   6
   1  -5  -3 20830.1 1069.24   3
  -1   5   3 22569.2 1133.71   2
   1  -5  -3 19894.8 553.714   5
   1  -5  -3 21861.1 1117.12   7
   1  -5  -3 19715.3 624.305   4
   1  -5  -3 22063.4 1019.31   8
  -1   5   3 20177.7 562.891   5
  -1   5   2 282.210 138.699   2
   1  -5  -2 238.268 75.8979   5
   1  -5  -2 177.058 120.845   6
   1  -5  -2 305.617 119.225   8
  -1   5   2 275.055 113.521   6
   1  -5  -2 189.596 94.7191   7
   1  -5  -2 573.419 171.691   3
  -1   5   2 174.551 77.6033   5
   1  -5  -2 196.196 60.4838   4
  -1   5   2 197.582 103.057   3
   1  -5  -1 2863.71 214.811   4
   1  -5  -1 3527.91 398.067   7
  -1   5   1 2858.39 352.826   3
  -1   5   1 2623.99 211.779   4
   1  -5  -1 2847.01 267.808   5
  -1   5   1 3209.38 291.166   5
   1  -5  -1 3060.67 312.603   8
   1  -5   0 15266.0 675.201   5
   1  -5   0 15322.5 746.332   1
   1  -5   0 14479.7 520.916   4
  -1   5   0 16165.7 833.727   3
  -1   5   0 15138.6 683.238   5
  -1   5   0 15807.9 533.461   4
  -1   5  -1 1729.68 266.983   5
   1  -5   1 1446.84 188.148   4
  -1   5  -1 1668.58 196.965   4
   1  -5   1 1482.09 236.847   5
  -1   5  -2 24624.9 834.416   4
  -1   5  -2 25726.9 1008.98   5
   1  -5   2 22107.9 793.521   4
  -1   5  -3 796.360 181.295   4
   1  -5   3 884.975 178.181   4
  -1   5  -3 927.897 212.861   5
  -1   5  -4 2878.86 364.782   4
  -1   5  -5 4098.45 461.251   4
  -1   5  -6 2831.64 417.757   4
  -1   5  -7 883.224 248.527   4
   1  -5   7 854.365 156.947   1
  -1   5  -8 5328.93 616.093   4
   1  -5   8 5129.84 417.672   1
   1  -5   8 5798.87 682.835   5
   1  -5   9 3.71944 57.7995   1
   1  -5   9 55.9656 76.7950   5
  -1   5  -9 21.0899 86.3551   4
  -1   5 -10 2978.82 519.921   4
   1  -5  10 3616.62 392.342   1
  -1   5 -11 1078.65 351.315   4
   1  -5  11 1409.88 266.230   1
  -1   5 -12 559.834 266.538   4
   1  -5  12 256.908 153.859   1
   1  -5  13 3604.12 479.425   2
  -1   5 -13 4829.04 764.840   4
   1  -5  13 3889.37 507.636   1
  -1   5 -14 332.412 204.323   4
   1  -5  14 636.044 216.533   2
   1  -5  14 542.890 200.262   1
   1  -5  15 1762.83 364.860   2
   1  -5  15 2089.22 401.964   1
  -1   5 -15 2586.99 592.389   4
  -1   5 -16 764.044 345.894   4
  -1   5 -17-53.3593 144.068   4
  -1   4  15 200.268 226.994   7
  -1   4  14 449.097 245.631   7
  -1   4  13 216.523 162.631   2
   1  -4 -13 11.7041 83.4390   4
  -1   4  13 203.784 219.779   7
   1  -4 -12 448.149 194.300   4
  -1   4  12 235.458 193.512   2
  -1   4  12 290.379 217.391   7
  -1   4  11 238.765 204.326   7
   1  -4 -11 91.2793 133.298   9
  -1   4  11-11.4045 117.422   2
  -1   4  10 2792.46 537.078   1
   1  -4 -10 2320.75 538.515   9
  -1   4  10 2346.47 539.660   7
  -1   4  10 2813.68 556.745   2
  -1   4   9 1259.14 396.396   7
   1  -4  -9 981.159 261.944   6
  -1   4   9 1230.65 369.019   1
  -1   4   9 1133.91 331.311   2
   1  -4  -9 891.733 311.971   9
  -1   4   8 1200.82 345.165   7
  -1   4   8 1201.51 343.180   2
   1  -4  -8 1386.81 314.269   6
  -1   4   8 1303.42 353.165   1
   1  -4  -8 1659.21 425.966   9
   1  -4  -7 5148.28 565.811   6
  -1   4   7 4748.41 635.502   7
   1  -4  -7 5231.24 659.418   9
  -1   4   7 4377.08 583.781   2
  -1   4   7 5399.47 649.255   1
  -1   4   6 2815.69 442.076   2
  -1   4   6 3144.55 462.540   8
  -1   4   6 2592.93 427.611   1
   1  -4  -6 2679.10 398.435   6
  -1   4   5 2233.61 357.368   8
  -1   4   5 2338.26 384.810   1
  -1   4   5 1928.40 340.446   2
   1  -4  -5 2558.67 366.336   6
   1  -4  -5 2291.82 382.370   3
   1  -4  -4 1195.86 178.828   4
  -1   4   4 1094.68 244.161   1
   1  -4  -4 1165.19 233.794   6
   1  -4  -4 1113.29 258.889   3
   1  -4  -4 1134.22 244.587   8
  -1   4   4 1006.01 256.505   2
   1  -4  -3 4881.34 472.532   6
   1  -4  -3 4967.81 490.822   3
  -1   4   3 4572.97 467.903   1
   1  -4  -3 4464.16 301.100   4
   1  -4  -3 5174.57 471.264   8
   1  -4  -3 5590.48 517.169   7
  -1   4   3 5931.04 537.827   2
   1  -4  -2 1685.87 247.082   8
   1  -4  -2 1871.87 167.451   5
   1  -4  -2 2242.46 305.264   7
   1  -4  -2 1953.22 179.404   4
  -1   4   2 1669.50 155.346   5
  -1   4   2 1674.24 263.488   1
  -1   4   2 1951.23 289.770   2
   1  -4  -2 2041.95 305.414   6
   1  -4  -1 10356.2 618.184   6
   1  -4  -1 10015.5 608.792   7
   1  -4  -1 9570.69 377.406   4
  -1   4   1 9689.96 385.880   4
  -1   4   1 10561.0 616.092   3
   1  -4  -1 9372.55 430.054   5
   1  -4  -1 11197.6 526.164   8
  -1   4   1 10479.6 452.315   5
   1  -4   0 35431.1 926.059   5
  -1   4   0 35473.7 756.842   4
  -1   4   0 37877.8 1118.05   3
   1  -4   0 32758.6 745.024   4
   1  -4   0 36433.1 1107.92   6
  -1   4   0 35800.4 942.522   5
   1  -4   0 36717.3 1022.60   1
  -1   4  -1 33356.6 1029.62   5
   1  -4   1 35023.0 1000.13   5
  -1   4  -1 35147.5 847.677   4
   1  -4   1 31808.6 813.649   4
  -1   4  -2 562.794 132.923   4
   1  -4   2 491.819 116.567   4
  -1   4  -3 1612.41 241.043   4
  -1   4  -4 197.684 107.173   4
   1  -4   5 1264.14 144.307   1
  -1   4  -5 1778.53 301.058   4
  -1   4  -6 9855.06 734.644   4
   1  -4   6 7942.44 423.148   1
  -1   4  -7 8667.97 738.427   4
   1  -4   7 8262.61 486.931   1
   1  -4   7 8306.35 715.217   5
   1  -4   8 8014.53 523.724   1
  -1   4  -8 6879.37 699.123   4
  -1   4  -9 2434.26 490.815   4
   1  -4   9 2068.50 400.580   5
   1  -4   9 2974.45 453.086   9
   1  -4   9 2558.48 319.224   1
   1  -4   9 2329.74 412.413   8
   1  -4  10 2333.96 331.347   1
   1  -4  10 3511.10 521.786   5
  -1   4 -10 2532.85 486.328   4
  -1   4 -11 512.267 244.994   4
   1  -4  11 382.837 152.944   1
   1  -4  12 647.919 199.744   1
  -1   4 -12 919.770 302.917   4
   1  -4  13 699.418 220.461   1
   1  -4  13 405.027 179.039   2
   1  -4  14 1769.34 364.834   1
   1  -4  14 1591.86 347.272   2
  -1   4 -14 1411.39 435.885   4
   1  -4  15 3177.90 519.880   2
   1  -4  15 3685.09 560.216   1
  -1   4 -15 3310.59 666.196   4
  -1   4 -16-363.841 247.822   4
  -1   4 -17-109.074 172.644   4
   1  -3 -15 928.434 334.677   4
  -1   3  15 329.308 222.302   7
   1  -3 -14 411.211 223.026   4
  -1   3  14 112.101 159.558   7
  -1   3  14 222.959 141.316   2
  -1   3  13-33.2163 129.942   7
   1  -3 -13 70.9404 105.056   4
  -1   3  13-61.4001 146.618   1
  -1   3  13-216.467 160.335   2
  -1   3  12 176.614 177.778   2
  -1   3  12-50.7639 143.664   7
  -1   3  12 34.8305 164.822   1
  -1   3  11 2019.02 495.838   7
  -1   3  11 1997.15 478.718   1
  -1   3  11 3028.86 551.212   2
   1  -3 -11 1860.55 362.928   6
  -1   3  10 6936.63 819.644   1
   1  -3 -10 5596.85 621.770   6
   1  -3 -10 7084.08 879.920   9
  -1   3  10 6944.84 855.213   2
  -1   3  10 6364.47 839.234   7
   1  -3  -9 558.604 211.986   6
  -1   3   9 522.778 273.993   7
   1  -3  -9 462.504 251.343   9
  -1   3   9 737.102 317.012   2
  -1   3   9 413.548 257.815   1
  -1   3   8 3131.66 480.907   2
   1  -3  -8 3058.80 422.847   6
  -1   3   8 3212.07 539.375   7
  -1   3   8 3017.09 482.941   1
   1  -3  -8 3026.04 519.792   9
  -1   3   7 3741.04 513.464   9
  -1   3   7 3081.99 470.805   1
   1  -3  -7 3051.74 411.127   6
  -1   3   7 2941.83 451.874   2
  -1   3   7 4206.51 544.227   8
   1  -3  -7 3551.07 515.088   1
   1  -3  -6 439.631 158.120   6
  -1   3   6 376.355 168.542   9
  -1   3   6 876.223 246.433   2
  -1   3   6 138.544 112.349   1
  -1   3   6 543.980 180.246   8
   1  -3  -5 14965.3 821.206   6
  -1   3   5 17027.5 967.828   9
  -1   3   5 15143.4 878.495   8
  -1   3   5 15219.8 911.046   2
  -1   3   5 16209.0 946.517   1
  -1   3   4 24262.6 1007.50   8
   1  -3  -4 21521.0 933.688   6
  -1   3   4 24500.2 1064.61   2
  -1   3   4 21990.3 1012.76   9
  -1   3   4 25140.2 1086.54   1
   1  -3  -3 870.782 177.084   6
  -1   3   3 882.454 181.903   8
  -1   3   3 944.538 199.021   1
  -1   3   3 1170.26 224.373   2
   1  -3  -3 1058.30 201.952   8
   1  -3  -2 5349.44 414.243   6
  -1   3   2 5987.37 456.168   1
  -1   3   2 5497.56 440.489   2
  -1   3   2 5473.77 377.803   8
   1  -3  -2 5641.32 425.644   7
   1  -3  -2 5298.20 373.144   8
   1  -3  -2 5785.70 308.394   4
   1  -3  -1 2900.11 286.423   6
   1  -3  -1 2582.85 191.753   4
   1  -3  -1 2729.42 224.989   8
  -1   3   1 2943.01 282.262   1
  -1   3   1 3117.88 300.313   3
   1  -3  -1 2905.52 277.889   7
   1  -3  -1 2810.46 195.341   5
  -1   3   1 2862.07 205.670   4
  -1   3   0 1218.08 137.992   4
   1  -3   0 1277.95 183.106   6
   1  -3   0 1382.79 166.430   5
   1  -3   0 1207.79 133.674   4
  -1   3   0 1207.91 158.071   1
  -1   3  -1 5332.44 309.657   4
   1  -3   1 5092.30 267.179   1
  -1   3  -2 3326.84 307.473   4
  -1   3  -3 10974.1 582.549   4
  -1   3  -4 3783.75 386.862   4
   1  -3   4 3010.85 192.224   1
   1  -3   5 1766.57 188.784   1
  -1   3  -5 1715.08 282.265   4
  -1   3  -6 10425.3 731.194   4
   1  -3   6 9907.10 705.367   5
   1  -3   6 10076.2 502.010   1
   1  -3   7 7650.75 657.896   5
   1  -3   7 7878.63 663.554   8
   1  -3   7 6932.87 590.905   9
   1  -3   7 8085.11 501.117   1
  -1   3  -7 6764.47 676.394   4
   1  -3   8 8405.83 737.041   8
   1  -3   8 7996.60 688.148   9
   1  -3   8 8547.91 571.124   1
  -1   3  -8 7784.60 717.390   4
   1  -3   9 2131.98 374.683   9
   1  -3   9 1497.16 266.053   1
  -1   3  -9 1713.69 363.627   4
   1  -3  10 1729.44 308.900   1
   1  -3  10 2127.35 388.896   5
  -1   3 -10 2036.51 411.273   4
   1  -3  11 64.9672 95.9052   1
  -1   3 -11-171.993 168.277   4
   1  -3  11-29.0821 83.5122   5
   1  -3  12 1179.66 295.605   2
  -1   3 -12 1433.73 403.402   4
   1  -3  12 999.921 269.217   1
  -1   3 -13-19.0781 111.544   4
   1  -3  13 17.2318 99.7986   2
   1  -3  13-0.60140 119.438   1
  -1   3 -14 1854.23 466.146   4
   1  -3  14 1948.00 402.466   1
   1  -3  14 2102.66 432.071   2
  -1   3 -15 271.104 293.841   4
   1  -3  15-154.730 144.006   2
  -1   3 -16-210.172 203.459   4
   1  -3  16 47.9804 142.282   2
  -1   3 -17-7.25971 135.093   4
   1  -2 -16 409.377 238.139   4
  -1   2  16 534.240 352.621   7
  -1   2  15 1730.51 532.352   7
   1  -2 -15 1175.67 381.940   4
  -1   2  14 483.451 269.680   2
  -1   2  14 678.976 297.018   1
   1  -2 -14 490.704 255.331   4
  -1   2  14 814.056 405.497   7
  -1   2  13-179.553 121.989   1
  -1   2  13-17.2372 164.023   2
   1  -2 -13 39.3223 104.273   4
  -1   2  12 654.924 329.627   1
  -1   2  12 445.524 304.107   2
  -1   2  11 3382.68 309.885   5
  -1   2  11 3719.38 594.426   1
   1  -2 -11 3484.60 486.629   6
  -1   2  11 4895.68 666.406   2
   1  -2 -10 4476.79 530.719   6
  -1   2  10 4753.04 354.585   5
  -1   2  10 4976.51 662.923   1
  -1   2  10 5156.56 658.386   2
   1  -2  -9 496.612 254.981   9
  -1   2   9 628.023 123.667   5
   1  -2  -9 514.062 177.662   6
  -1   2   9 677.341 247.788   1
  -1   2   9 562.719 220.140   2
   1  -2  -8 91.7934 119.968   1
  -1   2   8 168.460 61.9792   5
  -1   2   8 180.153 152.534   1
  -1   2   8-2.57634 117.249   2
  -1   2   7 3521.44 460.186   2
  -1   2   7 3208.10 230.603   5
  -1   2   7 4175.66 525.997   9
  -1   2   7 3740.16 505.629   1
  -1   2   7 3099.04 449.737   8
  -1   2   6 12155.4 842.323   8
  -1   2   6 12416.3 800.248   2
  -1   2   6 10955.8 816.432   9
  -1   2   6 9930.95 351.370   5
  -1   2   6 12978.8 844.288   1
  -1   2   5 5037.49 513.102   9
  -1   2   5 5138.45 475.270   2
  -1   2   5 5849.24 524.342   8
  -1   2   5 4767.73 485.656   1
  -1   2   4 1387.59 230.538   2
  -1   2   4 1280.94 219.256   8
  -1   2   4 1460.27 244.264   1
  -1   2   4 1250.35 225.107   9
  -1   2   3 96.8774 72.7831   2
  -1   2   3 60.9367 56.7724   9
  -1   2   3 113.308 86.9467   1
  -1   2   3 63.2301 55.4783   8
  -1   2   2 3686.80 312.493   1
   1  -2  -2 3692.23 244.761   4
  -1   2   2 3828.31 304.342   9
   1  -2  -2 3398.48 293.906   7
  -1   2   2 3709.70 278.707   8
   1  -2  -1 23516.1 546.241   8
   1  -2  -1 22592.9 679.514   6
  -1   2   1 24575.0 683.989   1
   1  -2  -1 26510.5 689.740   7
  -1   2   1 27728.5 760.955   3
   1  -2   0 7432.22 350.504   6
   1  -2   1 19073.9 513.598   6
  -1   2  -2 5345.06 359.523   4
   1  -2   3 15666.5 383.564   1
  -1   2  -3 13759.5 364.092   1
  -1   2  -4 16222.6 762.621   4
  -1   2  -4 13654.4 487.233   1
   1  -2   4 15611.8 499.353   1
   1  -2   4 16098.5 705.156   8
   1  -2   5 6592.16 483.452   9
  -1   2  -5 6934.18 420.584   1
  -1   2  -5 6512.45 524.890   4
   1  -2   5 7217.74 406.793   1
   1  -2   5 6393.36 506.450   8
  -1   2  -6 23166.8 862.256   1
   1  -2   6 24471.6 856.099   1
   1  -2   6 23873.5 1034.01   9
  -1   2  -6 24487.7 1122.51   4
   1  -2   6 23634.0 1078.27   8
   1  -2   7 13154.0 818.083   5
  -1   2  -7 12988.5 719.385   1
   1  -2   7 13391.7 704.947   1
  -1   2  -7 13119.5 861.774   4
   1  -2   7 14178.0 902.110   8
   1  -2   7 12963.5 818.162   9
   1  -2   8 13526.8 904.056   9
  -1   2  -8 12628.2 780.588   1
   1  -2   8 13159.0 858.810   5
   1  -2   8 14326.6 794.657   1
  -1   2  -8 13753.5 953.849   4
   1  -2   8 15029.2 1004.78   8
   1  -2   9 845.300 220.829   1
   1  -2   9 554.386 213.649   9
  -1   2  -9 555.774 237.057   4
  -1   2  -9 503.327 177.431   1
  -1   2 -10 124.259 101.547   4
   1  -2  10 74.1699 72.7637   1
  -1   2 -11 122.862 165.179   1
   1  -2  11 203.623 125.084   5
  -1   2 -11 93.7775 115.273   4
   1  -2  11 350.098 161.872   1
  -1   2 -12 3169.54 316.912   6
   1  -2  12 2940.45 490.710   2
   1  -2  12 2739.57 462.262   5
   1  -2  12 3890.67 541.782   1
  -1   2 -12 4327.57 660.587   4
   1  -2  13 1534.79 378.017   2
  -1   2 -13 1041.04 338.612   4
   1  -2  13 1246.06 319.170   1
  -1   2 -14 3690.11 666.155   4
   1  -2  14 4725.79 682.742   2
   1  -2  15 298.975 209.369   2
  -1   2 -15 191.963 113.727   4
   1  -2  16-108.898 169.249   2
  -1   2 -16-305.116 229.722   4
  -1   1  16 1543.61 468.553   1
   1  -1 -16 1031.73 374.843   4
  -1   1  15 181.386 186.277   1
   1  -1 -15-283.886 210.972   4
  -1   1  15 31.5615 112.152   2
  -1   1  14 2274.89 498.684   2
   1  -1 -14 1468.68 421.130   4
  -1   1  14 1579.05 418.194   1
  -1   1  13-16.3149 107.232   2
  -1   1  13-49.3071 142.892   1
  -1   1  12 7900.73 855.914   2
  -1   1  12 9756.89 980.903   1
  -1   1  12 7228.91 554.602   5
   1  -1 -12 6687.97 660.472   6
  -1   1  11 16355.7 1151.02   2
  -1   1  11 16308.5 1216.63   1
  -1   1  11 15396.4 784.174   5
  -1   1  10 1490.81 360.017   1
  -1   1  10 2228.72 407.315   2
  -1   1  10 1423.40 231.592   5
  -1   1   9 424.460 174.128   1
  -1   1   9 503.068 131.477   5
   1  -1  -9 332.155 181.364   1
  -1   1   9 292.199 134.162   2
  -1   1   8 2988.84 418.422   2
  -1   1   8 3062.67 448.679   1
  -1   1   8 2668.65 430.680   8
  -1   1   8 2659.51 279.051   5
  -1   1   8 2666.49 430.585   9
  -1   1   7 169.492 84.9438   2
  -1   1   7 96.6944 94.7245   1
  -1   1   7 275.420 102.495   9
  -1   1   7 233.867 120.130   8
  -1   1   7 187.062 77.2263   5
  -1   1   6 2917.26 389.999   9
  -1   1   6 2875.35 358.269   2
  -1   1   6 3087.39 397.121   1
  -1   1   6 2651.58 228.897   5
  -1   1   6 3744.72 438.535   8
  -1   1   5 501.884 162.360   8
  -1   1   5 326.130 72.9730   5
  -1   1   5 310.059 109.152   2
  -1   1   5 417.805 146.734   9
  -1   1   5 391.264 147.513   1
  -1   1   4 9300.82 321.536   5
   1  -1  -4 9468.24 539.598   2
  -1   1   4 10976.4 614.656   1
  -1   1   4 9595.41 530.505   2
  -1   1   4 9677.73 594.831   9
  -1   1   3 28032.9 865.789   9
  -1   1   3 28855.9 898.174   1
  -1   1   3 28658.5 803.482   2
  -1   1   2 445.972 94.0949   9
  -1   1   2 397.672 97.2691   1
   1  -1   1 46414.2 664.352   8
   1  -1   2 1674.89 151.673   9
   1  -1   2 2140.25 199.913   8
  -1   1  -2 1715.30 198.620   4
   1  -1   3 14110.6 615.635   8
  -1   1  -3 12744.6 466.711   1
   1  -1   3 12868.2 540.367   9
   1  -1   3 13448.0 457.249   1
  -1   1  -3 11924.6 557.952   4
   1  -1   4 2028.62 247.664   9
  -1   1  -4 1667.86 245.236   4
  -1   1  -4 1928.98 215.903   1
   1  -1   4 1777.94 249.470   8
   1  -1   4 1736.31 198.502   1
   1  -1   5 15018.3 754.373   9
   1  -1   5 15295.6 669.850   1
   1  -1   5 15013.9 808.526   8
  -1   1  -5 15371.8 786.682   4
  -1   1  -5 14979.8 676.417   1
  -1   1  -6 173.530 116.311   4
   1  -1   6 206.673 117.406   1
   1  -1   6 239.600 118.679   8
   1  -1   6 248.624 102.098   9
  -1   1  -6 308.643 120.605   1
   1  -1   7 14826.6 805.679   1
   1  -1   7 16722.6 1019.53   8
  -1   1  -7 15445.6 842.507   1
  -1   1  -7 15958.8 956.290   4
   1  -1   7 15629.9 931.242   9
   1  -1   8 167.710 117.626   5
   1  -1   8 168.999 113.417   8
   1  -1   8 206.303 108.991   1
   1  -1   8 452.071 176.392   9
  -1   1  -8 280.416 161.035   4
  -1   1  -8 446.245 178.021   1
  -1   1  -9 75.3913 90.7504   4
   1  -1   9 94.3542 75.7553   1
  -1   1  -9 112.245 63.6687   6
   1  -1   9 68.9095 79.7777   5
  -1   1 -10 971.283 270.622   1
   1  -1  10 795.702 233.478   1
  -1   1 -10 634.563 137.344   6
  -1   1 -10 691.132 234.206   4
   1  -1  11 6421.58 730.589   2
   1  -1  11 7347.17 739.365   1
  -1   1 -11 6511.57 774.018   4
  -1   1 -11 5784.18 435.547   6
  -1   1 -12 5368.52 728.417   4
   1  -1  12 4757.09 591.407   5
   1  -1  12 5052.49 675.991   2
  -1   1 -13 1458.93 410.587   4
   1  -1  13 862.951 301.659   2
   1  -1  14 2426.88 536.692   2
  -1   1 -14 2367.03 515.283   4
  -1   1 -15 781.686 324.403   4
   1  -1  15 626.832 284.483   2
  -1   1 -16 73.6515 173.010   4
   1  -1  16-81.7646 137.921   2
   1   0 -17 645.044 321.461   4
  -1   0  17 484.371 258.871   1
   1   0 -16 1481.97 421.574   4
  -1   0  16 847.418 336.927   1
  -1   0  15 313.481 185.664   1
  -1   0  15 525.822 247.868   2
   1   0 -15 415.165 257.013   4
  -1   0  14 3033.54 549.902   2
   1   0 -14 2874.01 571.912   4
  -1   0  14 2762.61 557.906   1
  -1   0  13 192.926 128.765   2
  -1   0  13 412.771 223.981   1
  -1   0  12 2827.95 536.251   1
  -1   0  12 2632.34 460.580   2
  -1   0  12 3082.93 401.197   5
  -1   0  11 153.695 75.8597   5
  -1   0  11 142.351 181.535   1
  -1   0  11 458.058 173.614   2
  -1   0  10 429.846 197.193   1
  -1   0  10 269.191 127.019   5
  -1   0  10 274.676 127.025   2
   1   0 -10 262.350 194.620   1
   1   0  -9 202.351 112.296   1
  -1   0   9 29.0825 65.9921   5
  -1   0   9 203.023 114.304   2
  -1   0   9 120.430 116.016   1
  -1   0   8 19049.4 1122.65   8
  -1   0   8 18304.9 1093.25   9
  -1   0   8 15338.5 742.488   5
  -1   0   8 16130.8 898.477   2
  -1   0   8 18491.8 1033.70   1
  -1   0   7 1932.27 283.264   2
   1   0  -7 1856.90 317.897   1
  -1   0   7 1499.46 276.839   1
  -1   0   7 2125.87 350.178   9
  -1   0   7 1828.38 237.638   5
  -1   0   6 33552.7 1273.26   9
  -1   0   6 32298.7 1051.75   2
  -1   0   6 31110.9 906.710   5
  -1   0   6 31624.4 1175.60   1
   1   0  -6 31040.5 1187.56   1
   1   0  -5 51.7595 44.2841   5
  -1   0   5-6.90477 42.9987   5
  -1   0   5 73.4776 79.9947   1
  -1   0   5-19.9902 44.9614   9
  -1   0   5-2.54585 45.8349   2
  -1   0   4 7245.01 469.623   1
  -1   0   4 7220.13 478.408   9
   1   0  -4 6575.77 342.524   5
  -1   0   4 7173.09 390.955   2
   1   0  -4 6610.51 373.615   2
  -1   0   4 6587.01 344.724   5
   1   0  -3 212.315 64.9041   2
  -1   0   3 274.051 89.9699   1
   1   0  -3 163.017 48.6097   5
   1   0  -2 5275.44 269.050   5
  -1   0  -1 15782.9 437.492   4
   1   0   2 16786.3 552.116   9
  -1   0  -2 15214.1 523.105   4
   1   0   3 14802.6 619.368   9
  -1   0  -3 13279.6 360.859   6
   1   0   3 13968.3 660.822   8
  -1   0  -3 14165.9 587.815   4
   1   0   4-21.4597 66.1976   9
  -1   0  -4 36.0705 50.2220   1
  -1   0  -4-12.1225 67.5249   4
  -1   0  -4 24.3913 27.0244   6
   1   0   4 39.4837 55.0182   8
   1   0   4 59.2484 53.0924   1
   1   0   5 2199.04 331.946   8
  -1   0  -5 2256.67 293.407   1
  -1   0  -5 2153.26 194.050   6
   1   0   5 2426.55 319.216   9
  -1   0  -5 2611.46 325.588   4
  -1   0  -5 2469.14 345.576   9
   1   0   5 2654.63 314.643   1
   1   0   6 1482.48 267.092   1
  -1   0  -6 1510.98 179.283   6
   1   0   6 1483.59 277.233   9
  -1   0  -6 1479.09 263.669   4
   1   0   6 1579.09 299.437   8
  -1   0  -6 1758.21 316.546   9
  -1   0  -6 1513.85 259.752   1
  -1   0  -7 21788.7 1100.12   4
   1   0   7 21595.2 1136.02   9
   1   0   7 22386.9 1218.63   8
  -1   0  -7 21121.6 1056.63   1
  -1   0  -7 20542.5 716.357   6
   1   0   7 22162.6 1069.62   1
  -1   0  -8 581.787 199.353   4
   1   0   8 490.766 174.674   9
  -1   0  -8 588.641 123.381   6
   1   0   8 646.342 220.108   1
  -1   0  -9 78.0883 70.9141   6
   1   0   9 75.4060 115.708   1
   1   0   9 73.5823 108.575   5
  -1   0  -9 127.587 115.577   1
  -1   0  -9 42.8129 77.6914   4
   1   0  10 4843.11 542.013   5
  -1   0 -10 4765.07 409.393   6
   1   0  10 5720.77 691.358   2
  -1   0 -10 5816.82 682.393   4
  -1   0 -11 3019.12 334.960   6
  -1   0 -11 3571.50 559.061   4
   1   0  11 3050.45 532.849   2
   1   0  12-45.8936 122.129   2
  -1   0 -12 155.490 181.972   4
  -1   0 -13 2089.26 477.300   4
   1   0  13 2329.69 526.422   2
  -1   0 -14 195.004 124.901   4
   1   0  14 346.190 217.700   2
  -1   0 -15 1790.08 463.660   4
   1   0  15 1360.80 435.799   2
   1   0  16 552.453 253.947   2
  -1  -1  17 1014.84 390.556   1
   1   1 -17 63.0069 128.069   4
  -1  -1  16 394.593 238.432   1
   1   1 -16 690.319 290.576   4
   1   1 -15 237.980 178.931   4
  -1  -1  15 512.141 213.465   2
  -1  -1  15 381.117 227.394   1
  -1  -1  14 6.11454 151.623   2
  -1  -1  14 106.166 150.693   1
  -1  -1  13 6104.48 754.085   1
  -1  -1  13 5848.08 678.390   2
  -1  -1  12 942.868 277.359   2
  -1  -1  12 778.228 259.323   1
  -1  -1  11 40.7411 67.8388   5
  -1  -1  11 248.926 163.920   1
  -1  -1  10 2845.17 395.864   2
  -1  -1  10 2721.07 375.209   5
  -1  -1  10 3629.26 497.366   1
   1   1 -10 2427.95 429.301   1
  -1  -1   9 72.0478 91.1038   2
  -1  -1   9 44.0791 87.0948   5
  -1  -1   9 75.0741 149.592   9
  -1  -1   9 92.6486 125.108   1
  -1  -1   8 1714.77 269.428   2
   1   1  -8 2205.22 347.561   1
  -1  -1   8 1365.69 237.962   5
  -1  -1   8 2455.47 394.143   9
  -1  -1   8 1749.06 305.261   1
   1   1  -7 403.436 150.425   1
  -1  -1   7 224.994 95.2169   2
  -1  -1   7 352.107 149.260   9
  -1  -1   7 145.399 65.7963   5
  -1  -1   7 345.151 136.760   1
  -1  -1   6 8187.20 516.678   5
   1   1  -6 9011.43 534.416   5
  -1  -1   6 9009.29 641.278   9
  -1  -1   6 8769.53 477.286   2
  -1  -1   6 8769.78 601.800   1
  -1  -1   5 813.074 152.256   5
  -1  -1   5 829.933 187.640   1
   1   1  -5 1029.89 167.619   5
  -1  -1   5 1004.56 138.475   2
  -1  -1   4 772.172 155.593   1
   1   1  -4 800.370 111.311   2
   1   1  -4 812.293 158.589   5
   1   1  -3-12.0879 47.0191   5
   1   1  -2 14743.4 520.572   5
  -1  -1   0 3935.31 224.443   7
  -1  -1   0 4735.37 194.932   4
  -1  -1  -1 2254.73 151.740   4
   1   1   2 3763.50 245.220   6
  -1  -1  -2 3839.01 249.310   4
  -1  -1  -3 186.081 76.3961   4
  -1  -1  -4 41901.2 1120.37   4
  -1  -1  -4 40627.2 1247.00   1
   1   1   4 42200.5 1293.96   9
  -1  -1  -5 8889.69 472.509   6
   1   1   5 9869.27 732.611   8
  -1  -1  -5 9826.09 711.006   9
  -1  -1  -5 8885.93 641.245   1
   1   1   5 9344.23 668.321   9
  -1  -1  -5 9261.79 587.788   4
  -1  -1  -6 20681.1 963.178   4
   1   1   6 20477.9 1079.36   9
  -1  -1  -6 19413.1 744.440   6
  -1  -1  -6 19912.6 1029.99   1
   1   1   6 21062.7 1150.63   8
  -1  -1  -7 6507.82 579.022   4
  -1  -1  -7 5994.13 438.859   6
   1   1   7 6281.13 638.897   9
  -1  -1  -7 6165.01 654.661   9
  -1  -1  -8 21707.4 1145.89   4
  -1  -1  -8 21864.6 1231.06   1
  -1  -1  -8 21836.0 1309.50   9
  -1  -1  -8 19075.3 820.109   6
   1   1   9 34.3192 69.7320   5
   1   1   9-32.9936 103.290   2
  -1  -1  -9-58.5643 62.2388   6
  -1  -1  -9-83.0209 117.123   9
  -1  -1  -9-11.0792 92.4710   4
   1   1  10 1646.39 296.354   5
   1   1  10 1901.80 440.850   2
  -1  -1 -10 1800.58 370.261   4
   1   1  11-169.568 105.568   5
  -1  -1 -11-156.279 135.449   4
  -1  -1 -12 366.138 175.237   4
   1   1  12 318.492 183.350   2
   1   1  13 91.5272 169.535   2
  -1  -1 -13 30.4675 142.014   4
  -1  -1 -14 311.449 235.184   4
   1   1  14-127.887 161.678   2
  -1  -1 -15-164.940 166.112   4
   1   1  15-154.028 184.890   2
   1   1  15-529.350 326.221   7
   1   2 -17-221.316 204.544   4
  -1  -2  17 48.4079 150.317   1
   1   2 -16 706.071 358.704   4
  -1  -2  16 1224.79 379.747   1
   1   2 -15 5625.31 842.498   4
  -1  -2  15 7460.40 874.222   1
  -1  -2  14 1135.68 316.506   1
  -1  -2  14 861.742 260.876   2
  -1  -2  13 7050.18 779.777   1
  -1  -2  13 6038.00 638.519   2
  -1  -2  13 6131.96 673.554   5
  -1  -2  12-52.9577 84.1553   1
  -1  -2  12 20.6658 67.8908   2
  -1  -2  11 799.842 214.393   2
  -1  -2  11 292.642 174.170   1
  -1  -2  10 173.352 172.267   1
  -1  -2  10 133.159 107.200   5
  -1  -2  10 45.0817 56.6259   2
  -1  -2   9 1126.63 277.870   9
  -1  -2   9 1125.56 204.446   2
  -1  -2   9 1090.19 236.449   5
  -1  -2   9 949.621 256.936   1
  -1  -2   8 1308.95 281.435   5
  -1  -2   8 1596.52 227.077   2
  -1  -2   8 1349.45 287.733   1
  -1  -2   7 23531.3 778.234   2
  -1  -2   7 26273.4 1084.84   5
   1   2  -7 21804.0 1055.51   5
  -1  -2   7 24114.7 1019.68   1
  -1  -2   6 5153.41 307.525   2
  -1  -2   6 5294.31 457.187   5
   1   2  -6 5176.06 469.961   5
  -1  -2   6 4938.65 454.968   1
   1   2  -5 51.9369 78.3670   5
   1   2  -4 9756.84 551.083   5
   1   2  -3 1918.46 236.996   5
   1   2  -2 2669.96 261.737   5
   1   2  -1 156.234 102.876   5
   1   2   0 125678. 1243.58   3
  -1  -2   0 131480. 1660.64   7
   1   2   0 127105. 1675.90   5
  -1  -2   0 126861. 1230.36   3
   1   2   1 62195.6 710.841   4
   1   2   1 65506.7 1199.91   5
  -1  -2  -1 64392.7 1078.78   3
  -1  -2  -1 70682.0 1394.71   7
  -1  -2  -1 61596.6 703.835   4
   1   2   2 4980.08 352.059   6
  -1  -2  -2 4892.92 257.926   4
   1   2   3 3154.02 293.633   6
  -1  -2  -3 2520.55 230.351   4
  -1  -2  -4 2888.57 286.057   4
  -1  -2  -4 2836.42 374.173   1
  -1  -2  -5 518.589 142.871   4
  -1  -2  -5 278.745 148.770   1
  -1  -2  -6 17694.3 868.555   4
  -1  -2  -7 7889.08 745.588   1
  -1  -2  -7 7448.57 776.361   9
  -1  -2  -7 8716.85 657.497   4
   1   2   8 2270.18 459.786   2
  -1  -2  -8 1726.26 319.993   4
  -1  -2  -8 1706.93 388.520   9
  -1  -2  -9 2905.47 534.218   9
   1   2   9 3591.88 583.742   2
  -1  -2  -9 2836.10 434.538   4
   1   2  10-12.8912 42.5910   5
   1   2  10-19.8322 108.077   2
  -1  -2 -10-47.5007 139.573   4
  -1  -2 -10-19.2680 104.372   9
  -1  -2 -11 485.180 219.885   4
   1   2  11 216.856 189.588   2
  -1  -2 -12 2090.29 439.476   4
   1   2  12 2437.26 543.181   2
   1   2  12 2098.28 555.950   7
  -1  -2 -13 3519.92 584.525   4
   1   2  13 2962.73 710.504   7
   1   2  13 2660.05 601.726   2
  -1  -2 -14 1172.44 364.123   4
   1   2  14 342.306 243.581   2
   1   2  14 773.579 420.172   7
   1   2  15-10.9587 127.841   2
   1   2  15-99.7388 188.745   7
  -1  -3  18-232.086 191.953   1
   1   3 -18-54.4808 161.318   4
  -1  -3  17 1540.67 441.861   1
   1   3 -17 1533.32 489.917   4
  -1  -3  16 267.284 252.615   1
   1   3 -16 502.731 280.475   4
  -1  -3  15 3621.51 592.953   1
   1   3 -15 3362.06 673.550   4
  -1  -3  14 6554.62 649.846   2
  -1  -3  14 6889.04 782.601   1
  -1  -3  13 5281.58 661.850   1
  -1  -3  13 4608.12 515.998   2
  -1  -3  12 91.8052 101.757   2
  -1  -3  12 356.727 180.794   1
  -1  -3  12 324.645 142.656   5
  -1  -3  11 292.565 158.972   1
  -1  -3  11 202.311 111.659   2
  -1  -3  10 111.752 134.953   1
  -1  -3  10-17.4566 62.8278   2
  -1  -3   9 423.267 116.484   2
  -1  -3   9 439.632 177.586   1
  -1  -3   9 266.835 142.207   5
  -1  -3   8 32.7718 118.356   1
  -1  -3   8 61.0377 43.1018   2
  -1  -3   8 92.7752 70.2531   5
   1   3  -8-20.6001 112.524   5
  -1  -3   7 19533.4 997.462   5
  -1  -3   7 19617.7 540.039   2
   1   3  -7 22481.7 1052.04   5
  -1  -3   7 19573.5 964.898   1
   1   3  -6 2043.56 303.476   5
   1   3  -5 4319.68 453.012   5
   1   3  -4 668.603 171.465   5
   1   3  -3 15283.7 725.893   5
   1   3  -2 24472.2 880.913   5
   1   3  -1 32303.2 981.818   5
  -1  -3   0 185354. 2327.02   7
  -1  -3   0 185708. 2250.06   5
   1   3   0 182997. 1883.92   3
   1   3   0 183048. 2273.61   5
  -1  -3  -1 16471.1 767.862   7
  -1  -3  -1 15772.3 612.922   3
   1   3   1 15953.0 666.370   5
   1   3   2-10.3979 43.2964   5
  -1  -3  -2 3.48858 23.0107   4
  -1  -3  -2 8.63462 47.4884   3
   1   3   2 80.6344 72.6730   6
  -1  -3  -3 5298.00 305.453   4
   1   3   3 5522.83 400.115   5
   1   3   3 5854.75 463.204   6
   1   3   4 2832.05 328.008   6
  -1  -3  -4 2924.85 268.050   4
  -1  -3  -5 605.091 143.942   4
  -1  -3  -6 11704.3 959.823   8
  -1  -3  -6 12260.0 927.685   1
  -1  -3  -6 11159.0 911.352   9
  -1  -3  -6 11512.3 666.599   4
   1   3   6 13662.1 1018.17   2
   1   3   7 413.066 191.749   2
  -1  -3  -7 396.208 225.775   8
   1   3   7 461.376 215.352   7
  -1  -3  -7 171.413 143.489   9
  -1  -3  -7 255.720 118.415   4
   1   3   8 1461.98 405.303   7
   1   3   8 1971.47 434.727   2
  -1  -3  -8 1417.26 278.305   4
  -1  -3  -8 1208.45 358.978   9
  -1  -3  -9 2359.93 387.783   4
   1   3   9 2493.95 498.389   2
   1   3   9 2590.75 535.330   7
  -1  -3  -9 3198.76 586.374   9
  -1  -3 -10 1858.67 361.845   4
   1   3  10 1752.07 468.627   7
   1   3  10 1355.76 394.692   2
  -1  -3 -10 1836.30 482.004   9
  -1  -3 -11 967.234 284.143   4
   1   3  11 941.241 334.788   2
   1   3  11 645.335 264.365   7
  -1  -3 -11 815.025 327.921   9
   1   3  12 507.202 254.360   2
  -1  -3 -12 497.173 216.316   4
   1   3  12 384.600 262.189   7
  -1  -3 -13 355.872 255.119   4
   1   3  13 161.878 159.456   2
   1   3  13 437.090 268.744   7
   1   3  14-128.405 163.790   2
   1   3  14 238.708 238.993   7
   1   4 -18 359.448 253.505   4
   1   4 -17-460.701 284.660   4
  -1  -4  17-19.8567 98.2073   1
   1   4 -16 1551.53 465.438   4
  -1  -4  16 1255.27 359.907   1
  -1  -4  15 3755.11 577.331   1
   1   4 -15 3410.49 679.716   4
  -1  -4  14 4543.64 622.810   1
  -1  -4  13 3080.58 514.311   1
  -1  -4  12 1671.45 261.482   2
  -1  -4  12 1591.57 351.934   1
  -1  -4  11-62.4282 142.512   5
  -1  -4  11-44.3279 58.2874   2
  -1  -4  11 72.2712 112.119   1
  -1  -4  10 667.781 230.831   5
  -1  -4  10 515.642 176.310   1
  -1  -4  10 683.896 134.518   2
  -1  -4   9 4202.63 511.251   1
   1   4  -9 5226.75 584.561   5
  -1  -4   8 2360.09 356.353   1
  -1  -4   8 1876.04 349.694   5
   1   4  -8 2602.05 400.630   5
   1   4  -7 103981. 2417.77   5
   1   4  -6 2594.22 381.180   5
   1   4  -5 7187.69 592.495   5
   1   4  -4 9881.19 676.386   5
   1   4  -4 9408.14 315.864   2
   1   4  -3 13658.2 749.000   5
   1   4  -3 11884.3 467.430   2
   1   4  -2 4136.48 327.087   2
   1   4  -2 4454.66 420.560   5
  -1  -4   1 15890.0 757.691   5
   1   4  -1 15115.0 739.681   5
   1   4   0 31144.8 914.414   3
  -1  -4   0 31400.3 1100.12   7
  -1  -4   0 31377.5 1022.20   5
   1   4   0 31128.2 1048.75   5
  -1  -4  -1 6422.28 534.982   7
  -1  -4  -1 6464.04 445.027   3
   1   4   1 6796.77 479.744   5
   1   4   2 5920.08 434.226   5
  -1  -4  -2 6097.50 559.382   7
   1   4   2 6186.92 519.926   6
  -1  -4  -2 6181.30 486.621   3
   1   4   3 95.5467 51.5949   5
  -1  -4  -3 228.790 104.643   3
  -1  -4  -3 96.7944 42.3369   4
   1   4   3 289.687 146.444   6
   1   4   4 1067.69 269.572   2
  -1  -4  -4 1075.51 243.374   3
   1   4   4 612.630 173.408   6
  -1  -4  -4 1158.94 158.890   4
   1   4   4 856.313 171.962   5
  -1  -4  -5 3989.67 555.567   8
  -1  -4  -5 3657.10 324.585   4
  -1  -4  -5 3263.14 483.228   1
   1   4   5 2626.21 447.030   2
  -1  -4  -5 3713.78 523.539   9
   1   4   5 3389.88 337.972   5
  -1  -4  -6 766.619 276.032   9
  -1  -4  -6 694.541 310.230   8
   1   4   6 545.908 216.780   7
   1   4   6 467.031 254.916   2
  -1  -4  -6 578.429 141.303   4
   1   4   6 524.363 140.962   5
   1   4   7 1728.75 419.350   2
   1   4   7 1597.42 238.355   5
   1   4   7 2135.03 475.147   7
  -1  -4  -7 1654.16 274.135   4
  -1  -4  -7 1734.65 427.379   8
  -1  -4  -7 1617.44 382.815   9
   1   4   8-131.864 113.354   7
   1   4   8 18.0771 70.9294   5
  -1  -4  -8 1.19037 65.7825   4
   1   4   8 43.0200 135.811   2
  -1  -4  -8 1.59682 172.373   9
   1   4   9 5845.06 838.611   7
   1   4   9 6317.44 475.857   5
  -1  -4  -9 6389.23 850.400   9
  -1  -4  -9 5696.51 580.595   4
   1   4   9 7836.27 936.690   2
  -1  -4 -10 74.5589 124.233   9
   1   4  10 306.284 232.122   2
  -1  -4 -10 299.087 120.013   4
   1   4  10 306.414 232.364   7
  -1  -4 -11 42.1781 131.915   9
   1   4  11 56.7935 218.807   7
   1   4  11-32.3954 147.665   2
  -1  -4 -11-287.693 159.046   4
   1   4  12 911.461 342.428   2
  -1  -4 -12 854.156 392.660   9
   1   4  12 488.138 310.660   7
   1   4  13-376.211 264.925   2
   1   4  13 859.866 438.029   7
   1   5 -18 864.935 415.011   4
   1   5 -17 257.524 243.989   4
  -1  -5  17 161.035 137.883   1
  -1  -5  16 1607.06 389.706   1
   1   5 -16 1406.37 454.073   4
   1   5 -15 2404.50 568.302   4
  -1  -5  15 2174.96 450.270   1
  -1  -5  14 11527.3 975.100   1
  -1  -5  13 4610.12 597.274   1
  -1  -5  12 540.376 180.734   1
  -1  -5  11 2840.73 430.857   1
   1   5 -10 461.969 220.468   5
  -1  -5  10 344.407 172.441   1
  -1  -5  10 366.306 192.588   5
   1   5  -9 11131.6 902.200   5
  -1  -5   9 9676.14 743.325   1
  -1  -5   9 10537.8 897.503   5
   1   5  -8-41.8699 106.620   5
   1   5  -7 21261.8 1205.86   5
   1   5  -6 568.421 196.322   5
   1   5  -5 131.667 120.102   5
   1   5  -4 3230.78 407.318   5
   1   5  -4 3738.05 264.721   2
   1   5  -3 19329.2 708.120   2
   1   5  -3 19862.8 994.881   5
   1   5  -2 212.968 97.1538   5
   1   5  -2 196.599 95.0660   2
  -1  -5   2 318.584 140.559   5
   1   5  -1 2908.36 361.615   5
  -1  -5   1 3076.61 366.365   5
   1   5  -1 2906.28 303.533   3
   1   5  -1 3285.10 376.868   2
   1   5  -1 2480.50 165.069   4
  -1  -5   0 6223.33 546.255   7
   1   5   0 6298.55 546.989   2
   1   5   0 6306.72 471.788   3
  -1  -5   0 5434.31 471.009   5
   1   5   0 6461.38 511.125   5
   1   5   1 13389.2 724.567   5
  -1  -5  -1 13026.6 836.628   7
   1   5   1 13779.8 866.951   2
   1   5   1 13454.7 827.500   6
   1   5   2 9862.10 614.532   5
   1   5   2 9202.73 764.003   2
  -1  -5  -2 8334.44 611.602   3
  -1  -5  -2 9405.36 760.660   7
   1   5   2 8379.58 663.585   6
   1   5   3 10550.6 779.235   6
  -1  -5  -3 11629.3 898.042   8
  -1  -5  -3 10967.5 753.511   3
   1   5   3 11057.8 642.888   5
   1   5   3 11729.9 902.848   2
   1   5   4 878.989 272.958   6
   1   5   4 753.965 270.485   7
  -1  -5  -4 677.442 104.537   4
   1   5   4 1245.50 314.385   2
  -1  -5  -4 1164.28 312.283   9
   1   5   4 1007.03 204.833   5
  -1  -5  -4 708.953 218.647   3
  -1  -5  -4 1254.78 326.254   8
   1   5   5 696.302 248.474   7
  -1  -5  -5 963.651 150.746   4
  -1  -5  -5 807.503 272.533   8
  -1  -5  -5 881.441 252.151   3
   1   5   5 1200.76 213.865   5
   1   5   5 1019.43 316.715   2
  -1  -5  -5 822.485 278.305   9
  -1  -5  -6 394.877 238.472   8
  -1  -5  -6 387.212 118.903   4
   1   5   6 413.123 196.984   2
  -1  -5  -6 339.667 169.238   3
   1   5   6 507.620 270.017   7
   1   5   6 326.396 99.9719   5
  -1  -5  -6 268.806 177.077   9
   1   5   7 8410.62 544.805   5
   1   5   7 8225.43 926.815   7
  -1  -5  -7 8815.74 583.149   4
  -1  -5  -7 7603.10 881.300   9
  -1  -5  -7 8982.75 974.848   8
   1   5   7 8833.38 956.001   2
  -1  -5  -8 4756.07 728.664   9
  -1  -5  -8 4377.54 445.292   4
   1   5   8 5299.54 785.512   7
   1   5   8 5389.76 788.497   2
  -1  -5  -8 5256.00 779.266   8
   1   5   8 5079.30 414.498   5
  -1  -5  -9 3897.69 693.701   9
   1   5   9 3920.40 725.603   7
   1   5   9 4710.12 768.475   2
  -1  -5  -9 4372.12 483.852   4
   1   5  10 250.328 160.444   2
  -1  -5 -10 268.463 137.357   4
   1   5  10 135.796 149.394   7
  -1  -5 -10-176.009 187.763   9
   1   5  11 749.610 342.619   2
   1   5  11 530.807 328.123   7
  -1  -5 -11 1111.00 413.225   9
  -1  -5 -12-198.197 219.129   9
   1   5  12 211.013 180.904   7
   1   5  13 109.878 177.975   2
   1   5  13 278.338 257.351   7
   1   6 -18 191.550 215.185   4
   1   6 -17 426.184 280.095   4
  -1  -6  17 546.504 264.287   1
   1   6 -16 879.033 371.447   4
  -1  -6  16 847.323 306.583   1
  -1  -6  15 2685.06 490.641   1
   1   6 -15 2866.82 611.596   4
  -1  -6  14 3320.41 524.091   1
  -1  -6  13 1940.96 383.988   1
  -1  -6  12 182.905 133.282   1
   1   6 -11 4481.54 648.646   5
  -1  -6  11 5917.74 623.009   1
   1   6 -10 8841.10 871.061   5
  -1  -6  10 9227.90 751.808   1
   1   6  -9 258.190 166.122   5
  -1  -6   9 107.403 148.074   5
   1   6  -8 8815.62 814.503   5
   1   6  -7 2462.70 436.108   5
   1   6  -6 10291.1 829.466   5
   1   6  -5 7428.61 677.907   5
   1   6  -4 28910.3 1286.15   5
   1   6  -4 25170.7 820.534   2
  -1  -6   3 8760.40 712.159   5
   1   6  -3 9439.01 733.663   5
   1   6  -3 8371.93 540.016   2
   1   6  -2 9806.33 642.153   2
   1   6  -2 9607.20 432.795   4
   1   6  -2 10630.3 736.042   5
  -1  -6   2 10331.0 744.010   5
   1   6  -1-115.181 126.687   5
  -1  -6   1-73.2927 108.195   5
   1   6  -1 18.4786 60.7497   2
   1   6  -1-1.28610 19.8861   4
   1   6  -1-128.104 84.3275   3
   1   6   0 26849.7 1214.63   2
   1   6   0 25012.0 1037.91   3
  -1  -6   0 26412.3 1118.33   5
  -1  -6   0 26217.8 1232.15   7
   1   6   0 25814.3 1098.21   5
   1   6   1 770.816 275.260   2
   1   6   1 784.408 174.027   5
  -1  -6  -1 1150.45 251.591   5
  -1  -6  -1 1289.03 295.432   7
   1   6   1 1370.83 344.586   6
   1   6   2 17005.4 1025.10   6
   1   6   2 17741.8 875.524   5
  -1  -6  -2 17020.4 1099.56   7
   1   6   2 18148.5 1137.01   2
  -1  -6  -2 17819.7 949.207   3
   1   6   3 1884.15 395.645   2
   1   6   3 1076.79 279.413   6
  -1  -6  -3 873.476 242.238   3
  -1  -6  -3 1513.62 345.040   9
   1   6   3 1460.70 248.857   5
  -1  -6  -3 1457.57 345.552   8
   1   6   4 1792.05 391.202   7
   1   6   4 2198.04 299.405   5
  -1  -6  -4 1737.83 335.271   3
   1   6   4 1930.50 365.189   6
   1   6   4 2080.17 432.714   2
  -1  -6  -4 2040.41 426.739   8
  -1  -6  -4 1784.42 393.156   9
   1   6   5 2376.14 486.074   2
  -1  -6  -5 2997.32 536.298   8
  -1  -6  -5 2155.12 457.398   9
   1   6   5 2239.20 289.476   5
  -1  -6  -5 1831.11 168.043   4
  -1  -6  -5 1799.86 168.840   4
  -1  -6  -5 2785.96 464.009   3
   1   6   5 2341.85 481.297   7
  -1  -6  -6 217.323 73.8704   4
   1   6   6 476.175 223.819   7
  -1  -6  -6 154.596 133.965   9
   1   6   6 296.459 108.644   5
  -1  -6  -6 168.403 188.620   8
   1   6   6 440.113 258.203   2
  -1  -6  -7 501.209 265.511   8
  -1  -6  -7 231.868 91.2709   4
  -1  -6  -7 251.447 180.788   9
   1   6   7 259.167 106.212   5
   1   6   7 695.433 311.638   2
   1   6   7 29.0399 147.054   7
   1   6   8 7542.93 973.119   7
  -1  -6  -8 6940.89 505.577   4
  -1  -6  -8 7512.11 962.321   9
   1   6   8 8212.79 1021.82   2
   1   6   8 7421.31 468.539   5
  -1  -6  -8 8029.72 1011.62   8
   1   6   9 738.097 342.348   2
   1   6   9 582.168 318.272   7
  -1  -6  -9 943.358 372.282   9
  -1  -6 -10 107.846 170.368   9
   1   6  10 456.809 235.923   2
   1   6  10 640.164 307.089   7
  -1  -6 -11-300.761 239.072   9
   1   6  11 54.8608 160.754   7
   1   6  11-300.318 242.510   2
  -1  -6 -12 783.080 389.020   9
   1   6  12 368.151 265.908   7
   1   6  12 164.554 218.174   2
   1   7 -18 918.588 407.512   4
   1   7 -17 198.266 160.871   4
  -1  -7  17 314.775 195.084   1
  -1  -7  16 269.985 171.649   1
   1   7 -16-112.145 141.453   4
  -1  -7  15 6674.28 751.360   1
   1   7 -15 7593.08 999.677   4
   1   7 -14 3356.64 678.558   4
  -1  -7  14 3783.39 550.686   1
  -1  -7  13 3944.48 556.366   1
  -1  -7  12 1450.62 318.536   1
   1   7 -11 13799.4 1178.93   5
  -1  -7  11 11469.8 876.468   1
   1   7 -10 531.425 219.271   5
   1   7  -9 2819.45 501.207   5
   1   7  -8 585.523 223.083   5
   1   7  -7 195.743 146.235   5
   1   7  -6 8266.83 774.300   5
   1   7  -5 6018.65 653.102   5
  -1  -7   4 399.586 174.674   5
   1   7  -4 534.837 131.883   2
   1   7  -4 229.863 134.079   5
  -1  -7   3 1154.59 285.260   5
   1   7  -3 1162.03 262.966   5
   1   7  -3 920.964 163.125   4
   1   7  -3 977.491 213.481   2
   1   7  -2 5546.85 571.280   5
   1   7  -2 5393.12 324.963   4
  -1  -7   2 6195.80 619.273   5
   1   7  -2 5275.75 514.984   2
   1   7  -1 3528.11 441.767   5
   1   7  -1 3473.30 453.412   2
   1   7  -1 3705.56 422.389   3
   1   7  -1 2571.16 151.902   4
  -1  -7   1 3385.26 448.060   5
  -1  -7   0 19091.5 1017.28   5
  -1  -7   0 18137.5 1108.63   7
   1   7   0 17673.2 938.013   3
   1   7   0 17535.9 1093.41   6
   1   7   0 16712.6 942.473   5
   1   7   0 18242.0 1118.81   2
  -1  -7  -1 18192.4 1158.09   7
  -1  -7  -1 19123.9 990.670   5
   1   7   1 21511.2 1241.37   2
   1   7   1 19435.5 1000.90   5
   1   7   1 18008.6 1139.93   6
   1   7   2 23501.1 1082.85   5
   1   7   2 25686.5 1436.37   2
   1   7   2 24352.1 1342.84   6
  -1  -7  -3 1582.06 331.008   3
  -1  -7  -3 1545.71 393.190   9
   1   7   3 1073.01 229.506   5
   1   7   3 2503.39 483.538   2
  -1  -7  -3 1809.93 406.098   8
   1   7   3 1696.65 366.163   6
   1   7   4 1638.91 431.837   2
  -1  -7  -4 2032.66 393.929   3
  -1  -7  -4 1529.82 379.951   9
   1   7   4 1887.14 394.336   6
  -1  -7  -4 1529.86 396.683   8
   1   7   4 1558.16 263.222   5
  -1  -7  -5-313.421 205.438   8
   1   7   5-5.21357 55.8026   5
  -1  -7  -5-0.81659 110.984   9
   1   7   5-39.2504 150.274   2
  -1  -7  -6-174.940 169.160   8
   1   7   6-37.6256 182.001   7
   1   7   6 56.1388 81.3924   5
  -1  -7  -6-319.952 211.315   9
   1   7   6 11.6125 127.576   2
   1   7   7 804.690 303.512   7
   1   7   7 1000.79 180.010   5
  -1  -7  -7 885.663 323.835   9
  -1  -7  -7 578.596 322.601   8
   1   7   7 677.674 278.012   2
   1   7   8 6945.83 967.611   7
   1   7   8 6415.93 927.945   2
  -1  -7  -8 6691.66 954.564   8
  -1  -7  -8 6231.89 923.296   9
   1   7   9 144.075 209.933   2
  -1  -7  -9-244.368 223.383   9
   1   7   9 269.673 229.567   7
   1   7  10 616.468 314.889   2
  -1  -7 -10 414.878 291.270   9
   1   7  10 537.659 316.105   7
   1   7  11-245.827 234.685   2
   1   7  11 102.471 181.547   7
  -1  -7 -11-660.337 359.820   9
   1   8 -18 6791.77 1077.37   4
   1   8 -17 71.3724 219.688   4
   1   8 -16 252.138 147.197   4
  -1  -8  16 416.612 159.236   1
  -1  -8  15 1590.31 366.686   1
   1   8 -15 1233.40 411.695   4
  -1  -8  14 836.523 261.084   1
   1   8 -14 501.771 219.553   4
   1   8 -13 266.109 242.294   4
  -1  -8  13 391.258 197.076   1
   1   8 -12 3931.59 671.900   5
  -1  -8  12 4768.14 594.334   1
   1   8 -11 5572.65 763.816   5
   1   8 -10 8405.79 912.991   5
   1   8  -9 5222.56 708.823   5
   1   8  -8 3875.53 590.481   5
   1   8  -7 3285.28 527.664   5
   1   8  -6 433.176 211.859   5
  -1  -8   6 184.778 146.522   5
   1   8  -5 13453.1 1030.92   5
   1   8  -5 14056.3 790.136   4
  -1  -8   5 16628.0 1148.69   5
  -1  -8   4 244.900 144.253   5
   1   8  -4 442.629 198.775   5
   1   8  -4 225.081 118.938   2
   1   8  -4 232.091 107.440   4
   1   8  -3 8483.84 495.976   4
   1   8  -3 8925.20 796.323   5
   1   8  -3 8855.58 675.472   2
  -1  -8   3 9738.04 841.290   5
   1   8  -2 1435.17 307.583   5
   1   8  -2 1143.50 253.552   3
  -1  -8   2 1054.47 275.099   5
   1   8  -2 1458.12 288.292   2
   1   8  -2 1163.40 149.210   4
  -1  -8   1 1628.18 341.665   7
   1   8  -1 2025.59 367.998   5
  -1  -8   1 1377.03 299.299   5
   1   8  -1 1331.58 269.569   3
   1   8  -1 1586.95 324.697   2
   1   8   0 89.2751 98.1997   5
   1   8   0-45.9370 124.407   2
  -1  -8   0 68.7899 93.9785   5
   1   8   0 63.4676 91.2228   3
   1   8   0 21.3356 115.619   6
   1   8   1 14503.4 910.517   5
   1   8   1 14352.0 1079.59   2
   1   8   1 14377.2 1077.88   6
   1   8   2 440.833 160.944   5
   1   8   2 744.396 362.368   2
   1   8   2 445.071 223.098   6
   1   8   3 3543.61 592.611   2
  -1  -8  -3 3714.81 612.505   9
  -1  -8  -3 3345.35 568.471   8
   1   8   3 3883.18 449.452   5
   1   8   3 3930.89 579.128   6
  -1  -8  -4 917.142 315.031   8
  -1  -8  -4 601.216 309.913   9
   1   8   4 613.518 263.559   2
   1   8   4 726.085 240.286   6
   1   8   4 1032.05 231.477   5
   1   8   5 160.074 194.640   2
   1   8   5 215.463 99.1782   5
  -1  -8  -5 45.8145 149.769   8
  -1  -8  -5 157.556 155.839   9
  -1  -8  -6 1027.09 380.815   8
  -1  -8  -6 1615.83 451.360   9
   1   8   6 1844.80 491.558   2
   1   8   6 1409.78 232.206   5
  -1  -8  -7 155.655 198.089   9
  -1  -8  -7-3.20307 112.251   8
   1   8   8 408.285 318.376   2
  -1  -8  -8 714.224 339.962   9
  -1  -8  -8 480.346 275.145   8
  -1  -8  -9 943.646 423.017   9
   1   8   9 265.556 235.026   2
   1   8  10 549.903 329.896   2
  -1  -8 -10 907.452 403.050   9
   1   9 -18 2959.37 719.244   4
   1   9 -17-88.4779 245.534   4
   1   9 -16 613.660 337.405   4
  -1  -9  16 1167.27 337.509   1
   1   9 -15 752.558 353.679   4
  -1  -9  15 585.408 250.197   1
   1   9 -14 666.530 325.767   4
  -1  -9  14 450.972 211.492   1
   1   9 -13 147.618 113.443   4
  -1  -9  13-75.6720 116.401   1
   1   9 -12 871.315 320.562   5
   1   9 -12 422.634 230.708   4
   1   9 -11 1785.24 426.517   4
   1   9 -11 1081.80 407.352   5
   1   9 -10-9.00719 119.410   5
   1   9 -10-293.314 180.002   4
   1   9  -9 2352.46 435.276   4
   1   9  -9 3379.81 582.033   5
   1   9  -8 881.182 276.155   4
   1   9  -8 809.595 268.792   5
   1   9  -7 4362.76 640.743   5
   1   9  -7 3700.03 494.695   4
   1   9  -6 12197.3 1025.00   5
   1   9  -6 4702.01 510.231   4
   1   9  -5 6267.59 540.848   4
   1   9  -5 5710.38 688.899   5
   1   9  -4 3436.26 365.487   4
   1   9  -4 3984.98 468.005   2
  -1  -9   4 3874.43 568.851   5
   1   9  -4 3565.91 537.577   5
   1   9  -3 5437.14 393.728   4
  -1  -9   3 5782.06 673.281   5
   1   9  -3 5905.28 672.438   5
   1   9  -3 5645.94 580.401   2
   1   9  -2 123.714 88.7997   2
   1   9  -2 35.5506 89.8557   5
   1   9  -2 17.1851 99.8513   3
   1   9  -2 128.295 51.4210   4
   1   9  -1-26.6669 72.4187   3
   1   9  -1 98.9841 100.417   2
  -1  -9   1-12.6284 79.7072   5
   1   9  -1-18.0900 90.0275   5
   1   9  -1-154.664 200.957   6
   1   9   0 6245.26 720.020   2
   1   9   0 6797.48 674.751   5
   1   9   0 7164.34 684.317   3
  -1  -9   0 6883.01 685.714   5
   1   9   0 7883.27 842.451   6
   1   9   1 11331.9 851.380   5
   1   9   1 11831.0 1029.63   6
   1   9   1 11219.6 1023.22   2
   1   9   2 809.174 293.837   2
   1   9   2 1041.61 320.268   6
   1   9   2 1119.30 255.632   5
  -1  -9  -2 983.518 315.280   8
   1   9   3 2336.03 370.809   5
   1   9   3 1902.29 455.118   2
   1   9   3 1870.11 430.109   6
  -1  -9  -3 2764.84 571.679   9
  -1  -9  -3 2365.65 514.538   8
   1   9   4 19.5907 117.276   6
   1   9   4 156.588 155.363   2
  -1  -9  -4-166.560 130.434   9
   1   9   4-37.7681 59.5286   5
  -1  -9  -4-17.7861 110.283   8
  -1  -9  -5-20.3411 124.947   8
  -1  -9  -5 330.723 261.744   9
   1   9   5 76.4233 151.926   2
   1   9   5-2.56061 72.9397   5
  -1  -9  -6-317.900 240.375   9
   1   9   6-7.51539 177.314   2
  -1  -9  -6-217.487 201.945   8
   1   9   7 746.370 309.328   2
  -1  -9  -7 1313.90 456.433   9
  -1  -9  -7 1280.21 436.659   8
  -1  -9  -8-209.828 293.735   8
   1   9   8 409.190 322.311   2
  -1  -9  -8 6.46085 122.157   9
   1   9   9 2245.54 624.869   2
  -1  -9  -9 3143.47 789.084   9
   1  10 -18-475.482 313.632   4
   1  10 -17 2722.77 682.590   4
   1  10 -16 718.737 352.071   4
  -1 -10  16 760.458 267.734   1
   1  10 -15 976.190 379.129   4
  -1 -10  15 695.727 270.834   1
  -1 -10  14 2603.12 475.335   1
   1  10 -14 1661.90 488.268   4
   1  10 -13 90.2960 144.171   4
   1  10 -12 1661.11 469.843   5
   1  10 -12 1814.83 444.623   4
   1  10 -11 4553.82 739.523   5
   1  10 -11 3327.42 567.206   4
   1  10 -10 11974.2 1200.54   5
   1  10 -10 11430.3 1031.41   4
   1  10  -9 751.449 321.240   5
   1  10  -9 519.793 221.839   4
   1  10  -8 167.475 160.051   4
   1  10  -8 94.9192 199.343   5
   1  10  -7 226.193 146.525   4
   1  10  -7 396.786 247.943   5
   1  10  -6 10339.7 756.237   4
   1  10  -6 11056.8 1019.14   5
   1  10  -5 2480.30 714.303   5
   1  10  -5 1325.75 254.958   4
   1  10  -4 5990.97 735.580   5
   1  10  -4 6696.80 500.245   4
   1  10  -3 347.484 161.510   2
   1  10  -3 259.114 88.3524   4
   1  10  -3 320.734 158.742   5
   1  10  -3 298.377 156.158   3
   1  10  -2 72.8852 31.2694   4
   1  10  -2 97.9340 85.8647   5
   1  10  -2-14.7206 71.5120   3
   1  10  -2-62.0918 140.221   2
   1  10  -1 1412.82 375.800   6
   1  10  -1 1255.27 313.425   5
  -1 -10   1 1530.84 349.030   5
   1  10  -1 1244.84 309.024   3
   1  10  -1 1959.77 418.208   2
   1  10   0 799.352 309.918   6
   1  10   0 1238.61 318.065   3
  -1 -10   0 1079.64 286.219   5
   1  10   0 1109.29 345.424   2
   1  10   0 1175.71 309.060   5
   1  10   1 2100.08 384.841   5
   1  10   1 2492.09 508.017   6
   1  10   1 2744.05 529.742   2
   1  10   2 4495.34 541.499   5
   1  10   2 5019.43 745.144   2
   1  10   2 4254.81 675.951   6
  -1 -10  -2 4035.56 653.594   8
  -1 -10  -3 1943.88 492.029   8
   1  10   3 2067.63 498.642   6
  -1 -10  -3 2006.32 526.772   9
   1  10   3 2201.91 508.462   2
   1  10   3 1970.16 345.162   5
   1  10   4 559.679 284.792   2
   1  10   4 788.523 300.053   6
  -1 -10  -4 628.663 312.414   8
   1  10   4 205.346 114.654   5
  -1 -10  -4 650.335 286.683   9
   1  10   5 57.5509 161.405   2
  -1 -10  -5 99.8522 161.644   8
  -1 -10  -5 120.905 166.820   9
  -1 -10  -6 390.624 194.127   9
   1  10   6-9.35300 130.830   2
  -1 -10  -6 84.6827 162.310   8
   1  10   7 1138.29 440.809   2
  -1 -10  -7 964.032 351.234   8
  -1 -10  -7 1658.33 530.857   9
   1  10   8-357.502 278.862   2
  -1 -10  -8 76.5972 166.251   8
  -1 -10  -8-494.295 320.842   9
   1  11 -18 749.018 404.643   4
   1  11 -17 1421.54 508.978   4
   1  11 -16 1167.37 448.634   4
  -1 -11  15 244.444 180.858   1
   1  11 -15 296.285 251.934   4
   1  11 -14 591.791 302.341   4
   1  11 -13 666.790 279.991   4
   1  11 -13 439.193 280.320   5
   1  11 -12 3005.86 583.273   4
   1  11 -12 2934.41 638.698   5
   1  11 -11 52.8819 119.334   4
   1  11 -11 304.843 202.317   5
   1  11 -10 2447.68 554.072   5
   1  11 -10 2246.78 475.084   4
   1  11  -9 17.2281 115.132   5
   1  11  -9 420.917 234.385   4
   1  11  -8-330.159 165.642   4
   1  11  -8 155.546 224.236   5
   1  11  -7-105.726 102.499   4
   1  11  -7 51.6031 114.130   5
   1  11  -6 5951.55 794.559   5
   1  11  -6 6585.34 605.258   4
   1  11  -5 678.885 195.983   4
   1  11  -5 839.977 303.004   5
   1  11  -4 4585.27 661.639   5
   1  11  -4 4075.01 381.640   4
   1  11  -3 12.0924 98.3037   2
   1  11  -3 229.297 138.999   5
   1  11  -3-63.0603 107.413   3
   1  11  -3 4.03727 42.3904   4
   1  11  -2 2398.40 461.452   5
   1  11  -2 2422.94 462.259   2
   1  11  -2 2588.79 461.406   3
   1  11  -2 2233.17 499.403   6
   1  11  -1 765.680 272.758   5
   1  11  -1 638.674 263.008   2
   1  11  -1 416.170 191.109   3
   1  11  -1 273.398 222.348   6
   1  11   0 6254.63 710.665   5
   1  11   0 6812.55 874.087   6
   1  11   0 6231.27 816.026   2
   1  11   1 940.882 344.263   2
   1  11   1 633.200 228.674   5
   1  11   1 971.119 342.537   6
   1  11   2 9782.34 1069.06   6
  -1 -11  -2 7692.97 947.949   8
   1  11   2 9424.59 819.704   5
   1  11   2 10190.4 1117.41   2
   1  11   3 150.813 186.370   2
   1  11   3 58.2063 58.9466   5
  -1 -11  -3 257.572 219.956   8
   1  11   3 132.371 135.549   6
  -1 -11  -3 530.753 268.394   9
   1  11   4 694.836 353.552   2
  -1 -11  -4 756.167 345.880   8
  -1 -11  -4 710.630 339.783   9
  -1 -11  -5 1022.97 413.794   8
  -1 -11  -5 859.864 416.359   9
   1  11   5 1480.83 466.472   2
   1  11   6 1304.60 473.518   2
  -1 -11  -6 889.174 398.876   8
  -1 -11  -6 1367.92 490.514   9
  -1 -11  -7-171.241 205.178   8
  -1 -11  -7 122.149 164.945   9
   1  11   7-414.330 298.614   2
   1  12 -17 2857.88 692.144   4
   1  12 -16-191.716 203.174   4
  -1 -12  15 259.713 191.871   1
   1  12 -15 581.169 311.829   4
   1  12 -14 20.6126 120.645   4
   1  12 -13 2796.99 677.423   5
   1  12 -13 2224.92 548.231   4
   1  12 -12 2897.22 631.295   5
   1  12 -12 3446.66 625.803   4
   1  12 -11 2074.99 455.288   4
   1  12 -11 2531.31 589.857   5
   1  12 -10 74.1872 119.284   4
   1  12 -10 944.244 372.455   5
   1  12  -9 1699.79 481.527   5
   1  12  -9 1348.71 334.737   4
   1  12  -8-84.3137 141.820   5
   1  12  -8 189.129 149.113   4
   1  12  -7 240.123 146.594   4
   1  12  -7-111.728 145.560   5
   1  12  -6 2820.73 558.746   5
   1  12  -6 2702.41 389.937   4
   1  12  -5 2036.10 463.083   5
   1  12  -5 2211.29 322.732   4
   1  12  -4 868.385 177.813   4
   1  12  -4 796.164 266.647   3
   1  12  -4 1011.63 346.589   5
   1  12  -3 3380.06 659.327   6
   1  12  -3 3669.28 560.358   3
   1  12  -3 3444.68 256.401   4
   1  12  -3 3370.68 587.662   5
   1  12  -2-251.993 161.714   3
   1  12  -2-8.23314 155.644   2
   1  12  -2 175.631 161.571   5
   1  12  -2 40.9149 154.913   6
   1  12  -1 1672.82 422.022   2
   1  12  -1 1649.83 386.551   5
   1  12  -1 1600.73 461.039   6
   1  12  -1 2453.70 468.654   3
   1  12   0 141.934 143.139   2
   1  12   0 482.564 230.960   5
   1  12   0 327.178 247.567   6
   1  12   1-216.090 191.427   2
   1  12   1 266.408 162.083   5
  -1 -12  -1 2.82924 125.268   8
   1  12   1 236.254 246.229   6
   1  12   2 1178.40 411.728   2
   1  12   2 1739.74 477.350   6
  -1 -12  -2 834.247 366.524   9
  -1 -12  -2 1059.61 387.713   8
   1  12   2 1281.78 326.124   5
  -1 -12  -3 135.379 139.466   8
  -1 -12  -3-27.1383 172.463   9
   1  12   3 344.102 298.353   2
   1  12   3-39.1318 142.541   6
  -1 -12  -4 26.2523 147.370   9
   1  12   4 306.356 270.321   2
  -1 -12  -4-66.8831 153.717   8
   1  12   5 680.969 381.740   2
  -1 -12  -5 630.900 351.748   9
  -1 -12  -5 130.566 210.563   8
  -1 -12  -6 971.746 346.189   9
  -1 -12  -6 1043.77 488.271   8
   1  12   6 716.162 374.028   2
   1  13 -17 324.191 260.286   4
   1  13 -16 70.7434 134.324   4
   1  13 -15 259.795 239.549   4
   1  13 -14 406.952 265.040   4
   1  13 -13 1462.19 496.379   5
   1  13 -13 1401.59 422.903   4
   1  13 -12 111.826 189.847   5
   1  13 -12-241.464 191.475   4
   1  13 -11 405.079 210.370   4
   1  13 -11 310.758 248.857   5
   1  13 -10 277.563 205.084   4
   1  13 -10 151.047 233.007   5
   1  13  -9 1666.76 471.227   5
   1  13  -9 1671.21 379.809   4
   1  13  -8 1382.59 325.056   4
   1  13  -8 1116.18 384.232   5
   1  13  -7 2517.88 406.390   4
   1  13  -7 2655.24 585.856   5
   1  13  -6 466.576 160.213   4
   1  13  -6 930.099 349.166   5
   1  13  -5 3251.37 624.098   5
   1  13  -5 3026.06 362.702   4
   1  13  -4 124.128 131.568   3
   1  13  -4 360.970 222.639   5
   1  13  -4 4.99624 145.026   6
   1  13  -4 82.2597 37.5210   4
   1  13  -3 1732.62 435.482   5
   1  13  -3 1478.30 376.141   3
   1  13  -3 1639.89 467.399   6
   1  13  -2 49.9539 123.330   5
   1  13  -2 240.910 177.182   3
   1  13  -2 132.410 209.019   6
   1  13  -1 4354.76 666.454   5
   1  13  -1 3515.43 593.187   3
   1  13  -1 4434.93 788.600   6
   1  13   0 1535.42 488.633   6
   1  13   0 1894.84 424.737   5
   1  13   0 2551.14 568.730   2
   1  13   1-0.69554 88.9315   5
   1  13   1 420.113 270.783   2
  -1 -13  -1 343.864 217.943   8
   1  13   1 712.121 339.226   6
   1  13   2 4.54787 158.915   6
  -1 -13  -2-53.1680 153.684   9
  -1 -13  -2-3.34209 198.430   8
   1  13   2-86.3295 151.591   2
  -1 -13  -3 298.188 260.610   9
  -1 -13  -3 427.199 279.579   8
   1  13   3 681.963 343.805   6
   1  13   3 297.658 243.477   2
  -1 -13  -4 242.852 248.425   9
  -1 -13  -4 387.441 299.803   8
   1  13   4-313.859 255.178   2
   1  14 -16 157.204 152.254   4
   1  14 -15 227.149 207.107   4
   1  14 -14 2727.82 609.165   4
   1  14 -13-176.728 173.589   4
   1  14 -13-503.599 312.936   5
   1  14 -12 2333.37 630.939   5
   1  14 -12 1081.72 377.798   4
   1  14 -11 6606.22 898.853   4
   1  14 -11 460.315 333.228   5
   1  14 -10 2479.05 616.755   5
   1  14 -10 2286.35 476.138   4
   1  14  -9 331.259 202.791   5
   1  14  -9-25.8363 81.7541   4
   1  14  -8 2312.39 410.825   4
   1  14  -8 2026.82 528.946   5
   1  14  -7 742.670 218.974   4
   1  14  -7 767.185 320.628   5
   1  14  -6 55.4582 200.712   5
   1  14  -6 62.5787 77.6837   4
   1  14  -5 2323.71 503.124   3
   1  14  -5 3878.36 687.938   5
   1  14  -5 3521.57 707.141   6
   1  14  -4-169.153 147.594   3
   1  14  -4-421.263 271.594   6
   1  14  -3 698.665 281.932   3
   1  14  -3 369.061 329.991   6
   1  14  -3 975.321 332.485   5
   1  14  -2 4008.18 660.576   5
   1  14  -2 2460.67 613.656   6
   1  14  -2 3137.06 577.644   3
   1  14  -1 1065.31 402.253   6
   1  14  -1 547.333 251.166   5
   1  14   0 16.5813 113.481   5
   1  14   0 52.1907 149.759   6
  -1 -14   0-66.2476 145.782   8
   1  14   1 820.718 367.696   6
  -1 -14  -1 536.964 295.170   8
   1  14   2 165.138 154.164   6
  -1 -14  -2 722.841 378.546   9
  -1 -14  -2 531.462 315.303   8
  -1 -14  -3 1206.37 446.819   8
  -1 -14  -3 1371.35 525.154   9
   1  15 -15 1142.93 416.785   4
   1  15 -14-88.2054 155.757   4
   1  15 -13 975.062 351.321   4
   1  15 -12 1688.44 538.185   5
   1  15 -12 1214.48 368.530   4
   1  15 -11 1698.51 447.402   4
   1  15 -11 1547.62 522.939   5
   1  15 -10 974.015 315.326   4
   1  15 -10 1411.79 468.208   5
   1  15  -9 556.821 221.999   4
   1  15  -9 216.655 213.761   5
   1  15  -8 3830.51 753.273   5
   1  15  -8 3601.26 512.044   4
   1  15  -7 219.116 220.187   6
   1  15  -7 212.454 205.339   5
   1  15  -6 156.752 184.102   5
   1  15  -6 232.620 220.176   6
   1  15  -6 640.928 271.377   3
   1  15  -5 1515.74 484.830   6
   1  15  -5 809.103 336.274   5
   1  15  -5 1082.96 357.331   3
   1  15  -4-208.729 190.155   5
   1  15  -4-366.449 264.701   6
   1  15  -4 96.3557 124.877   3
   1  15  -3 142.696 130.658   5
   1  15  -3 113.065 167.308   3
   1  15  -3 97.5808 164.926   6
   1  15  -2 2900.80 580.905   5
   1  15  -2 3701.84 649.379   3
   1  15  -2 2813.85 672.024   6
   1  15  -1 136.589 151.123   5
   1  15  -1 351.286 297.996   6
  -1 -15   0 212.918 199.527   8
   1  15   0 967.982 412.416   6
   1  15   1 381.218 295.832   6
  -1 -15  -1 12.0736 207.544   9
  -1 -15  -1 272.136 272.925   8
   1  16 -14-388.546 253.993   4
   1  16 -13 582.147 278.067   4
   1  16 -12 1299.53 410.993   4
   1  16 -12 1326.30 526.988   5
   1  16 -11 1191.76 508.814   5
   1  16 -11 698.402 299.405   4
   1  16 -10 156.887 119.491   4
   1  16 -10-423.979 292.792   5
   1  16  -9 3483.97 758.775   5
   1  16  -8 14.0075 253.632   6
   1  16  -8 243.472 218.295   5
   1  16  -7 1239.07 515.228   6
   1  16  -7 590.095 301.699   5
   1  16  -7 351.028 221.452   3
   1  16  -6 334.369 271.104   6
   1  16  -6 629.704 349.484   5
   1  16  -6 139.109 97.5921   3
   1  16  -5 182.969 185.421   5
   1  16  -5-28.6395 98.1059   3
   1  16  -5-18.1546 142.449   6
   1  16  -4-64.5301 133.672   5
   1  16  -4-103.645 135.953   3
   1  16  -3 120.562 148.671   3
   1  16  -3 100.088 302.709   6
   1  16  -2 3474.23 787.239   6
   1  16  -1 16.7170 163.222   6
  -1 -16   1-224.776 204.845   8
   1  17 -11 352.356 214.254   5
   1  17 -10 752.939 384.310   6
   1  17 -10 679.131 341.421   5
   1  17  -9 2386.64 687.405   5
   1  17  -9 2202.43 616.736   6
   1  17  -8-99.9560 179.193   5
   1  17  -8 33.6568 104.215   3
   1  17  -7-131.689 206.996   6
   1  17  -7-227.924 224.316   5
   1  17  -7-212.848 185.006   3
   1  17  -6 379.920 291.322   6
   1  17  -6 57.6912 128.930   3
   1  17  -6 450.353 276.732   5
   1  17  -5 348.421 225.596   3
   1  17  -5 504.193 323.656   6
   1  17  -5 105.678 180.401   5
  -2  18  -3 280.577 232.004   3
  -2  18  -3 281.683 259.711   6
  -2  18  -4-60.8287 142.537   6
  -2  18  -4 416.719 271.758   3
  -2  18  -5 44.3388 245.837   6
  -2  18  -5 221.939 184.221   3
  -2  18  -6 783.409 358.736   6
  -2  18  -6 636.252 334.560   3
  -2  18  -7 237.531 244.200   6
  -2  18  -7 361.890 257.115   3
  -2  18  -8 150.781 202.843   6
  -2  18  -9 2204.78 592.679   6
  -2  18 -10 341.634 290.407   6
   2 -17   0 1640.28 579.349   9
  -2  17  -1-461.956 284.191   3
  -2  17  -1 374.798 310.910   6
  -2  17  -2 1154.78 468.149   6
  -2  17  -2 958.560 380.695   3
  -2  17  -3 286.964 241.138   6
  -2  17  -3-132.288 161.380   3
  -2  17  -4 89.1562 134.059   6
  -2  17  -4-252.264 212.607   3
  -2  17  -5 68.4308 190.481   6
  -2  17  -5 109.738 153.000   3
  -2  17  -6 695.670 379.913   3
  -2  17  -6 336.407 247.948   6
  -2  17  -7-258.392 235.690   6
  -2  17  -8 753.294 274.203   4
  -2  17  -8 751.922 361.069   6
  -2  17  -9 1817.29 450.367   4
  -2  17  -9 1375.53 458.260   6
  -2  17 -10-361.820 264.774   6
  -2  17 -10 775.303 304.587   4
  -2  17 -11-3.53258 99.6154   6
  -2  17 -11 557.929 269.768   4
  -2  17 -12 447.706 335.180   6
  -2  17 -12 170.540 173.384   4
   2 -16  -2 546.027 357.057   9
   2 -16  -1-209.397 230.975   9
   2 -16  -1 79.2699 122.626   8
  -2  16   0 82.1039 179.755   6
   2 -16   0-9.25321 104.403   8
  -2  16  -1-153.444 137.504   6
  -2  16  -1 385.571 242.909   3
   2 -16   1 166.259 148.336   8
  -2  16  -2 1580.85 543.229   6
  -2  16  -2 2171.25 545.845   3
   2 -16   2 1742.25 409.959   8
  -2  16  -3-3.61502 141.334   6
  -2  16  -3 54.4792 131.706   3
  -2  16  -4-3.22148 98.7699   3
  -2  16  -4 29.4524 120.214   6
  -2  16  -5 214.850 215.637   6
  -2  16  -5 245.324 195.372   3
  -2  16  -6 322.832 284.318   6
  -2  16  -6 194.857 139.420   4
  -2  16  -7 1179.64 416.026   6
  -2  16  -7 1880.71 411.824   4
  -2  16  -8 2995.65 544.195   4
  -2  16  -8 2118.22 546.192   6
  -2  16  -9-28.4026 135.940   6
  -2  16  -9-195.500 158.916   4
  -2  16 -10 239.114 205.312   4
  -2  16 -10 241.671 211.784   6
  -2  16 -11 395.152 227.200   4
  -2  16 -11 175.418 207.298   6
  -2  16 -12 334.503 238.346   6
  -2  16 -12-521.899 279.901   4
  -2  16 -13 597.796 295.502   4
  -2  16 -13 346.917 159.498   6
  -2  16 -14 2749.02 651.888   4
  -2  16 -14 2519.64 581.039   6
   2 -15  -4 35.5144 138.763   8
   2 -15  -4 470.073 393.277   9
   2 -15  -3-106.295 261.966   9
   2 -15  -3 134.802 128.878   8
   2 -15  -2 104.181 144.788   8
   2 -15  -2 10.4150 222.794   9
   2 -15  -1 404.701 210.797   8
   2 -15  -1 92.7465 166.787   9
   2 -15   0 253.092 173.089   8
  -2  15   0-71.0742 136.390   3
  -2  15   0 125.907 168.223   6
  -2  15  -1 5316.44 886.934   6
   2 -15   1 5769.93 712.532   8
  -2  15  -1 5201.30 845.517   3
  -2  15  -2 389.436 243.619   6
   2 -15   2 126.588 79.0095   8
  -2  15  -2 322.075 230.463   3
  -2  15  -3 380.741 227.328   6
  -2  15  -3-166.139 172.834   3
  -2  15  -4 282.751 146.791   4
  -2  15  -4 696.397 339.883   6
  -2  15  -4 378.995 260.575   3
  -2  15  -5-27.2020 181.307   6
  -2  15  -5 185.333 143.119   4
  -2  15  -6 656.024 310.215   6
  -2  15  -6 952.307 282.420   4
  -2  15  -7 2389.56 564.211   6
  -2  15  -7 1611.63 378.305   4
  -2  15  -8 2550.09 487.718   4
  -2  15  -8 3525.09 684.924   6
  -2  15  -9 595.300 275.591   4
  -2  15  -9 356.699 238.286   6
  -2  15 -10-103.788 157.402   4
  -2  15 -10-259.575 207.081   6
  -2  15 -11 217.951 183.667   4
  -2  15 -11 16092.9 1404.12   6
  -2  15 -12 0.97500 106.134   6
  -2  15 -12 227.510 153.226   4
  -2  15 -13 299.521 227.128   4
  -2  15 -13 702.590 303.286   6
  -2  15 -14 3095.94 682.918   4
  -2  15 -14 2935.47 604.570   6
  -2  15 -15-255.868 236.035   4
   2 -14  -6 1626.99 575.263   9
   2 -14  -5 1243.21 483.373   9
   2 -14  -4 753.639 306.231   8
   2 -14  -4 372.221 284.414   9
   2 -14  -3-89.5820 233.854   9
   2 -14  -3 203.521 140.291   8
   2 -14  -2 12.8948 187.081   9
   2 -14  -2 437.020 326.035   8
   2 -14  -1 677.057 253.131   8
  -2  14   1 495.310 255.405   3
  -2  14   1 702.940 322.225   6
   2 -14   0 2470.27 462.689   8
  -2  14   0 3060.31 649.162   6
  -2  14   0 2756.94 591.337   3
   2 -14   1 2306.16 424.323   8
  -2  14  -1 1989.75 512.360   6
  -2  14  -1 2912.94 603.443   3
  -2  14  -2 654.023 283.880   3
  -2  14  -2 660.866 174.519   4
  -2  14  -2 677.415 320.667   6
  -2  14  -3 487.259 175.542   4
  -2  14  -3 498.752 270.886   3
  -2  14  -3 936.419 368.695   6
  -2  14  -4 1703.74 326.869   4
  -2  14  -4 2049.05 503.271   6
  -2  14  -5 84.1773 154.041   6
  -2  14  -5 249.684 157.471   4
  -2  14  -6 2269.45 496.823   6
  -2  14  -6 125.666 106.758   4
  -2  14  -7 2903.86 502.046   4
  -2  14  -7 3225.01 630.028   6
  -2  14  -8-5.44453 186.751   6
  -2  14  -8 72.0800 91.5710   4
  -2  14  -9 2029.68 495.110   6
  -2  14  -9 1625.19 397.382   4
  -2  14 -10 408.712 236.908   4
  -2  14 -10 517.784 240.218   6
  -2  14 -11 2476.21 555.187   4
  -2  14 -11 2496.61 527.105   6
  -2  14 -12 216.644 226.396   4
  -2  14 -12 75.1285 150.974   6
  -2  14 -13 890.257 383.921   4
  -2  14 -13 993.447 344.390   6
  -2  14 -14 721.208 310.654   4
  -2  14 -14 868.406 311.163   6
  -2  14 -15 889.319 415.274   4
   2 -13  -7-123.754 209.675   9
   2 -13  -6 4954.70 960.258   9
   2 -13  -5 100.215 192.022   9
   2 -13  -4 2132.30 491.562   8
   2 -13  -4 2685.85 642.615   9
   2 -13  -3 564.787 324.291   9
   2 -13  -3 399.001 241.798   8
   2 -13  -2 1296.29 421.443   9
   2 -13  -2 1101.74 332.270   8
  -2  13   1 315.156 196.653   3
   2 -13  -1 273.939 160.644   8
  -2  13   1 96.6772 176.855   6
  -2  13   0 1870.28 459.650   3
  -2  13   0 2232.83 254.927   4
  -2  13   0 3153.68 623.642   6
   2 -13   0 2133.20 411.567   8
  -2  13  -1 293.393 108.815   4
  -2  13  -1 95.2735 139.977   6
   2 -13   1 325.145 148.445   8
  -2  13  -1-194.063 168.567   3
  -2  13  -2 1112.30 376.269   6
  -2  13  -2 677.850 299.841   3
  -2  13  -2 853.854 198.106   4
  -2  13  -3-63.3221 77.8781   4
  -2  13  -3 234.143 132.458   6
  -2  13  -3 164.952 106.076   3
  -2  13  -4 561.130 282.330   6
  -2  13  -4 602.587 204.861   4
  -2  13  -5 51.7830 84.6401   4
  -2  13  -5 183.981 181.213   6
   2 -13   6 79.1190 102.587   2
  -2  13  -6 3.50197 80.3809   4
   2 -13   6-60.7673 102.417   1
  -2  13  -6 237.128 216.319   6
  -2  13  -7 1916.39 461.337   6
   2 -13   7 1414.55 314.098   2
  -2  13  -7 1430.20 351.310   4
   2 -13   7 1433.81 325.249   1
  -2  13  -8 1497.07 421.827   6
  -2  13  -8 1851.42 401.912   4
  -2  13  -9 6518.90 823.273   6
  -2  13  -9 6303.78 784.989   4
  -2  13 -10 154.140 145.841   6
  -2  13 -10 335.006 202.633   4
  -2  13 -11-51.3280 117.544   6
  -2  13 -11 408.979 234.752   4
  -2  13 -12 1090.57 339.827   6
  -2  13 -12 1446.25 452.682   4
  -2  13 -13 243.752 163.818   6
  -2  13 -13 751.026 319.446   4
  -2  13 -14 141.751 140.149   6
  -2  13 -14 169.713 223.177   4
  -2  13 -15 1002.09 408.373   4
  -2  13 -16-106.076 186.067   4
   2 -12  -8 154.408 164.727   9
   2 -12  -7 308.222 295.746   9
   2 -12  -6 3106.10 705.347   9
   2 -12  -5 513.916 229.823   8
   2 -12  -5 770.231 356.561   9
   2 -12  -4 201.249 215.297   9
   2 -12  -4 174.689 165.770   8
   2 -12  -3 689.617 267.780   8
   2 -12  -3 1447.98 444.487   9
   2 -12  -2-49.7468 177.784   9
   2 -12  -2-167.703 144.021   8
  -2  12   1 1257.67 395.424   6
  -2  12   1 896.976 310.091   3
   2 -12  -1 998.446 262.435   5
   2 -12  -1 1260.57 314.675   8
  -2  12   0-120.927 155.774   6
   2 -12   0-122.049 116.038   5
  -2  12   0 94.5788 54.3528   4
  -2  12   0 284.211 205.134   3
   2 -12   0 286.645 165.503   8
  -2  12  -1 1108.14 345.154   6
  -2  12  -1 1576.14 257.854   4
  -2  12  -1 1467.00 394.508   3
  -2  12  -2 1596.10 274.424   4
  -2  12  -2 1137.78 342.164   3
  -2  12  -2 953.347 305.444   6
  -2  12  -3 1935.52 320.971   4
  -2  12  -3 1828.20 446.349   6
  -2  12  -4 2800.06 532.943   6
  -2  12  -4 3272.39 440.881   4
   2 -12   4 2976.61 474.760   1
  -2  12  -5 1012.20 336.697   6
   2 -12   5 584.260 212.962   2
  -2  12  -5 933.601 249.287   4
   2 -12   5 515.542 204.114   1
  -2  12  -6 7094.30 829.431   6
   2 -12   6 5466.97 591.755   1
  -2  12  -6 6166.90 679.921   4
  -2  12  -7 1597.99 366.144   4
  -2  12  -7 1812.71 436.456   6
   2 -12   8 295.186 128.188   2
  -2  12  -8 306.902 188.722   6
  -2  12  -8 508.100 224.694   4
  -2  12  -9 1952.75 462.462   4
   2 -12   9 2467.73 339.202   2
  -2  12  -9 2491.32 491.841   6
  -2  12 -10 8147.48 874.950   6
  -2  12 -10 6796.16 846.343   4
  -2  12 -11 94.5245 110.444   4
  -2  12 -12 711.911 319.620   4
  -2  12 -13 363.325 194.262   4
  -2  12 -14 44.0791 143.204   4
  -2  12 -14-15.9099 139.429   6
  -2  12 -15-54.8114 151.106   4
  -2  12 -16 312.416 266.992   4
   2 -11  -9-39.8357 167.075   9
   2 -11  -8 26.3040 142.875   9
   2 -11  -7 2389.93 602.761   9
   2 -11  -6 2064.36 545.970   9
   2 -11  -5 3364.72 674.936   9
   2 -11  -5 3371.95 590.917   8
   2 -11  -4 88.7956 125.145   8
   2 -11  -4-31.8045 188.313   9
   2 -11  -3 5610.68 515.330   5
   2 -11  -3 4899.02 774.518   9
   2 -11  -3 5103.52 657.446   8
   2 -11  -3 4316.93 269.036   4
   2 -11  -2 188.558 148.197   8
  -2  11   2-23.2745 91.2654   3
   2 -11  -2-41.6664 121.421   9
   2 -11  -2 14.6219 49.5895   4
   2 -11  -2 170.912 109.282   5
  -2  11   1 574.287 275.039   6
  -2  11   1 358.690 209.546   3
   2 -11  -1 714.597 149.092   4
   2 -11  -1 513.610 188.018   5
  -2  11   1 634.539 138.456   4
   2 -11  -1 386.260 177.019   8
   2 -11   0 9536.98 592.950   4
   2 -11   0 10125.0 839.844   5
   2 -11   0 9979.61 775.978   8
  -2  11   0 10928.8 1046.53   6
  -2  11   0 11453.2 1041.84   3
  -2  11   0 9819.68 589.138   4
  -2  11  -1 252.807 117.052   4
   2 -11   1 626.104 222.772   5
  -2  11  -1 551.692 241.839   3
  -2  11  -1 343.916 243.385   6
  -2  11  -2 640.134 173.410   4
   2 -11   2 414.948 210.878   5
  -2  11  -2 566.849 197.794   3
  -2  11  -2 984.941 314.546   6
   2 -11   3 7428.88 733.042   2
  -2  11  -3 8646.72 891.437   6
   2 -11   3 6934.92 702.176   1
  -2  11  -3 7015.40 608.386   4
   2 -11   4 248.724 110.379   1
  -2  11  -4 121.788 99.2681   6
   2 -11   4 381.918 189.971   2
  -2  11  -4 362.142 155.076   4
  -2  11  -5 3637.05 582.048   6
  -2  11  -5 2556.83 426.266   4
   2 -11   5 2850.25 432.046   1
  -2  11  -6 157.830 167.205   6
  -2  11  -6-53.4351 109.766   4
   2 -11   7 2570.98 365.812   2
  -2  11  -7 2945.27 489.678   4
  -2  11  -7 2952.22 510.089   6
  -2  11  -8 308.181 210.294   4
  -2  11  -8 3.91230 119.996   6
  -2  11  -9 1069.25 338.423   4
  -2  11 -10 16512.7 1298.84   4
   2 -11  11 613.612 150.443   1
  -2  11 -11 1091.76 383.880   4
  -2  11 -12 1639.10 454.879   4
  -2  11 -13 1468.71 427.895   4
  -2  11 -14 1332.17 463.500   4
  -2  11 -15 675.064 324.015   4
  -2  11 -16 5501.60 946.674   4
   2 -10 -10 2494.32 721.613   9
   2 -10  -9 444.707 328.906   9
   2 -10  -8 594.952 338.803   9
   2 -10  -7 1720.08 495.593   9
   2 -10  -6 794.510 336.787   9
   2 -10  -5 2948.01 624.529   9
   2 -10  -5 3499.73 581.280   8
   2 -10  -4 3243.73 612.770   9
   2 -10  -4 3021.75 525.633   8
   2 -10  -4 3088.13 257.841   4
   2 -10  -3 2356.59 237.009   4
   2 -10  -3 2910.28 556.032   9
   2 -10  -3 2701.57 451.848   8
   2 -10  -3 2989.52 356.533   5
  -2  10   2 2092.91 452.542   6
   2 -10  -2 1675.93 289.360   5
   2 -10  -2 1448.18 198.844   4
  -2  10   2 1737.86 414.044   3
   2 -10  -2 1236.91 301.275   8
   2 -10  -1 4650.85 523.008   8
   2 -10  -1 4420.70 371.720   4
  -2  10   1 4278.36 614.134   3
   2 -10  -1 4851.60 534.354   5
  -2  10   1 4809.83 387.100   4
  -2  10   1 4221.69 652.283   6
   2 -10   0 2714.71 377.004   8
   2 -10   0 2812.50 419.823   5
  -2  10   0 2678.59 487.709   3
  -2  10   0 1684.81 421.960   6
  -2  10   0 2404.74 299.979   4
   2 -10   0 2165.66 283.117   4
  -2  10  -1 274.605 198.262   6
   2 -10   1 131.055 86.0219   4
   2 -10   1 54.0467 88.2437   5
   2 -10   1 92.6402 103.238   1
   2 -10   1-20.0987 70.7292   2
  -2  10  -1 78.2299 126.360   3
  -2  10  -1 18.0174 70.9726   4
  -2  10  -2 1573.32 281.993   4
   2 -10   2 1644.25 350.950   5
   2 -10   2 1539.95 266.047   4
   2 -10   2 1386.66 309.836   1
   2 -10   2 1400.34 322.702   2
  -2  10  -2 1225.83 336.141   6
   2 -10   3 19086.5 1245.35   5
  -2  10  -3 17449.2 1215.71   6
   2 -10   3 17382.9 1014.38   1
  -2  10  -3 18564.4 963.188   4
  -2  10  -4 774.201 244.202   4
   2 -10   4 987.466 245.332   1
  -2  10  -4 1189.81 306.649   6
  -2  10  -5 883.507 233.722   4
   2 -10   5 1163.45 253.525   2
  -2  10  -5 1094.10 311.529   6
  -2  10  -6 1406.89 325.279   4
  -2  10  -6 1397.47 330.297   6
  -2  10  -7 88.3236 107.251   4
  -2  10  -7 736.514 252.500   6
  -2  10  -8 5676.42 704.626   4
  -2  10  -9 4185.47 629.564   4
   2 -10  10 28171.6 959.853   1
  -2  10 -10 29270.9 1713.82   4
  -2  10 -11 10687.6 1092.78   4
   2 -10  11 8426.66 502.254   1
  -2  10 -12 2958.90 595.035   4
   2 -10  12 2841.31 291.082   1
  -2  10 -13 435.191 255.912   4
  -2  10 -14 282.038 216.667   4
  -2  10 -15 634.392 323.269   4
  -2  10 -16 1414.67 482.126   4
  -2  10 -17 924.201 417.225   4
   2  -9 -11-115.319 200.905   9
   2  -9 -10 5546.18 939.541   9
   2  -9  -9 61.7618 150.580   9
   2  -9  -8 3318.98 669.252   9
   2  -9  -7 4368.40 762.174   9
   2  -9  -6 446.137 199.907   9
   2  -9  -6 682.550 140.669   4
   2  -9  -5 168.528 68.4559   4
   2  -9  -5 614.628 255.693   8
   2  -9  -5 249.098 153.001   9
   2  -9  -4 5631.12 741.945   9
   2  -9  -4 5401.65 375.571   4
   2  -9  -4 6325.36 709.128   8
   2  -9  -4 5975.48 399.195   5
   2  -9  -3 22.0449 45.8656   5
   2  -9  -3-1.87390 38.0447   4
   2  -9  -3-25.1164 98.4421   9
   2  -9  -3-26.3303 86.4949   8
  -2   9   2 5325.41 671.881   3
  -2   9   2 5536.53 702.694   6
   2  -9  -2 5104.25 476.803   5
   2  -9  -2 4465.32 511.295   8
   2  -9  -2 4923.92 373.181   4
   2  -9  -1 2655.53 363.582   5
  -2   9   1 2225.42 463.931   6
  -2   9   1 1812.82 395.974   3
   2  -9  -1 1936.00 320.811   8
  -2   9   1 2231.19 268.607   4
   2  -9  -1 1778.16 237.456   4
   2  -9   0 12.4593 39.1113   4
   2  -9   0 44.6419 82.4863   5
   2  -9   0 47.0187 72.9733   1
  -2   9   0 113.165 59.9561   4
   2  -9   0-239.761 141.144   2
  -2   9   0 25.7717 123.315   3
  -2   9  -1 2037.32 279.654   4
   2  -9   1 1720.60 341.054   2
   2  -9   1 1660.89 262.967   4
   2  -9   1 2224.70 372.393   5
  -2   9  -1 1582.77 342.858   3
   2  -9   1 1963.19 361.590   1
   2  -9   2 845.159 207.581   1
   2  -9   2 935.452 262.900   5
   2  -9   2 861.310 211.249   4
  -2   9  -2 715.634 181.910   4
   2  -9   3 14137.8 856.501   4
   2  -9   3 13993.5 835.869   1
  -2   9  -3 15980.7 884.748   4
  -2   9  -3 13906.4 1015.70   6
   2  -9   3 15339.8 1051.74   5
   2  -9   3 14059.1 880.331   2
  -2   9  -4 2637.36 386.494   4
   2  -9   4 2479.48 444.165   5
   2  -9   4 2433.18 325.903   1
  -2   9  -4 2594.01 442.683   6
  -2   9  -5 7855.25 698.487   4
  -2   9  -5 9100.99 787.840   6
   2  -9   5 8263.54 832.260   5
  -2   9  -6 442.423 186.010   4
  -2   9  -7 326.231 188.669   4
  -2   9  -8 346.701 205.127   4
   2  -9   9 6167.18 419.206   1
  -2   9  -9 6146.33 756.971   4
   2  -9  10-39.8537 54.9245   1
  -2   9 -10 6.14668 151.324   4
   2  -9  11 9024.97 502.935   1
  -2   9 -11 11835.7 1130.73   4
  -2   9 -12 852.138 325.447   4
   2  -9  12 650.873 142.085   1
  -2   9 -13 64.4667 126.833   4
  -2   9 -14 160.228 141.023   4
  -2   9 -15 430.351 240.005   4
  -2   9 -16 1498.42 510.255   4
  -2   9 -17 3315.51 737.815   4
  -2   8  12 2418.43 651.131   7
   2  -8 -12 1905.27 595.782   9
  -2   8  11 1075.38 437.094   7
   2  -8 -11 529.883 321.191   9
  -2   8  10 641.418 298.702   7
   2  -8 -10 525.099 291.735   9
  -2   8   9 2102.64 538.933   7
   2  -8  -9 2542.36 604.255   9
   2  -8  -8 3031.76 638.457   9
   2  -8  -7 161.655 149.613   9
   2  -8  -7 201.105 75.8397   4
   2  -8  -6 960.938 333.310   9
   2  -8  -6 828.540 178.110   4
   2  -8  -5-5.22256 141.527   9
   2  -8  -5-54.9206 53.5445   4
   2  -8  -5 247.949 179.687   8
   2  -8  -4 598.543 133.740   4
   2  -8  -4 905.611 284.472   9
   2  -8  -4 995.920 265.660   8
   2  -8  -4 568.084 115.201   5
   2  -8  -3 8077.71 812.609   9
   2  -8  -3 8684.64 727.831   8
   2  -8  -3 9350.77 542.577   5
   2  -8  -3 8311.29 479.817   4
   2  -8  -2 6393.56 687.592   1
   2  -8  -2 5983.82 552.373   8
   2  -8  -2 5245.15 381.864   4
  -2   8   2 5687.66 657.434   3
  -2   8   2 5658.70 412.177   4
   2  -8  -2 6017.81 477.629   5
   2  -8  -1 1082.14 184.757   4
   2  -8  -1 1164.11 289.303   7
   2  -8  -1 1214.18 299.969   2
   2  -8  -1 986.460 258.682   1
  -2   8   1 989.786 278.486   3
   2  -8  -1 1178.52 228.294   5
   2  -8  -1 1166.29 226.830   8
  -2   8   1 1203.17 200.808   4
   2  -8   0 1665.63 247.183   4
   2  -8   0 2140.31 331.253   5
  -2   8   0 1966.01 376.815   3
   2  -8   0 1395.19 292.755   1
  -2   8   0 1693.77 239.870   4
  -2   8  -1 2037.15 279.005   4
   2  -8   1 1975.62 333.237   5
   2  -8   1 1870.89 272.980   4
   2  -8   1 1814.31 310.928   1
   2  -8   2 1332.10 272.214   2
   2  -8   2 1132.71 265.805   5
  -2   8  -2 1333.58 235.864   4
   2  -8   2 1163.64 235.674   1
   2  -8   2 1190.68 234.918   4
   2  -8   3 17505.7 932.078   4
   2  -8   3 20373.2 1185.64   5
   2  -8   3 17652.9 832.729   1
  -2   8  -3 18911.1 937.660   4
   2  -8   4 6770.20 615.833   4
   2  -8   4 7698.17 743.049   5
  -2   8  -4 8342.98 664.972   4
  -2   8  -5 6877.01 639.003   4
  -2   8  -6 60.0810 76.5017   4
  -2   8  -7 2147.93 400.071   4
  -2   8  -8 2160.04 432.270   4
   2  -8   8 3354.02 285.945   1
   2  -8   9 637.920 129.697   1
  -2   8  -9 1049.77 317.463   4
  -2   8 -10 11482.3 1053.35   4
   2  -8  10 9845.98 502.675   1
   2  -8  11 9551.70 524.946   1
  -2   8 -11 12382.1 1145.91   4
   2  -8  12 4741.88 409.454   1
  -2   8 -12 5749.07 811.664   4
  -2   8 -13-10.7160 125.099   4
   2  -8  13 19.2346 63.8202   1
  -2   8 -14 1949.46 516.963   4
  -2   8 -15 2160.36 553.623   4
  -2   8 -16 4.95581 218.842   4
  -2   8 -17 6084.62 998.950   4
   2  -7 -13-349.347 279.111   9
  -2   7  13-288.961 260.772   7
  -2   7  12 492.070 295.614   7
   2  -7 -12 1027.91 438.873   9
   2  -7 -11 1496.04 485.350   9
  -2   7  11 784.529 364.555   7
  -2   7  10 670.639 300.198   7
   2  -7 -10 539.774 272.741   9
  -2   7   9 12651.4 1238.27   7
   2  -7  -9 12603.5 1275.14   9
   2  -7  -8 1883.82 308.743   4
  -2   7   8 2199.74 498.166   7
   2  -7  -8 2425.07 537.471   9
   2  -7  -7-72.8552 82.9451   4
   2  -7  -7-10.6202 154.537   9
  -2   7   7-53.5332 153.818   7
   2  -7  -6 1001.50 307.945   9
   2  -7  -6 1178.65 217.368   4
   2  -7  -5 5652.15 701.477   9
   2  -7  -5 4576.75 397.175   4
   2  -7  -4 8052.53 792.274   6
   2  -7  -4 6010.07 315.717   5
   2  -7  -4 7714.55 694.488   8
   2  -7  -4 7171.17 751.907   9
   2  -7  -4 5975.76 683.656   3
   2  -7  -4 6550.18 446.569   4
   2  -7  -3 21463.6 1240.17   1
   2  -7  -3 22056.4 1077.76   8
   2  -7  -3 21259.8 747.646   5
   2  -7  -3 22123.3 1250.97   7
   2  -7  -3 22085.9 1240.39   9
   2  -7  -3 19790.7 744.156   4
   2  -7  -3 22554.1 1288.39   6
   2  -7  -3 22560.2 1260.28   3
   2  -7  -2 4829.47 559.409   7
   2  -7  -2 5052.60 471.172   8
   2  -7  -2 4214.94 521.154   1
   2  -7  -2 5377.22 578.375   9
   2  -7  -2 4566.72 356.578   4
  -2   7   2 4329.43 549.528   3
   2  -7  -2 5586.91 622.237   6
  -2   7   2 4507.69 358.383   4
   2  -7  -2 4778.05 389.916   5
   2  -7  -1 873.495 238.536   6
   2  -7  -1 805.344 175.965   8
   2  -7  -1 1020.64 222.588   5
   2  -7  -1 961.601 256.676   1
  -2   7   1 882.903 254.944   3
   2  -7  -1 669.498 138.579   4
  -2   7   1 951.811 168.742   4
  -2   7   0 836.597 236.738   3
   2  -7   0 574.164 181.935   1
   2  -7   0 781.372 162.531   4
   2  -7   0 518.599 146.113   5
  -2   7   0 701.628 152.322   4
  -2   7  -1 3284.50 339.229   4
   2  -7   1 3427.21 406.383   2
   2  -7   1 3339.42 378.291   1
   2  -7   1 2802.01 372.305   5
   2  -7   1 3045.01 338.634   4
   2  -7   2 1752.08 310.845   5
  -2   7  -2 1408.81 233.080   4
   2  -7   2 1949.44 285.124   4
   2  -7   2 1586.02 241.137   1
  -2   7  -3 6055.28 528.847   4
   2  -7   3 5545.04 525.248   4
   2  -7   3 6184.36 613.888   5
  -2   7  -3 4839.99 500.374   6
   2  -7   3 5310.25 400.805   1
   2  -7   4 25295.5 1174.47   4
  -2   7  -4 26145.5 1161.02   6
  -2   7  -4 25970.2 1137.98   4
  -2   7  -5 421.801 146.630   6
  -2   7  -5 819.558 238.903   4
  -2   7  -6 130.380 125.849   4
   2  -7   7 976.957 133.375   1
  -2   7  -7 953.513 275.006   4
   2  -7   8 199.177 66.4367   1
  -2   7  -8 12.1078 117.426   4
   2  -7   9 95.0310 55.7333   1
  -2   7  -9 139.517 160.050   4
  -2   7 -10 30340.6 1695.33   4
   2  -7  10 27160.4 874.899   1
  -2   7 -11 3808.81 631.526   4
   2  -7  11 3524.24 340.915   1
  -2   7 -12 4301.78 713.705   4
   2  -7  12 6166.24 485.063   1
  -2   7 -13 267.232 204.253   4
   2  -7  13 193.426 74.4236   1
  -2   7 -14 419.937 193.092   4
  -2   7 -15 297.410 248.773   4
  -2   7 -16 330.164 196.390   4
  -2   7 -17 4740.33 878.821   4
  -2   6  14 37.5606 149.160   7
  -2   6  13 532.418 278.130   7
  -2   6  12-280.351 228.330   7
   2  -6 -12 129.836 192.270   9
  -2   6  11 5014.67 821.315   7
   2  -6 -11 5715.19 907.450   9
  -2   6  10 9566.76 1072.69   1
   2  -6 -10 9381.83 1097.50   9
  -2   6  10 8147.88 1027.97   7
  -2   6   9 9770.39 1049.08   7
  -2   6   9 9106.36 1001.89   1
   2  -6  -9 8386.96 705.289   4
   2  -6  -9 10420.4 1105.27   9
   2  -6  -8 1962.76 464.235   9
  -2   6   8 1470.22 391.200   1
   2  -6  -8 1346.91 267.767   4
  -2   6   8 1670.07 429.952   7
  -2   6   7 143.009 166.270   7
  -2   6   7 262.253 141.630   1
   2  -6  -7 248.318 131.526   4
   2  -6  -7 120.124 112.508   9
   2  -6  -6 36.3657 104.741   9
  -2   6   6-39.4191 140.803   1
   2  -6  -6 53.2528 62.0100   4
   2  -6  -6-160.663 122.874   6
  -2   6   6-69.4531 181.810   7
   2  -6  -5 993.458 265.096   6
   2  -6  -5 1077.15 198.015   4
  -2   6   5 704.451 227.508   1
   2  -6  -5 1065.45 293.221   3
   2  -6  -5 1008.65 289.206   9
  -2   6   5 1080.47 292.802   7
   2  -6  -4 130.099 123.902   6
  -2   6   4 20.3117 83.2568   1
   2  -6  -4 35.9101 100.938   3
   2  -6  -4 24.7298 25.8927   5
   2  -6  -4 11.4704 92.9441   9
   2  -6  -4 46.1548 47.4336   4
   2  -6  -4 2.12065 68.4299   8
   2  -6  -4 58.5957 89.2751   7
   2  -6  -3 245.079 137.254   6
   2  -6  -3 133.115 54.6489   5
  -2   6   3 305.928 163.891   1
   2  -6  -3 133.800 125.223   3
   2  -6  -3 177.678 133.322   9
   2  -6  -3 264.119 92.3913   4
   2  -6  -3 188.877 102.225   7
   2  -6  -3 119.185 55.8960   8
   2  -6  -2 339.225 136.154   7
  -2   6   2 399.992 115.568   4
   2  -6  -2 425.809 105.971   5
   2  -6  -2 409.836 140.589   9
  -2   6   2 415.776 157.412   1
  -2   6   2 526.746 192.729   3
   2  -6  -2 451.977 114.373   4
   2  -6  -2 401.384 125.670   8
   2  -6  -2 393.076 157.029   1
   2  -6  -2 399.836 163.231   6
   2  -6  -1 99.4868 58.4463   8
   2  -6  -1 220.561 90.4568   5
  -2   6   1 141.987 115.730   3
   2  -6  -1 142.453 93.3087   1
  -2   6   1 64.2298 75.8898   4
   2  -6  -1 184.759 124.153   6
   2  -6  -1-2.11647 41.1483   4
   2  -6   0 891.764 225.225   6
   2  -6   0 1138.73 223.960   1
   2  -6   0 821.250 176.754   5
  -2   6   0 763.697 148.940   4
  -2   6   0 515.147 183.377   3
   2  -6   0 697.279 147.477   4
  -2   6  -1 779.541 161.643   4
   2  -6   1 773.102 174.353   4
   2  -6   1 1197.21 233.998   5
   2  -6   1 739.087 158.672   1
  -2   6  -2 4036.44 394.414   4
   2  -6   2 4353.29 407.889   4
   2  -6   2 4078.17 336.819   1
   2  -6   2 4687.58 480.028   5
  -2   6  -3 9783.69 641.220   4
   2  -6   3 8275.47 625.428   4
   2  -6   3 8379.50 423.655   1
  -2   6  -3 8931.70 617.456   6
  -2   6  -4 45839.5 1516.50   4
   2  -6   4 45420.8 1513.89   4
  -2   6  -4 42920.4 1323.09   6
  -2   6  -5 13638.5 870.425   4
   2  -6   6 982.600 110.949   1
  -2   6  -6 1477.74 315.034   4
  -2   6  -7 2839.15 447.054   4
   2  -6   7 2765.86 204.377   1
   2  -6   8 2341.27 217.076   1
  -2   6  -8 2705.61 462.120   4
  -2   6  -9 1614.75 400.907   4
   2  -6   9 1409.02 190.178   1
   2  -6   9 1355.64 308.446   8
   2  -6  10 21349.3 828.829   1
   2  -6  10 19660.8 1198.38   9
  -2   6 -10 22651.1 1482.45   4
   2  -6  11 80.3183 97.6593   1
  -2   6 -11 323.729 252.624   4
  -2   6 -12 4450.41 713.284   4
   2  -6  12 3741.38 412.466   1
   2  -6  13 7503.38 616.804   1
  -2   6 -13 7734.83 964.846   4
  -2   6 -14 1903.53 508.844   4
  -2   6 -15-122.738 215.417   4
  -2   6 -16-147.287 181.935   4
  -2   6 -17-27.3145 146.047   4
  -2   5  15 207.787 233.666   7
  -2   5  14 130.173 203.052   7
  -2   5  13 170.992 221.893   7
  -2   5  12 2013.62 519.895   7
  -2   5  12 1554.00 465.710   1
  -2   5  11 3349.24 665.393   1
   2  -5 -11 3198.77 645.708   9
  -2   5  11 3407.56 661.400   7
   2  -5 -10 7445.41 949.546   9
  -2   5  10 6706.52 858.306   1
  -2   5  10 6960.84 896.851   7
   2  -5  -9 1396.12 405.799   9
  -2   5   9 1117.16 348.026   7
  -2   5   9 914.759 329.609   1
   2  -5  -8 66.8735 85.7054   4
   2  -5  -8 188.085 151.446   9
  -2   5   8 211.926 144.843   7
  -2   5   8 283.020 202.148   1
  -2   5   7 63.2146 118.200   1
   2  -5  -7 99.8102 78.6966   4
  -2   5   7 119.484 136.238   7
   2  -5  -7 169.939 145.843   9
   2  -5  -7-20.8510 76.1290   6
  -2   5   6 1248.77 286.697   8
   2  -5  -6 667.075 221.295   3
   2  -5  -6 1094.66 273.774   6
  -2   5   6 1025.31 273.227   7
   2  -5  -6 824.444 185.793   4
  -2   5   6 922.155 270.478   1
   2  -5  -5 9937.87 792.856   6
  -2   5   5 8342.76 739.093   7
   2  -5  -5 9330.16 807.363   3
  -2   5   5 9645.24 814.359   1
   2  -5  -5 9126.04 584.176   4
  -2   5   5 9803.13 732.062   8
   2  -5  -4 2059.43 363.347   6
   2  -5  -4 1894.43 248.628   4
  -2   5   4 1993.58 348.756   1
  -2   5   4 1737.05 283.807   8
   2  -5  -4 2382.06 375.531   7
   2  -5  -3 14419.6 470.179   5
  -2   5   3 15799.4 927.487   1
   2  -5  -3 15566.1 888.712   9
   2  -5  -3 14690.6 642.284   4
   2  -5  -3 16455.0 966.055   6
   2  -5  -3 16255.6 914.780   7
   2  -5  -2 317.943 107.925   8
   2  -5  -2 444.834 111.912   4
  -2   5   2 556.922 123.830   4
   2  -5  -2 518.307 108.656   5
  -2   5   2 368.662 155.166   3
  -2   5   2 545.991 164.318   1
   2  -5  -2 537.567 160.241   6
   2  -5  -2 164.397 95.3371   7
   2  -5  -2 458.404 143.256   9
   2  -5  -2 509.510 164.378   1
  -2   5   1 2207.07 293.175   1
   2  -5  -1 2246.72 297.462   1
   2  -5  -1 1836.56 202.877   8
  -2   5   1 2418.93 264.033   4
   2  -5  -1 1918.76 227.515   4
   2  -5  -1 2205.29 249.595   5
  -2   5   1 1663.34 287.120   3
   2  -5  -1 2205.28 318.800   6
   2  -5   0 3390.15 328.974   1
   2  -5   0 2983.41 321.358   5
   2  -5   0 2974.86 208.516   8
  -2   5   0 3138.28 315.507   1
  -2   5   0 3196.88 299.977   4
   2  -5   0 2827.38 284.746   4
   2  -5   0 3308.55 375.134   6
   2  -5   1-77.9079 70.6934   6
   2  -5   1 16.3151 45.5777   4
   2  -5   1 77.0552 52.9755   1
  -2   5  -1 73.3547 50.8144   4
   2  -5   1-35.1722 55.4559   5
   2  -5   2 524.645 103.567   1
  -2   5  -2 744.903 158.474   4
   2  -5   2 608.883 153.548   4
  -2   5  -3 31243.5 1022.60   6
  -2   5  -3 35109.9 1186.58   4
   2  -5   3 29471.6 594.429   1
  -2   5  -4 13709.2 654.027   6
  -2   5  -4 14445.6 822.867   4
  -2   5  -5 8890.71 698.380   4
   2  -5   6 6956.45 282.201   1
  -2   5  -6 7370.50 664.037   4
   2  -5   7 5101.88 300.490   1
   2  -5   7 5801.74 640.457   5
   2  -5   7 5198.62 537.918   8
  -2   5  -7 6168.67 649.426   4
   2  -5   8 228.517 76.9304   1
   2  -5   8 138.008 61.1694   8
   2  -5   8 269.143 132.814   5
  -2   5  -8 235.749 204.492   4
   2  -5   9 1641.63 343.976   9
   2  -5   9 1562.50 347.011   8
  -2   5  -9 2025.38 417.279   4
   2  -5   9 1863.06 239.261   1
   2  -5  10 3480.65 408.799   1
   2  -5  10 2883.25 468.352   9
   2  -5  11 3998.94 421.311   1
  -2   5 -11 4036.74 629.157   4
  -2   5 -12 166.702 122.458   4
  -2   5 -13 1183.92 355.928   4
  -2   5 -14 599.779 292.595   4
   2  -5  15 451.646 225.564   2
  -2   5 -15 339.153 227.834   4
  -2   5 -16 723.407 363.576   4
   2  -4 -15-109.713 140.037   4
  -2   4  15-236.735 244.828   7
  -2   4  14 166.444 232.536   7
  -2   4  14 125.873 150.585   1
  -2   4  13-37.9906 117.116   1
  -2   4  13-69.7241 214.329   7
  -2   4  12 4225.80 745.213   7
  -2   4  12 3868.18 689.891   1
  -2   4  11 468.551 221.406   1
   2  -4 -11 669.379 295.400   9
  -2   4  11 620.349 239.573   7
  -2   4  10 168.018 103.623   1
   2  -4 -10 599.261 308.081   9
  -2   4  10 351.735 206.395   7
  -2   4   9 65.9651 135.085   1
   2  -4  -9 40.8157 69.9710   6
   2  -4  -9-24.8428 116.769   9
  -2   4   9 31.7641 148.147   7
  -2   4   8 1838.48 401.441   1
   2  -4  -8 2032.39 379.086   6
  -2   4   8 1921.71 428.540   7
   2  -4  -8 2101.05 443.906   9
  -2   4   7-108.508 159.008   7
  -2   4   7-94.1946 118.773   1
   2  -4  -7-77.8902 88.0805   6
  -2   4   7-184.906 126.232   8
   2  -4  -6 1981.03 364.094   2
   2  -4  -6 2172.84 367.292   6
  -2   4   6 1605.94 333.065   1
  -2   4   6 2069.83 374.159   9
  -2   4   6 1568.09 336.991   7
  -2   4   6 1524.74 306.158   8
   2  -4  -5 2382.20 363.934   6
  -2   4   5 2785.51 411.629   1
  -2   4   5 2563.47 395.451   7
  -2   4   5 2329.55 370.211   9
   2  -4  -5 2737.62 325.446   4
  -2   4   5 2462.47 349.870   8
  -2   4   4 14410.6 865.506   7
   2  -4  -4 13480.4 826.097   6
   2  -4  -4 12144.0 628.344   4
  -2   4   4 13083.4 738.584   8
  -2   4   4 13925.7 861.101   1
  -2   4   4 13831.6 827.419   9
  -2   4   3 363.758 124.611   7
   2  -4  -3 374.465 143.904   6
   2  -4  -3 381.183 70.5776   5
  -2   4   3 272.091 94.4031   8
  -2   4   3 363.644 127.942   1
   2  -4  -3 314.845 93.4101   4
   2  -4  -3 259.583 115.686   7
   2  -4  -2 4531.96 404.237   9
  -2   4   2 3900.82 394.898   1
   2  -4  -2 3788.31 312.881   4
  -2   4   2 3955.55 310.860   8
   2  -4  -2 4143.17 418.649   6
  -2   4   2 4240.81 433.232   3
   2  -4  -2 4113.81 389.775   7
  -2   4   2 3832.20 322.642   4
   2  -4  -1 1860.80 265.943   6
  -2   4   1 2288.98 265.158   1
  -2   4   1 2102.80 234.224   4
   2  -4  -1 2350.18 275.151   1
  -2   4   1 2839.78 333.356   3
   2  -4  -1 2270.99 234.002   4
  -2   4   0 5731.94 388.875   4
   2  -4   0 6370.99 396.838   1
  -2   4   0 6178.95 385.974   1
   2  -4   0 5991.02 390.188   4
   2  -4   0 5781.59 440.245   6
   2  -4   1 18707.1 567.078   1
  -2   4  -1 20616.9 768.422   4
   2  -4   1 21051.8 802.224   6
  -2   4  -1 20698.1 584.476   1
  -2   4  -2 22301.9 772.950   6
   2  -4   2 21887.2 463.639   1
  -2   4  -2 24475.2 896.682   4
  -2   4  -3 16919.4 640.427   6
  -2   4  -3 16738.5 826.640   4
   2  -4   4 429.979 116.697   8
  -2   4  -4 489.551 146.239   4
  -2   4  -4 433.987 93.5964   6
   2  -4   5 7507.69 531.190   8
  -2   4  -5 7812.66 633.518   4
   2  -4   5 6426.28 245.058   1
   2  -4   6 66.8611 43.3609   1
  -2   4  -6-69.4056 96.6437   4
   2  -4   6 103.209 70.6758   8
  -2   4  -7 32376.3 1451.27   4
   2  -4   7 29607.0 1279.38   8
   2  -4   7 28796.3 821.214   1
   2  -4   7 28054.9 1165.55   9
   2  -4   8-13.2536 61.0637   9
   2  -4   8-103.751 104.128   5
   2  -4   8-84.7285 89.2937   8
  -2   4  -8 69.0272 111.354   4
   2  -4   8 34.6567 46.9249   1
   2  -4   9 1799.91 264.556   1
   2  -4   9 1549.52 358.322   5
  -2   4  -9 1885.58 389.216   4
   2  -4   9 1251.59 295.891   9
  -2   4 -10 70.5490 137.554   4
   2  -4  10 11.2031 60.1194   1
  -2   4 -11 6058.07 787.789   4
  -2   4 -12 1517.58 420.903   4
  -2   4 -13 4009.19 687.358   4
   2  -4  14-182.684 194.032   2
  -2   4 -14-59.9842 154.868   4
  -2   4 -15 173.725 181.298   4
   2  -4  15 549.368 248.128   2
  -2   4 -16-139.665 184.806   4
  -2   3  16-95.0718 171.459   1
   2  -3 -16 198.398 175.659   4
  -2   3  16 351.830 283.219   7
   2  -3 -15 902.933 358.214   4
  -2   3  15 729.546 342.510   1
  -2   3  15 698.699 357.978   7
  -2   3  14 203.981 145.659   1
  -2   3  14 564.623 307.055   7
  -2   3  13 813.935 341.643   7
  -2   3  13 488.229 211.085   1
  -2   3  12 4428.55 717.936   1
  -2   3  12 4190.11 718.065   7
  -2   3  11 1422.99 408.814   7
  -2   3  11 1413.27 360.467   1
  -2   3  10 10790.8 1058.97   7
   2  -3 -10 10582.9 884.928   6
  -2   3  10 10783.4 1033.57   1
  -2   3   9 4320.51 649.574   7
  -2   3   9 4306.27 638.523   1
   2  -3  -9 3891.15 636.112   9
  -2   3   8 42.7823 93.3015   7
  -2   3   8-484.345 208.284   1
  -2   3   7 2340.75 397.642   9
  -2   3   7 1890.81 371.322   1
  -2   3   7 2073.20 383.830   7
  -2   3   7 2452.39 407.813   8
  -2   3   6 1980.81 351.975   7
  -2   3   6 2024.65 353.641   1
  -2   3   6 1797.57 330.106   9
  -2   3   6 2123.37 342.167   8
   2  -3  -6 2273.65 356.473   2
  -2   3   5 1524.48 265.532   8
  -2   3   5 1685.79 303.453   9
  -2   3   5 1334.14 281.167   1
   2  -3  -5 1697.25 292.193   2
  -2   3   5 1378.15 272.706   7
  -2   3   4 36231.6 1270.61   9
  -2   3   4 39343.0 1362.41   1
   2  -3  -4 36346.6 1092.08   4
  -2   3   4 38584.4 1201.40   8
  -2   3   4 38288.9 1253.21   7
   2  -3  -3 5279.94 434.956   7
  -2   3   3 4786.02 373.223   8
  -2   3   3 5026.26 443.993   1
   2  -3  -3 5181.82 381.917   4
  -2   3   3 5780.22 451.447   9
  -2   3   3 5420.77 433.344   7
  -2   3   2 2534.66 253.764   4
  -2   3   2 2477.25 264.617   9
  -2   3   2 2531.00 304.505   3
  -2   3   2 2831.08 303.114   1
   2  -3  -2 2984.80 268.846   4
   2  -3  -2 2564.97 281.674   9
  -2   3   2 2766.70 235.616   8
   2  -3  -2 2843.01 283.079   7
   2  -3  -1 21850.5 738.043   1
   2  -3  -1 22178.4 682.472   9
  -2   3   1 24524.7 855.650   3
  -2   3   1 22732.2 748.126   1
  -2   3   1 23636.3 746.179   4
   2  -3  -1 22993.6 720.214   4
  -2   3   1 21634.5 495.815   8
  -2   3   0 718.417 118.197   1
   2  -3   0 590.628 101.468   1
   2  -3   0 649.196 146.452   6
  -2   3   0 781.943 151.321   4
   2  -3   1 4131.43 300.979   6
  -2   3  -1 4186.44 203.695   1
   2  -3   1 4200.55 210.553   1
  -2   3  -1 4355.33 349.386   4
   2  -3   2 662.992 100.172   8
   2  -3   2 702.093 117.914   6
  -2   3  -2 779.764 162.513   4
  -2   3  -3 16061.7 485.725   6
   2  -3   3 16178.2 606.410   8
  -2   3  -3 16209.5 773.179   4
  -2   3  -4 4026.63 217.855   6
  -2   3  -4 3732.20 197.011   1
  -2   3  -4 4391.19 437.775   4
   2  -3   4 4693.94 385.725   8
  -2   3  -5 722.300 84.2824   6
  -2   3  -5 662.931 192.776   4
   2  -3   5 822.102 181.778   8
   2  -3   5 967.421 185.201   9
  -2   3  -5 937.088 126.944   1
   2  -3   6 19894.4 908.769   9
  -2   3  -6 19300.1 697.693   1
  -2   3  -6 20563.2 1068.37   4
   2  -3   6 20779.0 1014.68   8
  -2   3  -7 3226.22 453.022   4
   2  -3   7 4554.78 519.433   8
   2  -3   7 3237.79 402.482   9
  -2   3  -7 3710.76 354.996   1
   2  -3   8 7075.05 642.772   9
  -2   3  -8 6627.21 520.168   1
  -2   3  -8 6641.90 685.069   4
   2  -3   8 6922.18 686.757   8
  -2   3  -9 2593.24 457.483   4
  -2   3  -9 2452.08 350.538   1
   2  -3   9 2706.61 428.897   9
   2  -3   9 3101.61 472.102   5
   2  -3  10 61.3695 87.5777   5
  -2   3 -10-16.2704 78.9664   1
  -2   3 -10 23.0784 100.485   4
  -2   3 -11 11246.7 1043.07   4
  -2   3 -12 4633.60 703.075   4
  -2   3 -13 2954.59 580.971   4
   2  -3  14 1206.90 354.768   2
  -2   3 -14 454.181 264.131   4
  -2   3 -15 374.946 247.082   4
   2  -3  15 280.775 154.805   2
   2  -3  16 646.130 291.000   2
  -2   3 -16 1500.31 465.369   4
  -2   2  16 530.065 344.157   1
  -2   2  16 630.869 376.389   7
   2  -2 -16-6.07380 117.434   4
  -2   2  15 1908.49 503.818   1
  -2   2  15 1397.38 477.601   7
  -2   2  14 835.035 370.635   7
  -2   2  14 661.381 316.660   1
  -2   2  13 603.146 334.431   1
  -2   2  12 21.8786 113.763   1
  -2   2  12 183.858 69.1759   5
  -2   2  11 8791.51 920.955   1
  -2   2  11 6789.75 393.610   5
  -2   2  10 1402.11 174.218   5
  -2   2  10 2304.51 464.559   1
  -2   2   9 2354.56 434.611   1
  -2   2   9 2370.05 214.610   5
   2  -2  -8 221.530 115.956   1
  -2   2   8 363.598 190.717   1
  -2   2   8 400.143 83.5439   5
  -2   2   8 710.286 233.787   9
  -2   2   8 779.590 240.520   8
  -2   2   7 6215.75 301.800   5
  -2   2   7 7073.79 663.430   1
  -2   2   7 7217.31 671.906   8
  -2   2   7 7975.11 714.959   9
   2  -2  -6 219.510 87.2992   2
  -2   2   6 172.975 94.0478   9
  -2   2   6 283.720 126.867   1
  -2   2   6 216.150 112.983   8
  -2   2   5 1892.37 302.142   9
   2  -2  -5 1765.60 137.909   5
  -2   2   5 1776.68 284.632   1
   2  -2  -5 1936.02 279.374   2
   2  -2  -4 27131.0 560.131   5
  -2   2   4 28987.3 1093.36   1
  -2   2   4 29183.2 1024.59   7
  -2   2   4 28662.3 1043.85   9
   2  -2  -4 28734.9 1001.48   2
  -2   2   3 13465.0 653.183   9
  -2   2   3 13052.1 588.467   7
  -2   2   3 13788.3 681.336   1
   2  -2  -3 13658.3 610.969   4
  -2   2   2 1867.03 229.118   1
  -2   2   2 2340.82 214.902   7
  -2   2   2 2149.12 224.352   9
   2  -2  -2 2081.26 220.122   9
  -2   2   2 2348.15 239.096   4
   2  -2  -2 2542.13 223.982   7
  -2   2   1 4803.49 310.815   1
  -2   2   1 4502.14 253.156   9
  -2   2   1 4921.14 335.325   3
   2  -2  -1 4388.35 251.451   9
  -2   2   1 5281.19 342.729   4
  -2   2   0 353578. 2796.74   4
  -2   2   0 343630. 2191.29   1
  -2   2  -1 8218.54 451.615   4
   2  -2   2 11290.2 334.153   6
  -2   2  -2 11974.7 591.449   4
   2  -2   2 10526.5 340.517   9
  -2   2  -2 10991.4 463.654   8
   2  -2   3 2294.69 208.330   9
  -2   2  -3 2468.39 172.494   1
  -2   2  -3 2436.27 263.085   8
   2  -2   3 2661.48 271.564   8
  -2   2  -3 2495.88 300.085   4
   2  -2   4 21138.3 876.859   8
  -2   2  -4 20775.8 614.739   1
  -2   2  -4 21105.0 921.216   4
   2  -2   4 20993.5 755.795   9
  -2   2  -5 1413.38 258.252   4
  -2   2  -5 1344.15 187.044   1
   2  -2   5 1555.04 236.575   9
   2  -2   5 1825.62 286.442   8
   2  -2   6 16978.0 860.740   9
  -2   2  -6 17534.7 970.583   4
  -2   2  -6 16705.4 732.883   1
   2  -2   6 17264.7 973.192   8
   2  -2   7 1270.59 276.576   8
  -2   2  -7 998.899 197.672   1
   2  -2   7 1144.37 243.264   9
  -2   2  -7 1169.18 271.503   4
   2  -2   8 5627.73 584.257   9
  -2   2  -8 5103.13 499.072   1
  -2   2  -8 5712.64 634.696   4
  -2   2  -9-1.19741 94.8011   4
  -2   2  -9 114.090 70.9503   1
   2  -2   9-127.186 109.454   9
   2  -2  10 981.377 279.521   5
  -2   2 -10 1168.88 337.479   4
  -2   2 -11 109.790 91.2008   1
  -2   2 -11-33.8645 128.841   4
  -2   2 -12 14051.8 1206.37   4
   2  -2  13 1789.06 431.532   2
  -2   2 -13 1700.88 446.067   4
   2  -2  14 1093.24 378.018   2
  -2   2 -14 999.199 350.493   4
  -2   2 -15 99.6316 109.793   4
   2  -2  15 791.564 317.154   2
   2  -2  16 283.721 210.163   2
  -2   2 -16-137.637 174.776   4
   2  -1 -17 4844.12 827.295   4
  -2   1  17 5326.78 880.855   1
  -2   1  17 3905.38 857.305   7
  -2   1  16 306.759 194.140   1
  -2   1  15 676.103 269.673   1
  -2   1  14 2961.53 590.874   1
  -2   1  13 421.433 239.862   1
  -2   1  12 1179.31 216.532   5
  -2   1  12 922.105 314.782   1
  -2   1  11 19332.0 846.333   5
  -2   1  11 21388.4 1369.44   1
  -2   1  10 4945.28 411.148   5
  -2   1  10 5141.46 640.141   1
   2  -1  -9 324.300 177.039   1
  -2   1   9 310.144 101.127   5
  -2   1   9 244.435 176.256   1
  -2   1   8 6089.25 409.891   5
  -2   1   8 7035.73 690.920   9
  -2   1   8 6110.12 629.197   1
   2  -1  -8 5702.33 628.626   1
  -2   1   7 27560.0 1257.13   1
  -2   1   7 26319.2 1258.29   9
   2  -1  -7 25304.2 765.634   5
   2  -1  -7 25393.2 1077.15   2
  -2   1   7 24996.0 778.145   5
   2  -1  -6 517.263 101.601   5
  -2   1   6 487.231 102.075   5
  -2   1   6 224.112 101.250   1
   2  -1  -6 506.383 143.753   2
  -2   1   6 418.478 166.596   9
  -2   1   5 7772.28 389.893   5
  -2   1   5 8051.12 593.180   1
   2  -1  -5 8213.65 394.271   5
  -2   1   5 8295.33 597.246   9
   2  -1  -5 8236.13 519.982   2
   2  -1  -4 1.65569 36.8072   5
  -2   1   4-17.1016 51.2905   9
  -2   1   4 27.3958 28.0959   5
  -2   1   4 15.5892 86.6019   1
   2  -1  -3 212.848 63.4887   5
  -2   1   3 158.542 101.636   1
  -2   1   3 203.690 89.6119   9
  -2   1   2 901.326 152.924   4
  -2   1   2 863.537 128.555   9
  -2   1   2 889.462 158.733   1
  -2   1   2 803.124 99.0977   7
  -2   1   1 13461.6 528.968   4
  -2   1   1 12223.5 434.676   3
  -2   1   0 12696.9 509.039   4
  -2   1  -1 49447.9 1067.43   4
  -2   1  -1 46285.6 613.078   9
  -2   1  -2 11.0900 47.1207   4
  -2   1  -2 96.2342 54.7861   9
   2  -1   2 97.9838 37.5484   9
  -2   1  -3 1869.64 195.275   1
  -2   1  -3 1675.56 204.965   9
   2  -1   3 1973.40 215.043   9
  -2   1  -3 1797.30 246.180   4
   2  -1   4 6822.99 515.358   4
  -2   1  -4 6576.92 468.134   9
  -2   1  -4 6380.66 409.523   1
   2  -1   4 6863.38 466.011   9
   2  -1   4 6625.28 525.028   8
  -2   1  -4 6108.68 491.867   4
   2  -1   5 2024.38 317.345   8
  -2   1  -5 2018.44 309.933   4
  -2   1  -5 2050.16 257.878   1
   2  -1   5 2152.29 294.408   9
  -2   1  -5 1854.69 280.198   9
  -2   1  -6 2287.62 302.951   1
   2  -1   6 2541.40 394.664   8
  -2   1  -6 2888.68 389.532   4
   2  -1   6 1930.93 311.435   9
  -2   1  -7 3121.73 386.827   1
   2  -1   7 2870.17 405.926   9
   2  -1   7 3032.21 463.418   8
  -2   1  -7 3163.72 439.187   4
   2  -1   8 5973.78 633.560   9
  -2   1  -8 7108.93 695.752   4
  -2   1  -9 2925.69 471.167   4
   2  -1  10 3503.39 508.408   5
  -2   1 -10 4192.79 588.891   4
  -2   1 -10 3747.47 527.511   1
   2  -1  11 1884.40 383.561   5
  -2   1 -11 2621.69 485.171   4
  -2   1 -12 7779.03 883.024   4
   2  -1  12 9102.96 966.113   2
  -2   1 -13 16.5362 123.560   4
   2  -1  13-298.608 207.355   2
  -2   1 -14 1570.71 447.217   4
   2  -1  14 1878.11 468.538   2
   2  -1  15-232.726 203.520   2
  -2   1 -15-298.634 217.933   4
  -2   0  17 2012.77 538.459   1
   2   0 -17 1445.54 432.374   4
  -2   0  16 681.535 309.718   1
  -2   0  15 548.218 270.415   1
  -2   0  14 3212.22 594.954   1
  -2   0  13 388.848 214.656   1
  -2   0  13 482.136 167.752   5
  -2   0  12 1862.85 307.037   5
  -2   0  12 1279.33 355.071   1
  -2   0  11 59.9228 53.5750   5
  -2   0  11 34.7457 121.946   1
  -2   0  10 32.2761 50.8431   5
  -2   0  10-105.063 121.158   1
   2   0  -9 1042.85 318.782   1
  -2   0   9 909.409 193.826   5
  -2   0   9 1337.37 314.657   1
  -2   0   8 3965.79 374.985   5
  -2   0   8 4912.60 567.908   9
  -2   0   8 4163.71 501.683   1
   2   0  -8 4338.49 382.280   5
   2   0  -7 26017.9 901.668   5
  -2   0   7 25560.1 1200.70   9
   2   0  -7 24378.8 935.204   2
  -2   0   7 25672.5 911.044   5
  -2   0   7 24159.7 1153.90   1
   2   0  -6 13246.7 614.742   5
  -2   0   6 12846.0 611.405   5
  -2   0   6 13330.0 787.189   1
  -2   0   6 13413.6 806.184   9
   2   0  -6 12770.1 619.686   2
  -2   0   5 6424.19 415.857   5
  -2   0   5 5991.72 495.840   1
   2   0  -5 6166.28 392.389   2
   2   0  -5 6439.36 408.094   5
  -2   0   4 34.0819 63.9417   1
   2   0  -4 49.6940 50.7155   5
  -2   0   4 108.306 67.2854   5
   2   0  -3 2260.60 235.025   5
   2   0  -2 1872.47 221.521   5
  -2   0   1 4803.62 313.191   4
  -2   0   0 1601.91 175.840   4
  -2   0  -1 48368.5 1000.78   4
  -2   0  -2 9154.26 457.266   9
   2   0   2 9374.65 488.230   4
  -2   0  -2 9298.86 484.343   4
   2   0   3 437.006 69.3794   6
  -2   0  -3 487.917 125.243   1
   2   0   3 443.608 123.015   4
  -2   0  -3 336.842 106.990   9
  -2   0  -3 398.936 100.875   4
  -2   0  -4 456.780 133.849   1
   2   0   4 529.757 139.021   9
  -2   0  -4 524.375 146.194   9
  -2   0  -4 465.794 143.206   4
   2   0   5 41797.4 1371.29   9
  -2   0  -5 42079.7 1417.73   9
  -2   0  -5 39702.9 1279.33   1
  -2   0  -5 40075.8 1316.05   4
  -2   0  -6 1766.31 303.661   4
   2   0   6 1944.80 324.760   9
  -2   0  -6 2019.70 316.251   1
  -2   0  -7 23323.4 1164.77   4
   2   0   7 22829.3 1201.05   9
  -2   0  -8 1082.14 286.892   9
  -2   0  -8 955.865 253.074   4
  -2   0  -9 4264.76 553.240   1
  -2   0  -9 4209.40 565.037   4
  -2   0 -10 6498.68 728.231   4
  -2   0 -11 7386.39 813.075   4
  -2   0 -12-16.3093 96.4353   4
   2   0  12 100.155 191.715   2
   2   0  13 1452.65 440.918   2
  -2   0 -13 1677.35 414.257   4
  -2   0 -14 61.6699 125.705   4
   2   0  14 489.451 261.970   2
   2   0  15-301.946 233.058   2
  -2   0 -15 50.6224 160.635   4
  -2  -1  18 2801.01 612.671   1
   2   1 -18 2398.98 612.130   4
  -2  -1  17 190.321 181.512   1
   2   1 -17 457.700 275.972   4
  -2  -1  16 1623.83 449.339   1
  -2  -1  15 1097.29 367.389   1
  -2  -1  14 3687.06 608.788   1
  -2  -1  13 2226.12 462.319   1
  -2  -1  12 3429.57 465.958   5
  -2  -1  12 3134.45 515.843   1
  -2  -1  11 791.636 209.851   5
  -2  -1  11 762.471 257.378   1
  -2  -1  10 837.668 258.441   1
  -2  -1  10 1619.79 289.013   5
   2   1  -9 1341.20 249.928   5
  -2  -1   9 2043.65 365.860   1
  -2  -1   9 1684.50 347.335   9
  -2  -1   9 1666.86 281.436   5
  -2  -1   8 1072.61 215.189   5
  -2  -1   8 1184.02 299.621   9
  -2  -1   8 905.480 243.056   1
   2   1  -8 962.455 211.580   5
   2   1  -7 11712.4 570.484   2
   2   1  -7 13440.7 721.134   5
  -2  -1   7 11904.7 694.434   5
  -2  -1   7 12237.3 792.520   1
   2   1  -6 15923.2 597.583   2
  -2  -1   6 17507.8 811.288   5
   2   1  -6 17328.0 791.308   5
  -2  -1   6 17764.4 893.440   1
  -2  -1   5 7215.54 489.346   5
   2   1  -5 6937.07 484.243   5
   2   1  -4 190.761 96.2452   5
   2   1  -3 4298.68 352.904   5
   2   1  -2 19783.8 740.853   5
   2   1  -1 6038.02 423.924   5
  -2  -1   1 6833.57 358.616   4
  -2  -1   1 6672.38 271.817   7
  -2  -1   0 51297.1 945.915   4
  -2  -1  -1 27617.5 722.966   4
   2   1   1 27594.4 721.169   4
  -2  -1  -2 1216.47 196.664   9
  -2  -1  -2 1124.70 166.183   4
   2   1   2 978.942 153.804   4
   2   1   3 203.807 72.0102   6
   2   1   3 97.4494 50.0578   4
  -2  -1  -3 119.755 77.0608   1
  -2  -1  -3 118.661 78.4366   4
  -2  -1  -3 110.322 71.4902   9
  -2  -1  -4 13001.8 759.848   1
  -2  -1  -4 14183.0 803.127   9
  -2  -1  -4 14142.0 697.169   4
  -2  -1  -5 11443.3 685.360   4
  -2  -1  -5 11565.9 796.783   9
  -2  -1  -5 10842.6 739.585   1
  -2  -1  -6 1617.21 278.725   4
  -2  -1  -7 4103.32 513.682   1
  -2  -1  -7 3564.85 447.673   4
  -2  -1  -7 3363.66 492.049   9
  -2  -1  -7 4303.21 596.056   8
  -2  -1  -8 70.0658 111.240   4
  -2  -1  -8 98.6929 134.936   9
  -2  -1  -8 380.925 185.515   1
  -2  -1  -9 152.524 90.2350   4
  -2  -1  -9 63.7491 135.605   9
  -2  -1 -10 1281.63 331.139   4
  -2  -1 -11 896.692 277.419   4
   2   1  11 949.170 335.985   2
   2   1  12 337.927 196.949   2
  -2  -1 -12-289.450 181.600   4
  -2  -1 -13 3819.02 631.786   4
   2   1  13 4021.65 724.490   2
  -2  -1 -14 295.382 200.092   4
   2   1  14 264.174 243.766   2
   2   1  14 215.167 266.670   7
   2   2 -18 342.161 258.159   4
  -2  -2  18-103.517 223.292   1
  -2  -2  17 36.5159 119.053   1
  -2  -2  16 983.171 311.528   1
  -2  -2  15 3559.93 611.794   1
  -2  -2  14 1022.91 326.835   1
  -2  -2  13 112.570 113.083   5
  -2  -2  13 236.259 144.351   1
  -2  -2  12 1303.64 331.943   1
  -2  -2  11 105.963 80.7507   1
   2   2 -10 719.350 209.712   5
  -2  -2  10 629.815 202.014   5
  -2  -2  10 399.579 185.141   1
  -2  -2   9 1625.56 328.414   1
   2   2  -9 1991.44 336.769   5
  -2  -2   9 2078.09 339.181   5
   2   2  -8 8743.77 659.283   5
  -2  -2   8 9114.59 730.882   1
  -2  -2   8 8262.53 649.632   5
   2   2  -7 5972.07 529.212   5
  -2  -2   7 5912.75 525.891   5
  -2  -2   7 5913.53 557.942   1
   2   2  -6 19485.8 918.602   5
  -2  -2   6 17285.4 868.164   5
   2   2  -6 17405.5 506.214   2
   2   2  -5-16.2646 60.8835   5
   2   2  -4 207.141 125.945   5
   2   2  -3 0.27070 78.0430   5
   2   2  -2 29595.4 1006.45   5
   2   2  -1 89546.9 1719.53   5
   2   2  -1 86137.0 1236.17   4
  -2  -2   1 87165.5 1311.23   7
   2   2   0 2431.12 292.847   5
   2   2   0 2515.31 198.113   4
   2   2   0 2487.62 251.997   7
  -2  -2   0 2534.57 157.578   3
  -2  -2   0 2507.18 206.032   4
  -2  -2   0 2849.33 270.745   7
  -2  -2  -1 782.016 114.674   4
   2   2   1 775.810 115.063   4
   2   2   1 879.799 175.403   7
  -2  -2  -2 1520.93 181.462   4
   2   2   2 1411.76 246.310   7
   2   2   2 1380.42 168.955   4
  -2  -2  -3 4810.18 474.712   1
  -2  -2  -3 5201.64 361.563   4
   2   2   3 5933.69 546.067   7
  -2  -2  -3 5655.61 510.289   9
   2   2   3 5154.63 385.989   6
   2   2   4 2632.15 284.341   6
  -2  -2  -4 2536.65 372.566   9
  -2  -2  -4 2674.23 374.188   1
  -2  -2  -4 2628.85 292.159   4
  -2  -2  -5 12596.8 691.749   4
  -2  -2  -6 535.322 163.602   4
  -2  -2  -6 777.598 227.776   9
  -2  -2  -6 993.987 255.520   1
  -2  -2  -7 6874.37 740.095   9
  -2  -2  -7 6498.99 768.186   8
  -2  -2  -7 6897.48 598.160   4
  -2  -2  -8 7656.69 833.175   9
  -2  -2  -8 7654.97 678.130   4
  -2  -2  -9 184.189 134.422   4
  -2  -2  -9-46.4417 105.358   9
   2   2   9-105.811 189.980   7
   2   2  10 1560.03 429.793   2
  -2  -2 -10 1759.63 434.818   9
  -2  -2 -10 1472.91 329.410   4
   2   2  10 1447.93 430.142   7
  -2  -2 -11 1862.85 406.677   4
   2   2  11 1656.70 452.796   2
   2   2  11 1951.96 513.281   7
   2   2  12-68.6803 155.269   2
  -2  -2 -12 180.134 94.0544   4
   2   2  12-82.8633 154.732   7
  -2  -2 -13 2511.09 502.683   4
   2   2  13 3697.80 738.693   2
   2   2  13 2591.27 671.837   7
   2   2  14-287.134 239.578   2
   2   2  14 371.520 279.269   7
  -2  -3  18 390.721 264.503   1
   2   3 -18 239.500 188.258   4
  -2  -3  17 182.849 170.619   1
  -2  -3  16-40.0115 138.792   1
  -2  -3  15 8481.25 939.491   1
  -2  -3  14 989.570 318.849   1
  -2  -3  13 5202.74 669.697   1
  -2  -3  13 4645.83 624.002   5
  -2  -3  12 376.923 195.924   1
  -2  -3  12 404.679 214.563   5
  -2  -3  11 940.819 296.802   1
   2   3 -11 1012.03 274.231   5
  -2  -3  10 531.519 227.935   1
   2   3 -10 625.975 230.885   5
   2   3  -9 6999.02 659.466   5
  -2  -3   9 6089.03 665.994   1
  -2  -3   8 1166.55 282.096   1
   2   3  -8 1564.01 307.706   5
  -2  -3   8 1152.47 261.080   5
   2   3  -7 5489.89 543.815   5
  -2  -3   7 4443.20 494.238   5
   2   3  -6 3706.62 438.169   5
   2   3  -5 14564.3 824.120   5
   2   3  -4 80.2598 65.2504   5
   2   3  -3 1575.90 267.552   5
   2   3  -2 12836.5 722.583   5
  -2  -3   1 40725.5 1084.66   7
  -2  -3   1 39591.9 1238.20   5
   2   3  -1 41873.6 747.474   3
   2   3  -1 40190.0 822.141   4
   2   3  -1 40144.7 1281.74   5
  -2  -3   0 4537.67 394.585   7
   2   3   0 4807.38 434.608   5
   2   3   0 4437.27 245.567   4
  -2  -3   0 4948.80 264.980   4
   2   3   1 1410.44 242.699   7
  -2  -3  -1 1115.86 129.388   4
   2   3   1 1221.61 219.186   5
  -2  -3  -1 1200.75 166.533   3
   2   3   1 1151.18 128.884   4
   2   3   2 1348.87 255.141   7
   2   3   2 1448.81 162.078   4
  -2  -3  -2 1217.08 195.775   3
  -2  -3  -2 1499.71 161.836   4
   2   3   2 1544.64 249.194   5
  -2  -3  -3 75.3119 42.7036   4
   2   3   3 13.3352 74.9775   6
   2   3   4 6292.82 502.590   6
  -2  -3  -4 5986.08 416.502   4
   2   3   5 51.5755 133.179   7
  -2  -3  -5 91.2605 64.2975   1
  -2  -3  -5 154.715 78.2571   4
  -2  -3  -5 70.3379 78.3569   9
  -2  -3  -6 9468.76 623.737   4
  -2  -3  -6 9274.85 854.899   9
  -2  -3  -6 8706.29 888.473   8
   2   3   6 9845.33 923.290   7
   2   3   7-82.0697 163.893   7
  -2  -3  -7-56.9934 84.6251   4
  -2  -3  -7 112.734 141.135   8
  -2  -3  -7-34.4563 126.541   9
  -2  -3  -8 6098.50 820.041   8
   2   3   8 7411.29 877.619   2
  -2  -3  -8 7158.10 848.166   9
   2   3   8 7266.13 896.720   7
  -2  -3  -8 6302.21 592.815   4
  -2  -3  -9 1231.73 302.561   4
  -2  -3  -9 999.398 304.439   9
   2   3   9 1302.41 391.895   2
   2   3   9 1283.21 412.336   7
   2   3  10 1234.26 386.543   7
  -2  -3 -10 545.616 196.700   4
   2   3  10 822.641 322.880   2
  -2  -3 -10 1440.63 432.997   9
  -2  -3 -11 721.483 318.586   9
   2   3  11 1152.47 388.723   2
  -2  -3 -11 933.905 276.487   4
   2   3  11 1122.01 428.599   7
   2   3  12 11.4589 111.882   2
   2   3  12-62.7524 182.874   7
   2   3  13 295.681 242.040   2
   2   3  13 113.629 186.436   7
  -2  -4  18 776.949 317.891   1
   2   4 -18 403.068 294.679   4
  -2  -4  17-210.192 174.875   1
  -2  -4  16 1436.16 396.359   1
  -2  -4  15 6157.51 803.661   1
  -2  -4  14 3668.77 589.344   1
  -2  -4  13 1012.02 352.868   1
   2   4 -12 712.570 255.310   5
  -2  -4  12 1114.22 313.079   1
   2   4 -11 664.742 264.500   5
  -2  -4  11 1050.08 304.736   5
  -2  -4  11 687.491 235.464   1
   2   4 -10 370.468 153.636   5
  -2  -4  10 132.378 111.700   5
  -2  -4  10 113.709 88.5809   1
   2   4  -9 3336.01 489.942   5
   2   4  -8 12315.3 893.831   5
   2   4  -7 246.365 118.223   5
   2   4  -6 615.654 202.009   5
   2   4  -5 1318.98 280.289   5
   2   4  -4-23.8988 103.436   5
   2   4  -3 27780.0 1196.98   5
  -2  -4   2 14476.4 821.188   5
   2   4  -2 15172.2 846.076   5
  -2  -4   1 3968.71 389.175   7
   2   4  -1 4068.00 428.298   5
  -2  -4   1 3420.66 394.506   5
   2   4  -1 3584.43 274.048   3
   2   4  -1 3643.19 237.216   4
   2   4   0 8881.68 312.838   4
  -2  -4   0 10334.2 670.582   7
   2   4   0 10115.7 674.838   5
   2   4   1 16932.8 866.438   5
   2   4   1 15188.5 398.973   4
  -2  -4  -1 16142.1 895.802   7
  -2  -4  -1 16124.3 685.434   3
  -2  -4  -1 15723.1 409.514   4
   2   4   2 2103.57 314.625   5
  -2  -4  -2 2066.64 277.502   3
  -2  -4  -2 1626.25 149.166   4
   2   4   2 1621.09 287.407   6
   2   4   3 5446.26 516.258   6
   2   4   3 4693.93 464.752   5
  -2  -4  -3 4867.90 573.783   1
  -2  -4  -3 4630.69 458.122   3
  -2  -4  -3 4888.51 297.357   4
  -2  -4  -4 6927.97 700.842   9
   2   4   4 6106.98 671.915   7
  -2  -4  -4 5795.53 687.372   8
   2   4   4 6195.92 539.097   5
  -2  -4  -4 6047.52 659.823   1
  -2  -4  -4 6281.73 585.490   3
   2   4   4 7035.76 594.490   6
  -2  -4  -4 6765.02 403.865   4
  -2  -4  -5 1669.86 370.083   9
  -2  -4  -5 1482.36 367.365   8
   2   4   5 1527.48 272.196   5
   2   4   5 1394.17 339.581   7
  -2  -4  -5 1898.64 241.978   4
   2   4   6 6936.77 811.267   7
   2   4   6 8036.55 635.587   5
  -2  -4  -6 8091.72 843.685   9
  -2  -4  -6 9312.64 952.630   8
  -2  -4  -6 8323.79 563.159   4
   2   4   7 1065.04 355.231   7
  -2  -4  -7 666.458 270.905   9
  -2  -4  -7 551.310 151.272   4
   2   4   7 356.525 140.255   2
   2   4   7 719.844 198.634   5
  -2  -4  -7 480.858 232.585   8
   2   4   8 3884.46 672.289   7
  -2  -4  -8 3705.19 440.444   4
   2   4   8 3333.29 601.376   2
   2   4   8 3790.63 440.668   5
  -2  -4  -8 2195.04 478.971   9
  -2  -4  -8 3280.61 628.693   8
  -2  -4  -9 4322.51 503.537   4
   2   4   9 4741.21 757.931   2
   2   4   9 4716.08 489.139   5
  -2  -4  -9 3820.60 672.797   9
   2   4   9 4313.80 760.392   7
   2   4  10 1840.90 490.905   2
  -2  -4 -10 2086.21 373.672   4
  -2  -4 -10 1638.64 482.273   9
   2   4  10 2563.17 610.940   7
   2   4  11-94.9465 167.897   7
   2   4  11 21.7446 121.341   2
  -2  -4 -11-47.6415 179.543   9
   2   4  12-148.533 177.199   7
   2   4  12-63.3039 152.427   2
  -2  -4 -12 21.0773 187.753   9
  -2  -5  18-14.1285 175.232   1
   2   5 -18-290.346 248.776   4
  -2  -5  17 8.81593 93.7163   1
  -2  -5  16 2920.29 589.305   1
  -2  -5  15 1146.65 349.151   1
  -2  -5  14 20392.2 1356.20   1
  -2  -5  13 3419.30 561.587   1
  -2  -5  12 896.337 273.599   1
   2   5 -12 698.481 274.526   5
  -2  -5  11 510.950 220.183   1
   2   5 -11 649.079 275.032   5
   2   5 -10-13.3922 117.003   5
  -2  -5  10 79.4227 110.580   5
   2   5  -9 10373.9 880.615   5
  -2  -5   9 9158.41 847.023   5
   2   5  -8 1283.87 319.571   5
   2   5  -7 14840.9 989.810   5
   2   5  -6 3620.45 197.208   2
   2   5  -6 3858.28 512.211   5
   2   5  -5 26.8793 96.1020   5
   2   5  -4 26871.4 1248.69   5
   2   5  -3 7481.72 645.301   5
   2   5  -2 93.8218 108.307   5
  -2  -5   2 37.4293 65.1546   5
   2   5  -1 22163.9 1089.83   5
  -2  -5   1 22149.2 1067.51   5
   2   5  -1 22454.9 794.607   3
   2   5  -1 21779.8 544.767   4
  -2  -5   1 23190.9 1049.44   7
   2   5   0 1385.01 282.467   5
  -2  -5   0 1123.37 240.130   7
   2   5   1 24442.7 1108.14   5
  -2  -5  -1 23125.8 1169.85   7
  -2  -5  -2 930.629 202.874   3
   2   5   2 947.641 240.010   6
   2   5   2 1099.65 242.223   5
   2   5   3 3803.61 520.888   7
   2   5   3 4202.13 490.175   6
   2   5   3 3543.53 422.634   5
  -2  -5  -3 3700.06 431.787   3
  -2  -5  -3 4312.21 591.703   8
  -2  -5  -3 3961.49 544.024   9
  -2  -5  -3 3253.16 193.240   4
   2   5   4 733.987 221.748   6
  -2  -5  -4 472.086 225.726   9
  -2  -5  -4 711.313 117.538   4
  -2  -5  -4 674.030 204.644   3
   2   5   4 782.127 204.813   5
   2   5   4 598.260 224.872   7
  -2  -5  -4 705.318 251.365   8
   2   5   5 1851.42 429.024   7
   2   5   5 1854.00 345.924   6
   2   5   5 2179.54 328.366   5
   2   5   5 1911.49 439.188   2
  -2  -5  -5 2148.25 229.346   4
  -2  -5  -5 2611.24 429.949   3
  -2  -5  -5 2603.94 493.764   9
  -2  -5  -5 2330.71 464.196   8
   2   5   6 2974.95 553.252   7
   2   5   6 4215.81 466.451   5
   2   5   6 4301.67 675.548   2
  -2  -5  -6 3221.35 587.856   9
  -2  -5  -6 3822.88 346.665   4
  -2  -5  -6 3811.25 631.381   8
   2   5   7 2583.69 532.606   7
   2   5   7 3514.86 418.802   5
  -2  -5  -7 3304.80 625.352   8
   2   5   7 2547.92 535.987   2
  -2  -5  -7 2910.90 333.972   4
  -2  -5  -7 3201.66 588.031   9
   2   5   8-193.433 183.222   7
  -2  -5  -8-33.9223 70.1105   4
   2   5   8 199.120 112.286   5
  -2  -5  -8 154.227 195.438   8
   2   5   8 8.71949 184.632   2
  -2  -5  -8 227.361 147.772   9
   2   5   9 8452.53 1063.18   7
   2   5   9 7473.55 995.669   2
  -2  -5  -9 8430.72 1051.82   9
   2   5  10 253.688 208.112   7
  -2  -5 -10-167.438 247.296   9
   2   5  10 481.737 282.655   2
   2   5  11 281.667 287.764   2
   2   5  11 841.239 383.519   7
   2   5  12 1.34080 119.022   2
  -2  -5 -12 261.302 241.610   9
   2   6 -19 391.323 285.809   4
   2   6 -18 145.117 764.874   4
  -2  -6  18 62.5060 123.829   1
  -2  -6  17-5.18547 93.2460   1
  -2  -6  16 3017.48 562.413   1
  -2  -6  15-12.8002 91.9361   1
  -2  -6  14 12822.3 1130.75   1
  -2  -6  13-108.225 121.005   1
   2   6 -13-39.0182 121.792   5
   2   6 -12 1736.28 421.556   5
  -2  -6  12 1699.84 388.174   1
   2   6 -11 12297.0 1071.92   5
   2   6 -10 20921.4 1354.03   5
   2   6  -9-32.0060 94.3186   5
   2   6  -8 3605.90 536.019   5
   2   6  -7 3306.24 497.490   5
   2   6  -6 6252.39 338.448   2
   2   6  -6 6265.27 679.402   5
   2   6  -5 3035.05 285.894   2
   2   6  -5 3125.17 468.512   5
   2   6  -4 10175.5 807.215   5
   2   6  -4 9660.82 582.966   2
  -2  -6   3 5149.10 577.941   5
   2   6  -3 4538.50 533.443   5
  -2  -6   2-8.04773 94.2402   5
   2   6  -2 40.1290 66.1546   3
   2   6  -2-11.5093 127.765   5
   2   6  -2 4.71941 29.7796   4
   2   6  -1 30191.5 1342.61   5
  -2  -6   1 29493.7 1307.50   5
  -2  -6   1 28828.8 1288.05   7
   2   6  -1 28401.4 1007.98   3
   2   6  -1 25945.5 537.088   4
   2   6   0 9205.75 732.745   5
  -2  -6   0 9584.70 772.831   7
   2   6   1 15869.5 946.910   5
  -2  -6  -1 14770.9 1009.28   7
   2   6   2 20365.9 1159.95   6
   2   6   2 19208.7 1034.17   5
   2   6   2 21270.9 1295.23   2
  -2  -6  -2 18613.0 949.918   3
   2   6   3 7610.81 719.492   6
   2   6   3 6836.74 615.625   5
  -2  -6  -3 7145.53 789.128   9
  -2  -6  -3 6057.30 728.082   8
  -2  -6  -3 6351.74 602.202   3
   2   6   3 7108.61 797.143   2
  -2  -6  -4 1724.57 415.857   8
   2   6   4 2030.45 431.472   7
   2   6   4 2417.63 360.505   5
   2   6   4 1917.28 441.821   2
  -2  -6  -4 1945.13 366.335   3
  -2  -6  -4 1929.67 424.177   9
   2   6   4 1567.44 332.750   6
  -2  -6  -5 1887.26 447.047   8
   2   6   5 2133.70 337.023   5
  -2  -6  -5 2462.09 505.074   9
   2   6   5 1566.87 381.037   7
   2   6   5 2407.79 420.974   6
  -2  -6  -5 1753.25 151.616   4
  -2  -6  -5 1636.95 358.814   3
   2   6   5 2264.80 498.734   2
  -2  -6  -6 73.0745 53.2009   4
  -2  -6  -6 290.423 225.127   8
  -2  -6  -6 30.1293 116.878   9
   2   6   6 244.613 194.228   2
   2   6   6 82.8256 159.119   7
   2   6   6-13.0182 64.3384   5
   2   6   7 14.1461 129.982   7
  -2  -6  -7 103.127 47.2857   4
  -2  -6  -7 313.579 284.128   8
   2   6   7 60.7378 89.4543   5
   2   6   7 242.889 179.150   2
  -2  -6  -7 207.777 186.401   9
   2   6   8 3467.66 700.553   7
   2   6   8 2375.77 555.730   2
  -2  -6  -8 3418.11 704.946   8
  -2  -6  -8 3003.81 634.319   9
   2   6   9 4727.00 830.077   7
   2   6   9 4447.52 807.065   2
  -2  -6  -9 4529.46 795.189   9
   2   6  10-16.1668 169.092   7
   2   6  10 521.596 366.108   2
  -2  -6 -10 257.289 177.596   9
   2   6  11-142.239 191.003   7
  -2  -6 -11 307.237 249.454   9
   2   7 -19 488.545 296.281   4
   2   7 -18 597.571 334.050   4
  -2  -7  18 642.310 283.382   1
   2   7 -17 1353.22 477.154   4
  -2  -7  17 1823.95 453.192   1
  -2  -7  16 215.136 191.147   1
  -2  -7  15 274.067 198.873   1
  -2  -7  14 5536.71 716.514   1
   2   7 -13 1618.81 427.886   5
  -2  -7  13 1458.56 378.543   1
   2   7 -12 295.693 165.958   5
   2   7 -11 7039.92 832.917   5
   2   7 -10 82.4508 128.097   5
   2   7  -9 1163.24 351.411   5
   2   7  -8 8454.48 856.430   5
   2   7  -7 4074.74 578.530   5
   2   7  -6 11037.6 533.769   2
   2   7  -6 9993.36 880.949   5
   2   7  -5 3694.46 358.727   2
   2   7  -5 3739.99 536.221   5
  -2  -7   5 4407.80 590.601   5
  -2  -7   4 6226.88 682.363   5
   2   7  -4 6095.98 508.017   2
   2   7  -4 6857.90 695.087   5
   2   7  -3 396.267 145.910   5
   2   7  -3 514.443 168.945   2
  -2  -7   3 380.541 149.891   5
   2   7  -2 2857.53 234.966   4
  -2  -7   2 3321.85 481.359   5
   2   7  -2 2883.97 462.934   5
   2   7  -2 3662.77 461.513   2
   2   7  -2 3175.06 375.821   3
  -2  -7   1 1886.03 365.428   7
   2   7  -1 1650.39 362.127   2
   2   7  -1 1934.20 360.199   5
   2   7  -1 1593.53 264.850   3
  -2  -7   1 1869.95 352.967   5
   2   7   0 4291.53 588.120   2
   2   7   0 4645.54 547.719   5
  -2  -7   0 4436.34 569.816   7
   2   7   1 575.841 235.179   6
   2   7   1 617.880 255.016   2
   2   7   1 317.713 138.166   5
   2   7   2 24733.2 1376.91   6
   2   7   2 25329.1 1243.77   5
   2   7   2 25394.1 1541.59   2
   2   7   3-52.9989 103.878   6
   2   7   3-31.8644 127.909   5
  -2  -7  -3 34.5995 66.2444   3
   2   7   3-60.2868 117.004   2
  -2  -7  -3 137.914 185.061   9
  -2  -7  -3-73.2987 98.9258   8
   2   7   4 1851.08 388.594   6
   2   7   4 2058.26 358.452   5
   2   7   4 2274.80 514.788   2
  -2  -7  -4 1656.99 440.155   9
  -2  -7  -4 1637.19 355.465   3
  -2  -7  -4 1925.26 452.889   8
   2   7   5 162.698 132.525   6
   2   7   5 214.870 134.509   5
   2   7   5-23.3590 109.745   2
  -2  -7  -5 161.232 159.421   9
  -2  -7  -5 115.774 172.868   8
   2   7   6 449.561 260.720   2
   2   7   6 247.837 117.815   5
  -2  -7  -6 60.4570 124.983   9
  -2  -7  -6 17.8117 174.789   8
   2   7   7 213.732 197.577   7
  -2  -7  -7 174.145 143.349   9
  -2  -7  -7 396.222 215.385   8
   2   7   7 221.893 184.923   2
   2   7   8 5322.74 886.419   2
  -2  -7  -8 3830.77 748.451   9
   2   7   8 4066.05 770.051   7
  -2  -7  -8 4991.75 879.467   8
   2   7   9 1182.45 434.259   7
  -2  -7  -9 1541.73 504.898   9
   2   7   9 1499.55 506.407   2
   2   7  10-266.931 244.166   7
  -2  -7 -10-220.559 212.280   9
   2   7  10-103.369 179.718   2
   2   8 -18 1285.27 501.417   4
   2   8 -17 1125.42 418.810   4
  -2  -8  17 959.378 319.161   1
  -2  -8  16 234.455 163.423   1
  -2  -8  15 2548.40 503.356   1
  -2  -8  14 145.400 155.447   1
   2   8 -14 417.512 251.375   5
  -2  -8  13 4236.02 626.994   1
   2   8 -13 4658.85 752.244   5
   2   8 -12 1969.71 480.155   5
   2   8 -11 14741.0 1267.02   5
   2   8 -10 248.337 231.188   5
   2   8  -9 431.952 210.971   5
   2   8  -8 1771.03 413.180   5
   2   8  -7 14.2027 127.671   5
   2   8  -6 1783.62 249.779   2
   2   8  -6 1390.14 347.478   5
   2   8  -5 10117.7 914.488   5
   2   8  -5 10146.2 657.714   2
   2   8  -4 3779.23 552.061   5
  -2  -8   4 3548.88 542.922   5
   2   8  -4 3003.04 395.073   2
   2   8  -3 3386.94 449.506   2
   2   8  -3 3346.30 297.390   4
   2   8  -3 3735.65 536.652   5
  -2  -8   3 3461.59 524.863   5
   2   8  -2-2.03452 95.3326   2
   2   8  -2 29.6697 56.9264   3
   2   8  -2-5.76861 34.5174   4
   2   8  -2 29.3730 37.5671   4
  -2  -8   2 27.3829 87.3103   5
   2   8  -1 91.1723 128.965   5
  -2  -8   1 123.178 108.194   5
   2   8  -1 77.4534 98.9296   3
   2   8  -1-16.5053 114.227   2
   2   8   0 251.886 126.141   2
   2   8   0-28.1126 78.2002   5
   2   8   1 2566.93 425.409   5
   2   8   1 3158.57 524.505   6
   2   8   1 3033.37 542.295   2
   2   8   2 9075.43 945.839   2
   2   8   2 8872.09 897.339   6
   2   8   2 7838.49 723.486   5
   2   8   3 1295.80 379.527   2
   2   8   3 726.694 217.852   5
  -2  -8  -3 684.391 291.671   9
   2   8   3 961.758 320.398   6
  -2  -8  -3 847.367 322.449   8
  -2  -8  -4 419.581 247.290   8
   2   8   4 199.132 124.567   6
   2   8   4 405.611 154.552   5
  -2  -8  -4 467.241 246.725   9
   2   8   4 363.910 267.049   2
   2   8   5-60.8206 111.353   5
   2   8   5 1.97305 146.180   2
  -2  -8  -5 12.8244 171.906   9
  -2  -8  -5 72.5523 168.355   8
   2   8   6 1981.08 556.023   2
  -2  -8  -6 2237.28 569.799   9
  -2  -8  -6 1411.22 461.309   8
   2   8   7 111.212 145.420   2
  -2  -8  -7 365.923 263.796   8
  -2  -8  -7-169.758 191.696   9
  -2  -8  -8 6290.17 1023.39   8
   2   8   8 5401.88 930.027   2
  -2  -8  -8 5967.70 951.061   9
   2   8   9-43.1082 165.783   2
  -2  -8  -9 159.779 233.744   9
   2   9 -18 2944.09 731.703   4
  -2  -9  17 174.509 159.317   1
   2   9 -17 321.517 282.879   4
   2   9 -16 421.563 292.713   4
  -2  -9  16 272.254 191.435   1
  -2  -9  15 2869.29 543.513   1
   2   9 -14 1169.54 408.308   5
  -2  -9  14 1843.41 415.223   1
   2   9 -13 1713.51 462.547   5
   2   9 -12 2651.47 583.172   5
   2   9 -11 780.103 304.269   5
   2   9 -10 76.1457 118.161   5
   2   9  -9 35.5086 149.846   5
   2   9  -8 228.287 162.154   5
   2   9  -7 1310.05 353.673   5
   2   9  -6-116.056 116.110   5
   2   9  -6 130.717 94.0737   2
   2   9  -5 17148.5 936.028   2
   2   9  -5 17388.6 1242.48   5
   2   9  -4 97.3676 113.460   5
   2   9  -4 104.435 104.484   2
   2   9  -4 43.6478 44.8635   4
   2   9  -3 1936.49 366.093   2
   2   9  -3 1683.42 384.523   5
   2   9  -3 1459.03 185.690   4
   2   9  -3 2004.76 339.756   3
   2   9  -2 816.806 261.582   2
   2   9  -2 978.495 234.693   3
   2   9  -2 958.346 294.055   5
   2   9  -2 895.081 94.4251   4
   2   9  -2 910.983 94.1646   4
   2   9  -1 3766.00 563.615   2
   2   9  -1 3784.43 549.344   5
   2   9  -1 3038.59 421.383   3
  -2  -9   1 3832.08 559.197   5
   2   9   0 10390.1 984.494   6
   2   9   0 10333.8 884.838   5
   2   9   0 11828.1 1046.82   2
   2   9   1 13139.9 1148.34   2
   2   9   1 12686.3 1118.18   6
   2   9   1 13910.2 1009.81   5
   2   9   2 1043.83 330.044   2
   2   9   2 1125.53 379.235   6
   2   9   2 1248.14 319.651   5
   2   9   3 1909.64 445.226   6
   2   9   3 2609.02 561.064   2
   2   9   3 2176.54 396.322   5
  -2  -9  -3 1680.95 467.940   9
  -2  -9  -3 2215.43 518.808   8
   2   9   4 93.9113 211.478   2
   2   9   4 192.629 168.287   6
   2   9   4 118.480 97.1157   5
  -2  -9  -4 349.171 218.345   9
  -2  -9  -4-61.3761 136.607   8
  -2  -9  -5-251.448 217.933   8
   2   9   5 297.656 232.306   2
  -2  -9  -5-50.6257 114.596   9
   2   9   6 604.284 261.717   2
  -2  -9  -6 720.069 324.192   8
  -2  -9  -6 244.376 219.273   9
  -2  -9  -7 528.351 323.402   9
   2   9   7 830.662 372.706   2
  -2  -9  -7 1059.32 395.476   8
   2   9   8 2887.58 711.868   2
  -2  -9  -8 2948.45 718.571   8
  -2  -9  -8 2717.77 703.723   9
   2  10 -18 992.045 424.641   4
  -2 -10  17 373.982 224.111   1
   2  10 -17 603.536 263.867   4
  -2 -10  16 12.9523 87.2844   1
   2  10 -16 23.0171 127.878   4
   2  10 -15 3432.42 721.014   5
   2  10 -15 2065.23 537.593   4
  -2 -10  15 1933.17 459.758   1
   2  10 -14 465.996 293.354   5
   2  10 -14-49.8450 127.285   4
   2  10 -13 1740.18 465.600   5
   2  10 -12 4714.39 785.465   5
   2  10 -11 7588.86 973.605   5
   2  10 -10 3631.12 661.274   5
   2  10  -9 723.053 294.984   5
   2  10  -8 84.4563 130.951   5
   2  10  -7 1401.96 291.430   4
   2  10  -7 2089.09 487.042   5
   2  10  -6 2657.39 532.642   5
   2  10  -6 2981.74 405.299   4
   2  10  -5 6886.05 551.146   4
   2  10  -5 6967.01 835.961   5
   2  10  -5 6472.98 620.302   2
   2  10  -4 2450.94 287.652   4
   2  10  -4 1696.29 353.455   2
   2  10  -4 2157.25 451.764   5
   2  10  -3 495.707 106.436   4
   2  10  -3 616.299 115.844   4
   2  10  -3 281.270 207.975   5
   2  10  -3 595.632 207.837   3
   2  10  -3 473.689 213.102   2
   2  10  -2 16.9696 119.045   5
   2  10  -2-331.375 156.298   3
   2  10  -2-285.826 174.166   2
   2  10  -1-10.5563 139.525   6
   2  10  -1 62.1782 120.850   2
   2  10  -1 17.8165 97.4917   5
   2  10  -1 75.1675 101.507   3
   2  10   0 535.274 283.618   6
   2  10   0 354.446 179.441   2
   2  10   0 450.374 201.784   5
   2  10   1 10472.2 914.916   5
   2  10   1 10824.8 1069.23   6
   2  10   1 11047.9 1108.36   2
   2  10   2 164.555 208.221   6
   2  10   2-9.35821 138.916   2
   2  10   2-44.3799 87.5003   5
  -2 -10  -2-84.4163 122.198   8
   2  10   3 2111.54 499.613   6
   2  10   3 2201.68 535.440   2
   2  10   3 2656.50 440.277   5
  -2 -10  -3 2367.81 590.807   9
  -2 -10  -3 2047.28 539.205   8
   2  10   4 137.773 178.022   2
  -2 -10  -4 481.329 240.106   8
  -2 -10  -4 427.437 267.094   9
   2  10   4 243.334 174.451   6
   2  10   5 721.655 344.548   2
  -2 -10  -5 379.346 193.259   8
  -2 -10  -5 272.846 296.568   9
   2  10   6 990.535 409.440   2
  -2 -10  -6 575.250 329.545   9
  -2 -10  -6 630.741 355.759   8
   2  10   7 297.989 254.808   2
  -2 -10  -7 586.152 347.339   8
  -2 -10  -7 244.801 177.521   9
   2  11 -18 685.530 317.610   4
   2  11 -17 15.1548 183.175   4
  -2 -11  16 545.448 259.028   1
   2  11 -16 1247.86 461.170   4
   2  11 -15 521.153 303.192   5
   2  11 -15-231.196 266.531   4
   2  11 -14 675.481 328.610   5
   2  11 -14 632.204 292.470   4
   2  11 -13 716.033 309.073   4
   2  11 -13 436.487 280.366   5
   2  11 -12 7081.89 1002.87   5
   2  11 -12 5020.92 750.951   4
   2  11 -11-26.5610 137.806   5
   2  11 -11 358.471 217.028   4
   2  11 -10 739.066 280.438   4
   2  11 -10 476.358 210.694   5
   2  11  -9 160.741 116.736   4
   2  11  -9 232.883 183.365   5
   2  11  -8 674.335 288.375   5
   2  11  -8 348.971 176.768   4
   2  11  -7 156.031 175.825   5
   2  11  -7 110.724 85.0102   4
   2  11  -6 6860.67 858.216   5
   2  11  -6 7189.01 619.897   4
   2  11  -5 1480.52 331.734   2
   2  11  -5 1626.42 390.775   5
   2  11  -5 1486.37 251.933   4
   2  11  -4 2390.95 438.274   2
   2  11  -4 1186.74 294.418   3
   2  11  -4 1540.95 217.923   4
   2  11  -4 1944.46 450.531   5
   2  11  -3 52.5271 91.8802   2
   2  11  -3 82.3317 88.9863   5
   2  11  -3 21.9850 23.8224   4
   2  11  -3-39.7483 103.654   3
   2  11  -3 67.1279 36.7839   4
   2  11  -2 2220.83 514.657   6
   2  11  -2 2421.54 479.145   2
   2  11  -2 1816.58 420.297   5
   2  11  -2 2351.32 412.346   3
   2  11  -1 1714.31 423.989   6
   2  11  -1 1863.53 452.792   2
   2  11  -1 1574.86 394.512   5
   2  11   0 3037.41 618.972   6
   2  11   0 1929.34 411.061   5
   2  11   0 2501.61 520.492   2
   2  11   1 3502.61 641.172   6
   2  11   1 3273.42 538.023   5
   2  11   1 4534.88 747.811   2
  -2 -11  -2 241.408 227.597   8
   2  11   2 206.791 140.141   5
   2  11   2 119.023 202.854   2
   2  11   2 546.874 277.885   6
   2  11   3 84.1241 152.273   6
   2  11   3-26.5515 138.294   2
  -2 -11  -3 249.199 222.418   9
  -2 -11  -3 146.105 207.712   8
  -2 -11  -4 196.721 256.551   9
   2  11   4-114.369 176.876   2
   2  11   4 421.984 240.971   6
  -2 -11  -4 216.038 203.824   8
  -2 -11  -5 90.8680 208.474   9
   2  11   5-390.239 279.300   2
   2  11   6 1710.24 553.794   2
  -2 -11  -6 658.968 405.458   9
  -2 -11  -6 1224.44 503.855   8
   2  12 -17 8496.78 1147.72   4
   2  12 -16 146.195 135.426   4
  -2 -12  16 505.124 286.394   1
   2  12 -15-12.8355 140.122   5
   2  12 -15 127.507 218.552   4
   2  12 -14 15.2107 191.291   4
   2  12 -14-391.790 269.347   5
   2  12 -13 6915.18 1026.89   5
   2  12 -13 4958.27 768.186   4
   2  12 -12 1495.51 442.224   5
   2  12 -12 1812.78 437.524   4
   2  12 -11 529.400 231.379   4
   2  12 -11 197.902 211.107   5
   2  12 -10 37.9119 125.566   5
   2  12 -10 305.830 150.525   4
   2  12  -9 137.346 156.737   4
   2  12  -9 563.709 285.411   5
   2  12  -8 226.669 125.644   4
   2  12  -8 109.513 104.859   5
   2  12  -7-11.3161 191.539   5
   2  12  -7 94.9150 87.2612   4
   2  12  -6 5293.07 519.678   4
   2  12  -6 4728.40 745.833   5
   2  12  -5-7.06615 174.628   5
   2  12  -5 277.900 119.899   4
   2  12  -4 4998.44 742.125   5
   2  12  -4 4596.72 339.777   4
   2  12  -4 4451.96 597.295   3
   2  12  -4 4687.17 638.108   2
   2  12  -3 448.409 220.554   2
   2  12  -3 750.622 241.289   3
   2  12  -3 448.007 231.184   5
   2  12  -2 2865.20 545.127   2
   2  12  -2 2471.17 557.437   6
   2  12  -2 2788.96 494.020   3
   2  12  -2 2663.42 534.611   5
   2  12  -1 3729.11 650.474   2
   2  12  -1 3631.54 600.817   5
   2  12  -1 3809.12 698.958   6
   2  12   0 2739.51 604.187   6
   2  12   0 1987.88 437.836   5
   2  12   0 2465.46 560.203   2
   2  12   1 1623.40 460.504   2
   2  12   1 1952.02 438.479   5
   2  12   1 1803.40 525.171   6
  -2 -12  -1 2335.76 594.305   8
   2  12   2 3337.08 693.300   2
   2  12   2 3838.26 735.161   6
  -2 -12  -2 3566.22 782.060   9
  -2 -12  -2 3513.69 726.875   8
   2  12   3 150.496 197.207   2
  -2 -12  -3-58.2497 201.520   9
  -2 -12  -3-52.8186 140.286   8
  -2 -12  -4 1853.42 542.857   8
   2  12   4 1817.49 528.863   2
  -2 -12  -4 1566.94 503.168   9
   2  12   5-433.784 307.881   2
  -2 -12  -5 8.45673 212.014   8
  -2 -12  -5-254.739 257.369   9
   2  13 -17 58.5685 146.013   4
   2  13 -16-167.932 205.843   4
   2  13 -15 186.481 220.553   5
   2  13 -15-527.739 290.347   4
   2  13 -14 194.980 131.137   4
   2  13 -14 575.576 335.606   5
   2  13 -13 4573.87 879.067   5
   2  13 -13 5035.23 782.865   4
   2  13 -12-157.973 163.579   4
   2  13 -12 167.095 221.419   5
   2  13 -11 5931.41 775.454   4
   2  13 -11 6601.34 985.798   5
   2  13 -10-317.395 182.049   4
   2  13 -10 453.509 217.687   5
   2  13  -9 1932.05 513.711   5
   2  13  -9 2882.99 489.527   4
   2  13  -8 16.5898 68.3914   4
   2  13  -8-165.302 189.225   5
   2  13  -7 2036.03 358.418   4
   2  13  -7 2398.34 566.530   5
   2  13  -6 3845.28 691.114   5
   2  13  -6 3842.48 431.859   4
   2  13  -5 511.276 222.250   5
   2  13  -5 764.973 266.977   3
   2  13  -4 1043.47 343.814   5
   2  13  -4 805.951 279.456   3
   2  13  -3 3611.05 727.976   6
   2  13  -3 3516.88 642.537   5
   2  13  -3 3627.29 556.942   3
   2  13  -3 3213.82 595.762   2
   2  13  -2 447.253 248.455   2
   2  13  -2 154.113 159.214   5
   2  13  -2 270.024 144.829   3
   2  13  -2 126.580 237.749   6
   2  13  -1 2283.25 589.378   6
   2  13  -1 2424.71 509.095   5
   2  13  -1 2394.05 548.871   2
   2  13   0 1342.29 435.446   6
   2  13   0 965.521 355.880   2
   2  13   0 1333.70 363.525   5
   2  13   1-233.233 216.645   2
   2  13   1 18.4171 140.645   6
  -2 -13  -1-1.17606 287.490   8
   2  13   2 1283.52 490.560   2
   2  13   2 2214.17 598.789   6
  -2 -13  -2 1067.85 414.141   8
  -2 -13  -2 1008.59 410.343   9
   2  13   3 1359.16 490.206   2
  -2 -13  -3 751.485 466.630   9
   2  13   3 1733.29 545.114   6
  -2 -13  -3 2034.81 592.693   8
   2  14 -16 78.2121 160.282   4
   2  14 -15 672.101 301.229   5
   2  14 -15-494.424 275.185   4
   2  14 -14 675.900 363.533   5
   2  14 -14 459.325 269.299   4
   2  14 -13 2059.98 602.511   5
   2  14 -13 1324.68 398.112   4
   2  14 -12 620.045 361.857   5
   2  14 -12-212.467 180.760   4
   2  14 -11 2794.43 674.016   5
   2  14 -11 2783.44 535.541   4
   2  14 -10 515.355 268.913   5
   2  14 -10 576.228 255.739   4
   2  14  -9 158.768 130.711   4
   2  14  -9 717.033 378.256   5
   2  14  -8 2815.87 627.383   5
   2  14  -8 2069.02 383.478   4
   2  14  -7 303.658 217.568   5
   2  14  -6 2177.50 534.244   5
   2  14  -6 2339.71 489.579   3
   2  14  -5 1014.92 369.185   5
   2  14  -5 1317.31 355.036   3
   2  14  -4 277.796 174.347   3
   2  14  -4-43.0227 118.129   5
   2  14  -3 565.117 310.355   6
   2  14  -3 834.816 350.339   5
   2  14  -3 782.304 280.641   3
   2  14  -2 931.166 394.981   6
   2  14  -2 1526.49 428.430   5
   2  14  -1 989.722 392.970   2
   2  14  -1 925.744 334.531   5
   2  14  -1 499.031 300.005   6
   2  14   0-4.94983 134.531   6
  -2 -14   0 800.725 358.321   8
   2  14   0 675.441 321.061   2
   2  14   1 429.063 314.648   2
   2  14   1 590.931 334.709   6
  -2 -14  -1 245.399 233.314   8
   2  15 -15-160.070 194.638   4
   2  15 -15 13.7420 210.010   5
   2  15 -14-385.468 243.695   4
   2  15 -14 14.6931 247.240   5
   2  15 -13 2868.14 724.168   5
   2  15 -13 1682.57 472.004   4
   2  15 -12 72.7021 148.043   5
   2  15 -12-156.586 155.158   4
   2  15 -11 209.923 185.721   4
   2  15 -11-94.3389 279.199   5
   2  15 -10 2386.54 625.026   5
   2  15 -10 2688.38 494.469   4
   2  15  -9 52.4712 171.557   5
   2  15  -8 3185.95 760.318   5
   2  15  -7 1493.02 512.327   5
   2  15  -7 944.190 323.899   3
   2  15  -6 130.069 165.110   5
   2  15  -6-407.866 216.983   3
   2  15  -6-291.278 244.466   6
   2  15  -5 425.163 306.684   6
   2  15  -5 105.158 206.488   5
   2  15  -5 321.170 165.477   3
   2  15  -4 2437.53 644.191   6
   2  15  -4 2326.31 567.806   5
   2  15  -4 1708.34 428.189   3
   2  15  -3 101.079 137.431   6
   2  15  -3 174.485 155.822   5
   2  15  -2 1815.34 496.998   5
   2  15  -2 1457.50 501.680   6
   2  15  -1 451.977 290.191   6
   2  16 -13 46.6563 271.952   5
   2  16 -13 433.588 258.925   4
   2  16 -12-234.567 238.730   5
   2  16 -12-197.814 171.559   4
   2  16 -11 1116.62 463.537   5
   2  16 -10 38.3982 144.994   5
   2  16  -9 157.043 196.318   5
   2  16  -8 276.699 252.991   5
   2  16  -8 475.490 246.783   3
   2  16  -7 17.5161 154.153   6
   2  16  -7-22.8244 97.8423   3
   2  16  -6 163.934 199.398   6
   2  16  -6 526.187 250.890   3
   2  16  -6 273.075 238.272   5
   2  16  -5 720.330 382.341   6
   2  16  -5 846.994 369.167   5
   2  16  -4 341.304 288.386   6
   2  16  -4 318.341 231.110   5
   2  16  -3 608.548 306.184   5
   2  16  -3 80.8653 188.245   6
  -3  18  -2 570.830 317.592   3
  -3  18  -3 941.166 451.771   6
  -3  18  -3 1019.12 379.299   3
  -3  18  -4-102.133 225.706   6
  -3  18  -4-27.2637 125.672   3
  -3  18  -5-129.879 197.776   6
  -3  18  -5-249.408 224.167   3
  -3  18  -6 23.8970 177.073   6
  -3  18  -6 667.419 349.663   3
  -3  18  -7 483.469 311.316   6
  -3  18  -8 922.910 420.671   6
  -3  18  -9 1283.83 475.861   6
  -3  18  -9 922.155 332.385   4
  -3  18 -10 304.922 156.140   6
  -3  18 -10 537.683 267.453   4
   3 -17  -1-269.774 262.274   9
  -3  17   0-7.79288 125.309   3
   3 -17   0-48.7760 162.176   9
  -3  17  -1 677.707 312.132   3
  -3  17  -2-1.23848 96.1473   3
  -3  17  -2 601.944 350.203   6
  -3  17  -3 809.713 396.588   6
  -3  17  -3 1062.84 421.742   3
  -3  17  -4 454.609 364.097   6
  -3  17  -4-63.6562 172.447   3
  -3  17  -5 255.924 220.776   6
  -3  17  -5 206.663 213.180   3
  -3  17  -6 353.370 187.528   4
  -3  17  -6 637.011 329.298   6
  -3  17  -7 833.931 315.899   4
  -3  17  -7 875.181 394.353   6
  -3  17  -8 1968.48 579.276   6
  -3  17  -8 2243.60 496.866   4
  -3  17  -9 2058.32 486.938   4
  -3  17  -9 2457.11 613.705   6
  -3  17 -10 256.751 182.393   4
  -3  17 -10 558.411 304.765   6
  -3  17 -11-193.585 194.545   6
  -3  17 -11 265.543 207.309   4
  -3  17 -12-294.426 226.340   6
  -3  17 -12-429.465 264.472   4
   3 -16  -3-50.3630 168.882   9
   3 -16  -2 467.514 285.708   9
   3 -16  -1 532.854 324.196   9
  -3  16   0 220.163 206.108   3
   3 -16   0 141.857 180.231   9
  -3  16  -1 2121.89 546.596   3
  -3  16  -2 3138.00 680.513   3
  -3  16  -2 3212.96 702.744   6
  -3  16  -3-209.623 213.628   6
  -3  16  -3 15.7205 186.744   3
  -3  16  -4 392.398 179.049   4
  -3  16  -4-65.5665 149.365   6
  -3  16  -4 58.7959 157.044   3
  -3  16  -5-394.505 258.383   6
  -3  16  -5-205.638 146.358   4
  -3  16  -6 2846.08 497.401   4
  -3  16  -6 3809.35 757.701   6
  -3  16  -7 199.351 233.487   6
  -3  16  -7-292.491 184.421   4
  -3  16  -8 1837.24 434.113   4
  -3  16  -8 2105.42 549.937   6
  -3  16  -9-476.747 272.383   6
  -3  16  -9-45.9832 114.387   4
  -3  16 -10 164.637 168.660   6
  -3  16 -10 746.885 342.713   4
  -3  16 -11 365.926 274.457   6
  -3  16 -11 167.927 247.389   4
  -3  16 -12 390.578 257.202   4
  -3  16 -12 70.5525 138.589   6
  -3  16 -13 560.744 280.744   6
  -3  16 -13 555.257 328.334   4
   3 -15  -5 2458.57 698.872   9
   3 -15  -4-256.445 253.755   9
   3 -15  -3-312.165 255.280   9
   3 -15  -2 763.414 357.130   8
   3 -15  -2-267.697 232.932   9
   3 -15  -1 1045.72 299.745   8
   3 -15  -1 225.649 215.273   9
  -3  15   1 580.692 305.665   3
  -3  15   0 3060.30 658.319   3
   3 -15   0 3642.65 541.932   8
  -3  15  -1 5276.41 872.622   6
  -3  15  -1 5101.31 838.583   3
   3 -15   1 4132.03 542.536   8
  -3  15  -2 723.986 204.366   4
  -3  15  -2 1470.77 460.128   6
  -3  15  -2 1211.86 424.540   3
   3 -15   2 894.076 237.056   8
  -3  15  -3 1287.50 302.532   4
   3 -15   3 707.276 209.682   8
  -3  15  -3 557.341 264.989   3
  -3  15  -4 265.987 220.005   6
  -3  15  -4 158.905 137.207   4
  -3  15  -4 389.921 193.969   3
  -3  15  -5 250.240 157.572   4
  -3  15  -5 112.153 213.660   6
  -3  15  -6 1267.11 425.720   6
  -3  15  -6 1277.82 335.104   4
  -3  15  -7-31.8617 98.8544   4
  -3  15  -7 42.1448 197.262   6
  -3  15  -8 858.710 343.333   6
  -3  15  -8 675.188 279.552   4
  -3  15  -9 116.789 166.852   6
  -3  15  -9 57.9288 196.019   4
  -3  15 -10 740.775 305.953   6
  -3  15 -10 837.594 349.915   4
  -3  15 -11 1947.96 510.904   4
  -3  15 -11 1161.08 369.713   6
  -3  15 -12 72.7910 102.366   6
  -3  15 -12-36.6739 159.069   4
  -3  15 -13 126.908 153.551   6
  -3  15 -13 54.3788 145.902   4
  -3  15 -14 3548.16 754.034   4
   3 -14  -6 1065.99 457.509   9
   3 -14  -5 2835.10 686.566   9
   3 -14  -4 144.001 200.121   9
   3 -14  -3-151.360 145.832   8
   3 -14  -3 29.2538 144.620   9
   3 -14  -2 307.312 210.270   9
   3 -14  -2 433.430 202.649   8
   3 -14  -1 2917.40 609.186   9
  -3  14   1 2244.06 533.094   3
   3 -14  -1 2489.04 451.691   8
  -3  14   0 29.3658 113.319   3
  -3  14   0 528.735 154.012   4
   3 -14   0 689.719 214.834   8
  -3  14  -1 763.287 360.214   6
  -3  14  -1 559.730 279.386   3
  -3  14  -1 1017.48 239.962   4
   3 -14   1 1199.24 273.884   8
  -3  14  -2-113.437 159.469   6
   3 -14   2-11.8657 53.6040   8
  -3  14  -2 222.243 221.463   3
  -3  14  -2 55.5130 87.7496   4
  -3  14  -3 541.985 198.063   4
  -3  14  -3 203.018 189.326   6
  -3  14  -3 421.755 246.060   3
  -3  14  -4 434.237 239.970   6
  -3  14  -4 709.554 231.862   4
  -3  14  -5 1724.92 453.456   6
  -3  14  -5 1567.04 359.749   4
  -3  14  -6 261.049 169.023   6
  -3  14  -6 836.468 258.393   4
  -3  14  -7 694.852 314.999   6
  -3  14  -7 205.775 162.369   4
  -3  14  -8 989.513 350.141   6
  -3  14  -8 518.409 251.744   4
  -3  14  -9 257.281 174.158   6
  -3  14  -9 253.953 200.883   4
  -3  14 -10 201.438 155.562   6
  -3  14 -10 786.372 316.597   4
  -3  14 -11 677.070 309.387   4
  -3  14 -11 555.266 256.299   6
  -3  14 -12 199.872 191.986   6
  -3  14 -12 97.0447 137.805   4
  -3  14 -13 64.6054 136.009   4
  -3  14 -13 68.6321 113.768   6
  -3  14 -14 3930.60 779.837   4
  -3  14 -15-202.355 218.841   4
   3 -13  -8 1151.60 477.431   9
   3 -13  -7 456.723 313.704   9
   3 -13  -6 2260.94 599.600   9
   3 -13  -5 802.565 390.009   9
   3 -13  -4 254.808 183.374   9
   3 -13  -3-145.974 210.718   9
   3 -13  -3 11.3758 93.5907   8
  -3  13   2 219.801 170.277   3
   3 -13  -2 251.302 214.753   9
   3 -13  -2 195.689 142.254   8
  -3  13   1 1503.69 245.059   4
  -3  13   1 2344.92 540.871   3
   3 -13  -1 1538.76 331.394   8
  -3  13   0 1203.08 250.678   4
  -3  13   0 946.659 321.344   3
  -3  13   0 1131.80 384.093   6
   3 -13   0 1395.19 316.244   8
   3 -13   1 348.634 122.628   4
  -3  13  -1 199.839 141.372   6
  -3  13  -1-74.4964 127.934   3
   3 -13   1 254.354 133.482   8
  -3  13  -1 275.969 130.976   4
  -3  13  -2 92.4849 111.239   4
  -3  13  -2-14.3493 111.354   6
   3 -13   2-18.9051 84.6127   8
  -3  13  -2-57.8632 159.333   3
  -3  13  -3 267.170 141.696   4
  -3  13  -3 648.822 268.271   6
  -3  13  -4 504.332 195.063   4
  -3  13  -4 598.686 269.680   6
  -3  13  -5 2018.75 473.938   6
   3 -13   5 1460.44 318.836   1
  -3  13  -5 1629.24 351.710   4
   3 -13   6 46.1093 61.7946   1
  -3  13  -6 133.130 149.634   6
  -3  13  -6 190.575 179.911   4
  -3  13  -7 6999.63 857.054   6
   3 -13   7 7565.70 724.843   2
  -3  13  -7 7333.24 809.889   4
   3 -13   7 6394.02 594.388   1
   3 -13   8 325.852 176.811   2
  -3  13  -8 101.926 98.9719   4
  -3  13  -8-150.724 147.269   6
  -3  13  -9 1568.21 403.880   6
  -3  13  -9 1864.60 448.864   4
  -3  13 -10 4893.37 692.558   6
  -3  13 -10 5904.71 830.607   4
  -3  13 -11 2396.38 552.820   4
  -3  13 -11 1841.20 417.737   6
  -3  13 -12 316.402 193.113   6
  -3  13 -12-83.7141 194.550   4
  -3  13 -13 247.419 159.104   6
  -3  13 -13 338.611 266.944   4
  -3  13 -14 319.599 253.819   4
  -3  13 -15 1269.27 471.570   4
   3 -12  -9 127.185 249.070   9
   3 -12  -8 1777.60 559.420   9
   3 -12  -7-269.252 243.333   9
   3 -12  -6 1253.39 397.140   9
   3 -12  -5 162.874 263.222   9
   3 -12  -4 631.551 321.678   9
   3 -12  -3 609.067 270.929   9
   3 -12  -3 243.205 155.331   8
   3 -12  -2 1877.84 272.089   4
   3 -12  -2 2267.35 378.486   5
  -3  12   2 2442.58 536.137   3
   3 -12  -2 2157.82 501.038   9
   3 -12  -2 1669.78 358.236   8
  -3  12   1 232.816 103.458   3
   3 -12  -1 187.824 112.705   4
   3 -12  -1 274.256 163.824   5
   3 -12  -1 335.608 170.694   8
  -3  12   1 242.709 107.022   4
   3 -12   0 4419.34 496.663   8
   3 -12   0 5050.09 509.971   4
  -3  12   0 5502.14 779.669   6
  -3  12   0 5706.08 786.625   3
  -3  12   0 4936.25 495.614   4
   3 -12   0 5002.83 618.153   5
   3 -12   1 1057.79 221.541   8
  -3  12  -1 851.685 310.094   3
  -3  12  -1 637.714 289.175   6
   3 -12   1 1378.84 283.988   4
  -3  12  -1 1114.71 245.913   4
  -3  12  -2 1297.46 404.340   6
  -3  12  -2 1113.74 255.483   4
   3 -12   2 1014.75 261.007   4
  -3  12  -2 1315.71 386.780   3
  -3  12  -3 775.552 206.780   4
   3 -12   3 904.426 253.033   1
   3 -12   3 421.887 176.076   4
  -3  12  -3 668.866 284.936   6
  -3  12  -4 4937.06 698.503   6
   3 -12   4 5265.15 590.006   1
  -3  12  -4 4116.67 535.998   4
   3 -12   5 164.667 126.977   2
   3 -12   5 169.520 121.727   1
  -3  12  -5-0.73632 129.114   6
  -3  12  -5 280.108 175.017   4
   3 -12   6 580.954 178.852   1
  -3  12  -6 630.067 268.389   6
  -3  12  -6 747.970 235.306   4
   3 -12   6 454.770 172.941   2
  -3  12  -7 5884.15 746.180   6
   3 -12   7 5288.28 478.401   1
  -3  12  -7 5174.75 695.029   4
   3 -12   8 234.558 106.642   1
  -3  12  -8 117.801 146.731   4
  -3  12  -8 232.587 169.755   6
  -3  12  -9 128.054 100.099   6
  -3  12  -9-110.634 165.406   4
  -3  12 -10 147.530 125.266   6
  -3  12 -10 247.421 155.206   4
  -3  12 -11 2051.75 420.398   6
  -3  12 -11 2462.66 575.595   4
  -3  12 -12 392.308 185.022   6
  -3  12 -12 591.407 303.722   4
  -3  12 -13 439.445 179.842   6
  -3  12 -13 567.278 318.603   4
  -3  12 -14 1132.74 437.128   4
  -3  12 -15 2137.67 583.072   4
  -3  12 -16 467.994 331.714   4
   3 -11 -10-231.210 238.783   9
   3 -11  -9 266.822 236.857   9
   3 -11  -8 6.26819 123.299   9
   3 -11  -7-325.066 250.229   9
   3 -11  -6 3743.08 710.150   9
   3 -11  -5 790.138 328.020   9
   3 -11  -4 1158.63 388.515   9
   3 -11  -3 1328.48 230.774   4
   3 -11  -3 1223.21 236.615   5
   3 -11  -3 1606.02 354.169   8
   3 -11  -3 820.926 307.277   9
   3 -11  -2 723.619 177.721   4
   3 -11  -2 843.189 215.812   5
  -3  11   2 845.785 195.505   4
  -3  11   2 769.561 305.916   3
   3 -11  -2 1322.00 371.510   9
   3 -11  -2 876.588 232.051   8
  -3  11   1 451.368 157.138   4
   3 -11  -1 398.820 129.613   4
   3 -11  -1 800.224 230.703   5
   3 -11  -1 432.792 164.524   8
  -3  11   1 479.089 253.356   3
  -3  11   0 9392.66 976.228   6
   3 -11   0 10841.6 871.634   5
  -3  11   0 9772.42 687.168   4
  -3  11   0 11149.8 1051.84   3
   3 -11   0 9618.49 696.361   4
   3 -11   0 10356.4 695.252   8
  -3  11  -1 557.852 246.407   6
   3 -11   1 1331.69 323.024   5
  -3  11  -1 1614.06 296.087   4
   3 -11   1 923.809 240.889   4
   3 -11   1 1122.56 211.013   8
  -3  11  -1 1298.87 364.040   3
   3 -11   2 663.826 211.815   1
  -3  11  -2 425.441 155.707   4
  -3  11  -2 320.088 149.561   6
   3 -11   2 434.782 156.373   4
   3 -11   3 6120.87 636.965   4
   3 -11   3 5938.45 663.018   2
  -3  11  -3 5702.10 742.841   6
   3 -11   3 5993.59 614.998   1
  -3  11  -3 6411.39 630.486   4
  -3  11  -4 3404.45 568.798   6
  -3  11  -4 2410.14 401.599   4
   3 -11   4 3458.46 495.849   4
   3 -11   4 3298.56 470.079   2
   3 -11   4 2961.10 403.766   1
   3 -11   5-4.47115 81.5569   1
  -3  11  -5 4.55574 99.0275   6
  -3  11  -5-59.3170 80.9995   4
   3 -11   6 887.853 188.720   1
  -3  11  -6 1041.83 293.037   6
  -3  11  -6 705.685 236.491   4
  -3  11  -7 5230.31 663.393   6
   3 -11   7 3931.91 359.921   1
  -3  11  -7 4749.28 634.458   4
   3 -11   8 1104.25 164.905   1
  -3  11  -8 1111.18 292.940   6
  -3  11  -8 967.154 293.657   4
  -3  11  -9 3869.25 621.653   4
   3 -11   9 3424.26 240.750   1
   3 -11   9 3784.92 263.763   1
  -3  11  -9 4505.50 594.683   6
  -3  11 -10 17038.5 1129.01   6
  -3  11 -10 18124.5 1397.88   4
  -3  11 -11 2617.09 429.807   6
  -3  11 -11 3853.41 674.961   4
  -3  11 -12 1512.72 327.644   6
  -3  11 -12 1921.10 511.719   4
  -3  11 -13 690.315 342.005   4
  -3  11 -14 931.382 381.012   4
  -3  11 -15 783.165 363.631   4
  -3  11 -16 651.462 293.773   4
   3 -10 -11 1741.75 541.992   9
   3 -10 -10-90.0376 143.037   9
   3 -10  -9 909.216 356.662   9
   3 -10  -8 303.657 260.371   9
   3 -10  -7 1629.66 488.220   9
   3 -10  -6 3751.24 677.928   9
   3 -10  -5 3293.10 357.747   4
   3 -10  -5 3180.59 616.224   9
   3 -10  -4 380.363 121.493   4
   3 -10  -4 233.043 223.749   9
   3 -10  -4 376.040 113.153   5
   3 -10  -3 3164.56 375.238   5
   3 -10  -3 4320.52 539.668   8
   3 -10  -3 3429.42 570.259   9
   3 -10  -3 3441.49 373.004   4
   3 -10  -2-32.9235 62.2485   4
  -3  10   2-150.355 94.5354   4
   3 -10  -2-16.5903 86.5798   5
   3 -10  -2 46.8240 131.878   9
  -3  10   2 111.254 89.3648   3
   3 -10  -2-148.828 124.989   8
  -3  10   1 5665.05 737.497   3
  -3  10   1 5895.84 516.376   4
   3 -10  -1 5692.00 518.089   8
   3 -10  -1 5183.83 546.621   5
   3 -10  -1 5671.96 500.829   4
   3 -10   0 6751.43 573.497   4
  -3  10   0 6479.39 769.725   6
   3 -10   0 7241.53 681.190   5
   3 -10   0 7948.92 762.105   1
  -3  10   0 7204.97 802.698   3
  -3  10   0 8299.88 624.960   4
   3 -10   0 7587.43 544.321   8
  -3  10  -1-21.0917 94.2024   6
   3 -10   1 69.6774 79.3553   5
   3 -10   1 10.6916 88.9654   4
  -3  10  -1-16.2313 80.5944   4
   3 -10   1 21.2471 56.7792   8
  -3  10  -1-62.3759 118.831   3
   3 -10   1 163.114 138.972   1
   3 -10   2 1025.40 272.596   2
  -3  10  -2 1634.54 300.869   4
  -3  10  -2 1278.72 370.929   6
   3 -10   2 1636.46 313.827   1
   3 -10   2 1546.00 348.122   5
   3 -10   2 1478.76 298.457   4
   3 -10   3 1556.60 368.888   5
  -3  10  -3 1373.87 357.777   6
  -3  10  -3 2261.80 387.831   4
   3 -10   3 2010.97 334.200   1
   3 -10   3 1612.28 348.535   4
  -3  10  -4 9430.66 849.258   6
   3 -10   4 10125.2 832.961   4
   3 -10   4 9589.79 653.194   1
  -3  10  -4 10348.5 814.662   4
  -3  10  -5 2056.68 387.453   6
   3 -10   5 2276.71 293.741   1
  -3  10  -5 2873.70 452.281   4
   3 -10   6 379.822 112.088   1
  -3  10  -6 532.952 205.807   6
  -3  10  -6 456.751 204.487   4
   3 -10   7 183.991 72.3177   1
  -3  10  -7 147.563 135.161   6
  -3  10  -7 290.294 140.408   4
  -3  10  -8 961.818 287.733   6
  -3  10  -8 989.432 321.826   4
   3 -10   8 942.975 117.183   1
  -3  10  -9 2004.42 443.274   4
  -3  10 -10 3129.70 589.991   4
   3 -10  10 3699.24 509.876   8
  -3  10 -11 1907.57 515.990   4
  -3  10 -12 1748.95 473.212   4
  -3  10 -13 163.679 227.445   4
  -3  10 -14 27.3513 132.840   4
  -3  10 -15 236.999 138.971   4
  -3  10 -16 1745.13 564.038   4
   3  -9 -12 526.709 347.154   9
   3  -9 -11 1291.78 494.449   9
   3  -9 -10 401.772 359.552   9
   3  -9  -9 114.411 187.441   9
   3  -9  -8 91.4930 153.570   9
   3  -9  -7 4501.39 744.478   9
   3  -9  -6 649.562 172.992   4
   3  -9  -6 642.829 308.270   9
   3  -9  -5 1748.85 268.659   4
   3  -9  -5 1906.43 446.130   9
   3  -9  -4 4109.66 346.460   5
   3  -9  -4 3846.39 397.093   4
   3  -9  -4 4053.18 613.454   9
   3  -9  -3 7827.35 677.019   8
   3  -9  -3 6831.64 513.071   5
   3  -9  -3 7567.17 796.959   9
  -3   9   3 6340.73 775.387   3
   3  -9  -3 6847.39 522.113   4
  -3   9   2 2045.00 296.048   4
   3  -9  -2 2012.53 286.361   4
   3  -9  -2 2171.12 330.161   8
   3  -9  -2 1850.84 296.397   5
   3  -9  -2 2596.29 453.700   9
  -3   9   2 1917.64 422.321   3
   3  -9  -1 3424.33 493.984   1
  -3   9   1 3616.00 396.907   4
   3  -9  -1 3360.25 367.450   8
   3  -9  -1 3197.70 407.964   5
  -3   9   1 3666.76 563.537   3
   3  -9  -1 2884.83 358.001   4
   3  -9   0 455.932 183.883   2
   3  -9   0 578.742 171.481   4
   3  -9   0 449.751 164.476   5
  -3   9   0 629.086 241.985   3
   3  -9   0 533.722 193.100   1
   3  -9   0 443.599 119.590   8
  -3   9   0 576.917 165.084   4
   3  -9   1 2365.22 405.410   5
   3  -9   1 1738.17 317.915   1
  -3   9  -1 2000.31 316.845   4
   3  -9   1 1687.90 206.766   8
   3  -9   1 1876.32 307.253   4
   3  -9   1 2211.14 381.186   2
  -3   9  -2 361.521 138.781   4
   3  -9   2 232.365 76.6222   5
   3  -9   2 332.692 130.289   1
   3  -9   2 331.593 134.977   4
  -3   9  -2 438.129 187.550   6
   3  -9   3 8582.22 721.704   4
   3  -9   3 10182.1 880.168   5
   3  -9   3 7452.80 558.383   1
  -3   9  -3 7979.88 741.789   6
  -3   9  -3 7775.51 665.804   4
   3  -9   4 19.0602 46.9692   1
  -3   9  -4-15.2659 104.705   4
   3  -9   4 41.6305 128.377   4
   3  -9   5 5805.28 655.065   4
   3  -9   5 5749.69 395.343   1
  -3   9  -5 6045.93 643.443   4
  -3   9  -6 428.845 204.026   4
   3  -9   6 428.790 95.8604   1
   3  -9   7 30.4538 22.9108   1
  -3   9  -7-12.5147 98.1725   4
  -3   9  -8 265.018 156.929   4
   3  -9   9 6082.11 617.022   8
  -3   9  -9 6110.63 772.825   4
  -3   9 -10 3357.74 421.912   6
  -3   9 -10 3463.80 601.869   4
  -3   9 -11 11400.9 752.120   6
  -3   9 -11 10694.4 1113.01   4
  -3   9 -12 2130.20 310.362   6
  -3   9 -12 1342.77 390.887   4
  -3   9 -13-406.507 253.127   4
  -3   9 -14 1144.87 396.345   4
  -3   9 -15 4759.47 843.209   4
  -3   9 -16 6184.20 1008.70   4
  -3   8  13 2281.68 657.791   7
   3  -8 -13 858.776 438.324   9
  -3   8  12 1729.94 547.800   7
   3  -8 -12 2009.63 608.839   9
  -3   8  11 1070.29 415.882   7
   3  -8 -11 493.886 285.060   9
  -3   8  10 3206.01 662.212   7
   3  -8 -10 2998.18 651.720   9
   3  -8  -9-5.18828 141.149   9
   3  -8  -8 3120.46 421.954   4
   3  -8  -8 3273.77 637.747   9
  -3   8   8 3206.06 615.389   1
   3  -8  -7 3737.17 650.691   9
  -3   8   7 2371.30 520.826   1
   3  -8  -7 3304.79 409.777   4
   3  -8  -6 434.534 140.988   4
  -3   8   6 473.957 235.281   1
   3  -8  -6 609.530 271.763   9
   3  -8  -5 2205.89 308.594   4
   3  -8  -5 2371.81 490.081   9
  -3   8   5 2066.04 453.473   1
   3  -8  -4 19824.0 1288.69   9
   3  -8  -4 18214.5 674.449   5
  -3   8   4 21583.5 1321.11   1
   3  -8  -4 17815.6 852.660   4
   3  -8  -3 106.025 90.5299   4
  -3   8   3-139.744 128.448   1
   3  -8  -3 21.4796 44.8974   5
  -3   8   3 226.746 195.383   3
   3  -8  -3 64.0715 109.403   9
   3  -8  -2 10270.1 856.545   7
   3  -8  -2 11206.6 676.421   5
   3  -8  -2 11666.9 875.868   9
  -3   8   2 11228.6 936.817   3
   3  -8  -2 11829.4 910.339   1
  -3   8   2 10953.3 672.891   4
   3  -8  -2 11069.9 665.458   4
   3  -8  -2 11401.2 688.947   8
   3  -8  -1 595.115 206.874   6
   3  -8  -1 678.332 162.074   4
   3  -8  -1 953.503 221.728   5
  -3   8   1 810.103 256.459   3
   3  -8  -1 733.814 220.150   1
   3  -8  -1 802.434 168.069   8
  -3   8   1 674.896 182.794   4
   3  -8   0 23.0043 43.0718   4
   3  -8   0 104.676 62.6738   8
  -3   8   0 0.33458 65.9779   4
   3  -8   0-125.505 93.0580   1
  -3   8   0 38.8906 101.469   3
   3  -8   0-10.7635 65.5148   5
   3  -8   0-179.779 127.510   6
  -3   8  -1-34.6058 56.6110   4
   3  -8   1 9.65207 54.6674   5
   3  -8   1 43.9789 61.3819   1
   3  -8   1 31.0776 42.4244   8
   3  -8   1 103.860 89.4228   4
   3  -8   2 756.316 229.866   5
   3  -8   2 676.671 183.426   4
   3  -8   2 580.411 150.567   1
  -3   8  -2 634.710 168.454   4
   3  -8   3 6695.59 615.595   4
   3  -8   3 7179.90 725.618   5
  -3   8  -3 6106.79 579.774   4
   3  -8   3 6271.03 452.449   1
   3  -8   4 11782.5 866.028   4
   3  -8   4 12613.4 977.098   5
   3  -8   4 9781.36 488.637   1
  -3   8  -4 10703.1 808.577   4
  -3   8  -5 2080.21 367.964   4
   3  -8   5 3016.43 454.362   4
   3  -8   5 2226.58 193.213   1
  -3   8  -5 2918.87 396.865   6
  -3   8  -6 727.917 213.918   6
  -3   8  -6 494.545 203.636   4
  -3   8  -7 751.322 206.938   6
  -3   8  -7 832.161 260.270   4
  -3   8  -8 952.143 211.321   6
  -3   8  -8 1131.62 333.426   4
   3  -8   8 1160.70 252.576   8
   3  -8   9 11243.2 852.778   8
  -3   8  -9 12243.2 753.431   6
  -3   8  -9 13489.5 1128.36   4
  -3   8 -10 2407.41 331.093   6
  -3   8 -10 2697.64 546.239   4
  -3   8 -11 14634.5 1270.31   4
  -3   8 -11 13429.4 708.219   6
  -3   8 -12 162.524 82.6392   6
  -3   8 -12 214.608 131.451   4
  -3   8 -13 2064.00 516.757   4
  -3   8 -14 1233.47 423.525   4
  -3   8 -15 3802.45 757.568   4
  -3   8 -16 1784.19 544.002   4
  -3   7  14-54.7233 156.173   7
  -3   7  13 593.494 308.289   7
  -3   7  12 2914.65 662.492   7
   3  -7 -12 2438.53 642.000   9
  -3   7  11 4463.42 785.416   7
  -3   7  11 6166.39 908.949   1
   3  -7 -11 4044.10 767.031   9
  -3   7  10 5533.59 835.234   7
  -3   7  10 7581.44 978.264   1
   3  -7 -10 8401.45 1062.70   9
   3  -7  -9 3164.21 453.409   4
  -3   7   9 4192.13 703.180   7
  -3   7   9 4012.06 687.552   1
   3  -7  -9 3792.99 684.812   9
   3  -7  -8 940.213 375.813   9
  -3   7   8 970.866 349.378   7
   3  -7  -8 1273.16 270.519   4
  -3   7   8 1228.36 391.182   1
  -3   7   7-66.3462 157.537   7
   3  -7  -7 112.675 109.841   4
   3  -7  -7-23.4119 140.673   9
  -3   7   7-148.179 192.137   1
   3  -7  -6 291.166 134.199   4
   3  -7  -6 256.581 147.132   9
  -3   7   6 306.905 196.287   1
  -3   7   5 33.7765 100.789   1
   3  -7  -5 209.511 169.783   9
   3  -7  -5 55.8057 66.1710   4
   3  -7  -4 15872.7 581.544   5
  -3   7   4 18156.2 1151.75   1
   3  -7  -4 16464.8 1085.23   9
   3  -7  -4 16860.1 1110.66   7
   3  -7  -4 17032.5 1146.43   1
   3  -7  -4 15210.6 786.116   4
   3  -7  -3 1113.43 283.895   9
   3  -7  -3 1105.86 267.976   7
   3  -7  -3 828.457 230.558   6
   3  -7  -3 711.231 142.503   5
  -3   7   3 941.931 253.573   1
  -3   7   3 988.414 205.522   4
   3  -7  -3 1358.84 316.954   1
  -3   7   3 810.938 259.286   3
   3  -7  -3 920.868 196.936   4
   3  -7  -2 1282.17 298.697   6
   3  -7  -2 1645.90 315.750   7
   3  -7  -2 1199.44 210.334   4
   3  -7  -2 1217.74 209.805   5
  -3   7   2 1357.45 306.849   3
   3  -7  -2 1156.31 263.295   9
  -3   7   2 1268.12 232.616   4
  -3   7   2 1309.64 269.533   1
   3  -7  -2 1585.86 332.827   1
   3  -7  -1 54.2031 72.6275   6
   3  -7  -1-49.8765 57.8956   4
   3  -7  -1-22.4175 43.1399   5
   3  -7  -1 21.2041 64.3075   1
  -3   7   1 37.9915 78.7896   1
  -3   7   1 30.7859 90.6367   3
  -3   7   1-23.7268 80.5219   4
  -3   7   0 1538.82 246.990   4
   3  -7   0 1434.50 319.226   6
   3  -7   0 1420.72 242.930   4
   3  -7   0 1150.19 238.144   5
   3  -7   0 1473.07 259.144   1
   3  -7   0 1255.54 148.817   8
  -3   7   0 1834.09 346.875   3
   3  -7   1 291.723 137.607   6
  -3   7  -1 137.115 106.334   4
   3  -7   1 87.6586 62.0109   1
   3  -7   1 281.557 154.490   5
   3  -7   1 185.937 44.8123   8
   3  -7   1 157.858 92.3726   4
   3  -7   2 21291.6 1030.29   4
  -3   7  -2 21810.6 1084.57   6
   3  -7   2 20703.2 791.413   1
   3  -7   2 22243.4 1154.52   5
  -3   7  -2 22759.8 1053.19   4
  -3   7  -3 13958.3 832.246   6
   3  -7   3 15683.3 1018.26   5
   3  -7   3 15174.5 908.512   4
   3  -7   3 14776.8 578.104   1
  -3   7  -3 16341.1 918.724   4
   3  -7   4 12409.8 881.348   4
   3  -7   4 11550.4 408.055   1
  -3   7  -4 12199.5 762.580   6
  -3   7  -4 12535.8 853.102   4
  -3   7  -5 1358.11 247.331   6
  -3   7  -5 1303.75 289.113   4
   3  -7   5 1705.11 342.222   4
  -3   7  -6 4367.74 427.458   6
  -3   7  -6 3455.51 499.851   4
   3  -7   6 4125.71 403.976   8
  -3   7  -7 292.089 113.505   6
  -3   7  -7 446.943 211.385   4
   3  -7   7 408.742 143.013   8
  -3   7  -8 2390.03 297.040   6
   3  -7   8 2638.01 396.232   8
  -3   7  -8 2753.91 483.351   4
  -3   7  -9 9017.82 915.788   4
  -3   7  -9 9251.42 553.190   6
   3  -7   9 9455.58 796.146   8
  -3   7 -10 2114.65 474.481   4
  -3   7 -10 1910.17 236.538   6
   3  -7  10 2737.36 433.120   9
  -3   7 -11 7834.66 935.452   4
  -3   7 -11 7144.78 414.831   6
  -3   7 -12 1863.06 478.906   4
  -3   7 -13-137.173 239.760   4
  -3   7 -14 2648.61 596.764   4
  -3   7 -15 430.259 288.450   4
  -3   7 -16-321.908 266.270   4
  -3   6  14 1003.74 458.688   7
  -3   6  13 61.5252 148.534   7
  -3   6  13 208.016 206.236   1
  -3   6  12 1660.76 500.790   7
  -3   6  12 1971.19 517.295   1
   3  -6 -12 2132.39 578.107   9
  -3   6  11 4351.09 753.719   7
   3  -6 -11 3332.75 677.823   9
  -3   6  11 3680.32 673.818   1
  -3   6  10 508.799 256.684   7
  -3   6  10 800.843 330.451   1
   3  -6 -10 858.768 346.635   9
  -3   6   9 351.786 226.593   1
  -3   6   9 517.116 273.530   7
   3  -6  -9 500.959 193.904   4
   3  -6  -9 390.038 236.410   9
  -3   6   8 332.601 152.429   1
  -3   6   8 339.518 209.465   7
   3  -6  -8 598.049 184.367   4
   3  -6  -8 214.601 165.159   9
  -3   6   7 22.1546 108.113   1
  -3   6   7-3.96774 120.093   7
   3  -6  -7-122.357 169.095   9
   3  -6  -7 13.8491 68.3441   4
  -3   6   6 555.158 208.252   1
   3  -6  -6 707.406 230.984   9
   3  -6  -6 600.346 179.778   4
  -3   6   6 696.867 222.590   8
  -3   6   6 1222.93 342.781   7
   3  -6  -5 1872.90 372.823   6
  -3   6   5 1959.36 391.318   1
   3  -6  -5 1921.19 380.090   3
   3  -6  -5 2169.74 398.398   9
   3  -6  -5 1935.85 291.495   4
  -3   6   5 2095.84 334.809   8
   3  -6  -4 8119.52 720.809   7
  -3   6   4 8510.79 621.970   8
   3  -6  -4 7675.02 377.025   5
   3  -6  -4 9282.73 767.581   9
  -3   6   4 8853.02 779.650   1
   3  -6  -4 8913.10 808.623   1
   3  -6  -4 8452.55 591.111   4
   3  -6  -4 9775.56 821.371   6
   3  -6  -3 6134.83 642.312   6
   3  -6  -3 5556.04 551.849   9
  -3   6   3 5538.75 578.991   1
  -3   6   3 5673.62 616.649   3
   3  -6  -3 4860.70 363.303   5
   3  -6  -3 4966.48 549.974   1
   3  -6  -3 5345.95 549.355   7
  -3   6   3 5785.97 485.250   4
   3  -6  -3 4670.64 422.782   4
   3  -6  -2 518.118 163.838   7
   3  -6  -2 649.299 200.474   6
  -3   6   2 799.984 207.694   1
   3  -6  -2 560.676 145.880   4
   3  -6  -2 551.450 141.781   5
  -3   6   2 792.425 180.949   4
   3  -6  -2 700.529 201.949   1
  -3   6   2 665.440 200.884   3
   3  -6  -2 394.868 149.710   9
   3  -6  -1 4696.41 510.900   6
   3  -6  -1 3938.17 385.987   4
  -3   6   1 4515.72 440.101   1
  -3   6   1 3875.27 468.990   3
   3  -6  -1 4297.33 443.517   1
  -3   6   1 4301.27 412.717   4
   3  -6  -1 3953.08 402.668   9
  -3   6   0 7656.99 520.667   1
   3  -6   0 7102.76 517.207   1
  -3   6   0 6764.39 515.288   4
   3  -6   0 7024.06 525.622   4
   3  -6   0 7157.86 636.283   6
   3  -6   1 1545.02 287.519   6
  -3   6  -1 2226.86 311.157   4
   3  -6   1 1769.37 274.477   4
  -3   6  -1 1605.66 216.668   1
   3  -6   1 1800.88 233.717   1
  -3   6  -2 2625.75 349.515   6
   3  -6   2 2397.86 229.252   1
   3  -6   2 2937.91 362.108   6
  -3   6  -2 2520.89 347.196   4
   3  -6   2 2571.69 346.725   4
  -3   6  -3 2447.77 324.586   6
   3  -6   3 2850.49 196.753   1
   3  -6   3 2668.86 200.590   8
  -3   6  -3 2950.37 390.489   4
  -3   6  -4 12813.1 690.716   6
  -3   6  -4 13233.9 865.273   4
   3  -6   4 11913.1 534.792   8
  -3   6  -5 1360.78 210.141   6
   3  -6   5 1549.59 223.175   8
  -3   6  -5 1261.63 283.740   4
  -3   6  -6 1898.38 248.193   6
  -3   6  -6 2224.32 399.381   4
   3  -6   6 2165.31 310.521   8
  -3   6  -7 18.7765 53.1996   6
  -3   6  -7-70.0190 172.795   4
   3  -6   7 164.304 105.774   8
  -3   6  -8 1062.41 315.228   4
  -3   6  -8 832.907 148.101   6
   3  -6   8 875.729 231.748   8
  -3   6  -9 4357.58 635.424   4
   3  -6   9 3056.11 455.177   9
  -3   6  -9 3072.37 259.491   6
   3  -6   9 4327.03 550.232   8
  -3   6 -10 119.095 185.229   4
  -3   6 -10 310.496 68.4888   6
   3  -6  10 91.4598 119.746   9
  -3   6 -11 1660.37 431.918   4
  -3   6 -12 5363.02 792.146   4
  -3   6 -13 956.505 341.976   4
  -3   6 -14 811.114 345.011   4
  -3   6 -15 635.347 340.728   4
  -3   6 -16 1575.81 524.275   4
  -3   5  15 1699.89 544.646   1
  -3   5  15 175.172 160.889   7
  -3   5  14-336.900 262.588   7
  -3   5  14 355.624 239.060   1
  -3   5  13-439.572 272.183   7
  -3   5  13 216.842 200.643   1
  -3   5  12 487.326 288.087   7
  -3   5  12 357.484 236.786   1
  -3   5  11 7765.67 961.688   7
  -3   5  11 9855.94 1079.23   1
   3  -5 -11 7651.35 986.120   9
  -3   5  10 5.88153 128.133   1
  -3   5  10 27.8111 110.038   7
  -3   5   9 3196.39 579.707   7
  -3   5   9 3437.99 585.900   1
   3  -5  -9 3410.14 485.327   4
   3  -5  -9 3826.95 644.001   9
  -3   5   8-153.815 165.552   1
  -3   5   8 61.8918 150.890   7
   3  -5  -8 119.049 173.116   9
   3  -5  -8 73.3850 58.1539   4
   3  -5  -7 68.2186 129.371   9
   3  -5  -7 319.727 161.486   6
  -3   5   7 652.229 247.672   1
  -3   5   7 507.590 212.944   7
   3  -5  -7-22.2053 121.218   4
  -3   5   7 606.603 206.597   8
  -3   5   6 228.798 162.611   7
   3  -5  -6 103.128 95.5613   6
  -3   5   6 87.7862 153.124   1
   3  -5  -6-130.951 156.419   2
   3  -5  -6-149.878 131.180   9
   3  -5  -6 62.8342 59.2471   4
  -3   5   6 21.2389 101.245   8
  -3   5   6 168.065 122.876   9
  -3   5   5 13757.1 905.591   7
   3  -5  -5 14992.8 995.799   6
  -3   5   5 13317.5 808.296   8
  -3   5   5 14520.1 980.690   1
   3  -5  -5 13752.1 959.304   9
   3  -5  -5 13120.7 771.759   4
   3  -5  -4 839.375 208.839   7
   3  -5  -4 881.647 232.684   6
   3  -5  -4 806.140 120.887   5
  -3   5   4 920.276 235.947   1
  -3   5   4 598.640 161.133   8
   3  -5  -4 684.725 192.325   9
   3  -5  -4 1006.27 208.671   4
   3  -5  -3 26906.1 1118.36   7
  -3   5   3 28528.9 1213.58   1
  -3   5   3 25369.6 1202.88   3
   3  -5  -3 26814.1 1225.67   6
  -3   5   3 24770.2 986.552   4
   3  -5  -3 26618.1 1207.88   1
   3  -5  -3 25216.4 977.485   4
   3  -5  -3 26304.0 1129.08   9
  -3   5   3 25003.5 884.948   8
   3  -5  -2 401.184 153.955   6
  -3   5   2 290.302 81.8230   8
   3  -5  -2 106.633 64.5862   4
   3  -5  -2 233.323 104.988   7
   3  -5  -2 189.671 130.896   1
  -3   5   2 262.730 111.540   1
   3  -5  -2 121.725 73.1217   9
  -3   5   2 263.010 106.471   3
  -3   5   2 215.398 86.4318   4
   3  -5  -1 214.373 104.368   4
   3  -5  -1 301.698 126.669   6
   3  -5  -1 312.174 115.500   1
  -3   5   1 221.478 106.993   1
   3  -5  -1 100.139 71.3538   9
  -3   5   1 109.074 64.0901   3
  -3   5   1 171.663 95.8403   4
  -3   5   0 3810.92 335.215   1
   3  -5   0 4049.68 390.481   4
   3  -5   0 3273.79 316.660   1
  -3   5   0 3667.97 369.630   4
   3  -5   0 3762.12 403.951   6
   3  -5   1 4939.63 437.398   6
  -3   5  -1 4564.12 427.410   4
  -3   5  -1 4275.41 302.934   1
   3  -5   1 4783.26 329.932   1
   3  -5   1 4562.62 426.572   4
   3  -5   2 2332.62 289.706   6
  -3   5  -2 1748.28 289.738   4
   3  -5   2 2019.06 170.871   1
  -3   5  -3 1648.72 282.743   4
   3  -5   3 1515.12 170.198   8
  -3   5  -4 12525.7 590.206   6
   3  -5   4 13221.3 617.644   8
  -3   5  -4 13142.6 867.610   4
  -3   5  -5 1523.23 191.515   6
  -3   5  -5 1684.42 326.134   4
   3  -5   5 2164.99 282.695   8
  -3   5  -6-1.76856 40.7337   6
  -3   5  -6 162.267 157.270   4
   3  -5   6 26.0168 78.1772   8
   3  -5   7 5328.06 494.567   9
   3  -5   7 6282.93 595.261   8
  -3   5  -7 5051.45 609.262   4
  -3   5  -8 8516.94 824.636   4
   3  -5   8 9030.26 766.451   8
   3  -5   8 8301.36 671.149   9
  -3   5  -9 107.194 148.285   4
   3  -5   9 234.376 115.940   9
  -3   5 -10 23488.0 1504.82   4
   3  -5  10 21862.1 1246.34   9
  -3   5 -11 2122.92 466.312   4
  -3   5 -12 1791.40 423.868   4
  -3   5 -13 3545.85 663.344   4
  -3   5 -14 208.597 168.586   4
  -3   5 -15 110.877 141.104   4
  -3   5 -16 3169.91 662.405   4
  -3   4  16 1049.15 410.170   7
  -3   4  16 820.987 400.291   1
  -3   4  15 836.684 385.088   7
  -3   4  15 552.214 158.441   1
  -3   4  14-12.9985 123.307   7
  -3   4  14-697.598 320.050   1
  -3   4  13-18.3006 161.419   7
  -3   4  13-98.1426 152.475   1
  -3   4  12 1416.36 416.747   1
  -3   4  12 2400.86 563.117   7
  -3   4  11 415.210 240.687   7
  -3   4  11 752.664 290.920   1
  -3   4  10 7090.24 848.634   7
  -3   4  10 7615.10 867.473   1
  -3   4   9 1071.24 300.578   7
  -3   4   9 1066.76 340.289   1
   3  -4  -9 1331.82 378.080   9
  -3   4   8 189.754 173.690   1
   3  -4  -8 267.648 119.894   4
   3  -4  -8 430.390 227.010   9
  -3   4   8 7.40564 123.696   7
  -3   4   7 252.768 122.361   7
  -3   4   7 60.4592 124.840   1
   3  -4  -7 204.236 110.668   4
   3  -4  -7 258.700 154.056   2
   3  -4  -7 119.716 91.3283   9
  -3   4   7 88.7825 100.037   9
  -3   4   7 160.184 117.824   8
  -3   4   6-157.275 117.919   7
   3  -4  -6 23.7437 76.0250   4
  -3   4   6-11.3045 144.671   1
  -3   4   6 132.457 126.921   9
   3  -4  -6-48.3672 117.640   9
  -3   4   6 48.8342 74.1577   8
   3  -4  -6-126.217 99.4653   2
   3  -4  -5 17605.1 1000.30   2
  -3   4   5 15522.2 905.228   7
  -3   4   5 15696.5 842.234   8
   3  -4  -5 14683.2 422.850   5
  -3   4   5 17522.8 1020.94   1
   3  -4  -5 15901.4 974.437   9
   3  -4  -5 16019.6 845.979   4
  -3   4   5 16606.8 954.472   9
  -3   4   4 4354.12 439.473   7
   3  -4  -4 4623.72 485.729   9
  -3   4   4 4252.37 397.040   8
  -3   4   4 3643.93 409.378   9
  -3   4   4 4399.80 481.966   1
   3  -4  -4 4063.01 409.591   4
   3  -4  -3 29309.9 1047.80   7
  -3   4   3 31172.7 1198.08   1
   3  -4  -3 28450.7 1147.74   1
  -3   4   3 29751.2 1058.63   4
   3  -4  -3 27090.8 1011.24   4
  -3   4   3 28342.7 1034.80   9
   3  -4  -3 30876.5 1127.25   9
  -3   4   3 28162.1 885.094   8
   3  -4  -2 73.0720 59.4699   9
  -3   4   2 36.5272 64.5461   3
  -3   4   2 14.4387 63.7784   1
   3  -4  -2 143.701 96.6630   1
  -3   4   2 162.082 78.2161   4
   3  -4  -2 198.843 98.3732   4
   3  -4  -2 148.675 106.835   7
   3  -4  -1 2855.03 266.190   9
   3  -4  -1 2847.82 299.691   1
   3  -4  -1 2510.21 302.198   4
  -3   4   1 3037.71 312.901   1
  -3   4   1 3491.91 380.436   3
  -3   4   1 3158.99 332.694   4
   3  -4   0 9344.59 577.103   6
  -3   4   0 8793.92 460.086   1
   3  -4   0 9036.88 395.251   9
  -3   4   0 9038.18 577.262   4
   3  -4   0 9201.61 480.690   1
   3  -4   1 28747.6 948.349   6
  -3   4  -1 27594.0 670.597   1
  -3   4  -1 29138.7 1063.65   4
   3  -4   2 7471.67 446.230   6
  -3   4  -2 6464.46 232.781   1
  -3   4  -2 7472.15 557.048   4
  -3   4  -3 27218.7 1117.17   4
  -3   4  -4 869.785 242.196   4
   3  -4   4 750.527 157.535   8
  -3   4  -5 9349.31 298.219   1
   3  -4   5 10350.0 567.537   9
   3  -4   5 10609.5 663.015   8
  -3   4  -5 10590.7 795.003   4
  -3   4  -6 5509.31 310.101   1
   3  -4   6 5743.68 480.262   9
   3  -4   6 6341.33 564.617   8
  -3   4  -6 6157.28 634.722   4
  -3   4  -7 7334.24 433.840   1
   3  -4   7 6645.93 563.079   9
   3  -4   7 7659.47 675.156   8
  -3   4  -7 6979.45 722.340   4
   3  -4   8 3445.12 438.107   9
   3  -4   8 4272.92 556.166   8
  -3   4  -8 3749.76 353.906   1
  -3   4  -8 4148.40 587.535   4
  -3   4  -9 2313.40 309.094   1
  -3   4  -9 2272.50 450.819   4
   3  -4   9 2493.54 407.915   9
  -3   4 -10 5723.08 742.800   4
  -3   4 -10 5906.53 537.620   1
  -3   4 -11 5341.03 739.043   4
  -3   4 -12 823.584 351.043   4
  -3   4 -13 2930.16 592.461   4
  -3   4 -14 162.370 199.524   4
  -3   4 -15 257.290 204.840   4
   3  -4  15-642.068 287.191   2
  -3   3  16 2054.84 612.353   7
  -3   3  16 1478.47 466.926   1
  -3   3  15-4.93128 133.529   7
  -3   3  15-166.549 184.664   1
  -3   3  14 284.380 260.072   7
  -3   3  14 341.973 231.260   1
  -3   3  13-57.6216 128.594   1
  -3   3  13-186.572 188.811   7
  -3   3  12 12119.3 1215.49   7
  -3   3  12 14253.0 1257.06   1
  -3   3  11 10068.6 1026.93   7
  -3   3  11 10398.7 1042.12   1
  -3   3  10 27769.3 1608.32   7
  -3   3  10 25816.1 1545.34   1
  -3   3   9 924.961 292.570   7
  -3   3   9 1634.40 370.589   1
  -3   3   8 2923.46 470.650   7
  -3   3   8 3090.98 502.087   1
   3  -3  -8 2890.41 437.302   2
  -3   3   8 2887.01 445.626   8
  -3   3   7 290.966 151.734   7
   3  -3  -7 141.110 42.0269   5
  -3   3   7 384.817 184.131   1
   3  -3  -7 50.8469 76.1558   2
  -3   3   7-105.625 95.0077   9
  -3   3   7 212.657 119.895   8
   3  -3  -6 2587.98 192.599   5
   3  -3  -6 1973.16 323.492   2
   3  -3  -6 2510.49 353.757   4
  -3   3   6 2313.72 377.284   7
   3  -3  -6 3162.37 445.422   9
  -3   3   6 2450.18 410.493   1
  -3   3   6 2777.13 403.246   9
  -3   3   5 11111.8 701.384   7
   3  -3  -5 10958.7 439.151   5
  -3   3   5 10645.0 772.982   1
   3  -3  -5 9920.04 671.653   4
   3  -3  -5 10021.0 717.352   9
  -3   3   5 10633.6 740.674   9
   3  -3  -5 11296.3 733.926   2
  -3   3   4 7981.72 532.223   7
  -3   3   4 7330.19 549.805   9
  -3   3   4 7731.43 612.832   1
   3  -3  -4 7534.61 546.333   4
   3  -3  -4 7222.78 557.124   9
   3  -3  -3 5265.06 398.848   7
  -3   3   3 6656.40 496.269   4
  -3   3   3 6649.86 531.400   1
   3  -3  -3 6488.97 492.209   4
  -3   3   3 5477.74 429.982   9
   3  -3  -3 6344.49 466.535   9
   3  -3  -2 7167.58 408.845   7
  -3   3   2 7252.65 421.983   9
  -3   3   2 7491.20 536.607   3
  -3   3   2 7106.43 516.890   4
  -3   3   2 7696.49 510.432   1
   3  -3  -2 7730.00 444.200   9
   3  -3  -2 7601.70 511.518   1
  -3   3   1 22834.0 867.796   4
   3  -3  -1 19746.0 582.004   9
  -3   3   1 19483.9 556.831   9
  -3   3   1 21632.7 859.418   3
  -3   3   1 19653.3 730.552   1
  -3   3   0 42336.6 942.022   1
  -3   3   0 43351.9 1204.40   4
   3  -3   0 40377.3 597.012   9
  -3   3  -1 15636.9 759.361   4
   3  -3   2 513.268 66.3551   9
   3  -3   2 349.029 91.2231   6
  -3   3  -2 609.203 156.439   4
  -3   3  -2 288.271 81.2461   8
   3  -3   3 25937.7 604.274   6
  -3   3  -3 26369.9 1074.27   4
   3  -3   3 24531.3 636.281   9
  -3   3  -3 26145.4 882.567   8
  -3   3  -4 260.472 63.5976   1
  -3   3  -4 214.961 126.673   4
   3  -3   4 343.232 86.9456   9
  -3   3  -4 441.515 132.342   8
   3  -3   5 7481.57 591.512   8
  -3   3  -5 7118.76 379.267   1
   3  -3   5 7183.29 478.815   9
  -3   3  -5 7687.85 655.437   4
  -3   3  -6 13351.0 605.624   1
   3  -3   6 15449.6 792.530   9
   3  -3   6 15824.5 938.631   8
  -3   3  -6 15436.4 983.905   4
   3  -3   7 6649.74 576.653   9
  -3   3  -7 5876.82 444.847   1
   3  -3   7 6016.89 621.848   8
  -3   3  -7 6297.85 657.602   4
  -3   3  -8 24.6980 55.8082   1
  -3   3  -8-48.1656 93.0483   4
   3  -3   8 9.70103 57.2728   9
  -3   3  -9 377.320 156.181   4
  -3   3  -9 326.768 141.590   1
   3  -3   9 419.823 173.241   9
  -3   3 -10 1062.38 257.344   1
  -3   3 -10 8019.65 861.896   4
  -3   3 -11 7314.08 868.751   4
  -3   3 -12-4.33025 140.593   4
  -3   3 -13 6334.23 870.254   4
  -3   3 -14-143.029 209.089   4
   3  -3  15 494.395 268.035   2
  -3   3 -15 400.354 280.784   4
  -3   2  17 199.774 204.467   7
  -3   2  17 1267.35 453.535   1
  -3   2  16 1265.06 448.145   1
  -3   2  16 1677.55 520.876   7
  -3   2  15 1565.72 457.966   1
  -3   2  15 897.070 422.289   7
  -3   2  14 63.8569 173.848   1
  -3   2  13 999.267 377.733   1
  -3   2  12 7356.20 884.696   1
  -3   2  11 6672.64 810.870   1
  -3   2  10 5151.74 671.088   1
   3  -2  -9 107.512 94.9766   2
  -3   2   9 563.323 215.391   1
   3  -2  -8 2391.19 235.281   5
   3  -2  -8 2403.68 370.295   2
  -3   2   8 3103.93 475.633   1
  -3   2   8 2281.67 409.694   9
   3  -2  -7 4639.95 489.300   2
   3  -2  -7 4293.15 306.506   5
  -3   2   7 4972.10 572.884   1
  -3   2   7 4813.82 563.664   9
   3  -2  -6 5312.15 348.336   5
   3  -2  -6 4933.22 472.482   2
  -3   2   6 5226.04 552.780   1
  -3   2   6 5275.19 532.938   9
  -3   2   5 907.446 231.819   1
   3  -2  -5 766.827 181.120   4
  -3   2   5 896.271 211.379   9
   3  -2  -5 650.451 128.833   5
  -3   2   5 783.506 176.828   7
  -3   2   4 2201.76 253.849   7
   3  -2  -4 2123.96 230.737   5
  -3   2   4 1727.91 278.015   1
  -3   2   4 1957.25 270.764   9
  -3   2   3 105.516 65.9025   9
  -3   2   3 157.884 66.1852   7
  -3   2   3 105.595 93.7021   1
  -3   2   3 6.01064 63.6967   4
   3  -2  -2 4488.67 260.092   7
  -3   2   2 4373.93 301.837   9
  -3   2   2 5224.88 392.381   3
  -3   2   2 5143.03 415.316   4
  -3   2   2 4819.55 397.469   1
  -3   2   1 77.2921 72.6099   4
  -3   2   1 68.8019 52.8392   3
  -3   2   1 59.9287 34.5568   9
  -3   2   0 57030.6 1350.09   4
  -3   2  -1 16574.9 748.121   4
  -3   2  -2 894.527 187.491   4
  -3   2  -2 1007.57 170.271   8
  -3   2  -3 6268.23 512.769   4
  -3   2  -3 6024.72 465.102   8
   3  -2   3 6188.27 347.185   9
   3  -2   4 3098.31 387.156   4
   3  -2   4 3157.74 297.158   9
  -3   2  -4 3059.39 273.928   1
  -3   2  -4 2502.72 346.696   4
  -3   2  -4 2603.87 341.616   8
  -3   2  -5 1312.14 196.525   1
  -3   2  -5 1557.76 295.935   4
   3  -2   5 1512.49 287.801   4
   3  -2   5 1269.62 219.621   9
  -3   2  -5 1488.05 289.808   8
  -3   2  -6 15219.7 732.173   1
   3  -2   6 14208.8 797.276   9
  -3   2  -6 14887.9 940.051   4
  -3   2  -7 3035.44 457.910   4
  -3   2  -7 2447.54 321.920   1
   3  -2   7 2634.75 380.170   9
   3  -2   8 2953.65 432.457   9
  -3   2  -8 2611.96 367.195   1
  -3   2  -8 2767.83 447.974   4
  -3   2  -9 1817.19 381.179   4
  -3   2 -10 3379.16 565.131   4
  -3   2 -10 2644.38 424.266   1
  -3   2 -11 1553.52 385.268   4
  -3   2 -12 5709.30 792.870   4
  -3   2 -13 4691.29 745.839   4
  -3   2 -14 445.822 257.738   4
   3  -2  14 606.901 299.110   2
   3  -2  15 501.417 272.117   2
  -3   2 -15 128.255 192.538   4
  -3   1  17 3842.22 743.035   1
  -3   1  16 134.691 151.969   1
  -3   1  15 172.975 180.484   1
  -3   1  14 1651.86 435.542   1
  -3   1  13 873.455 328.629   1
  -3   1  12 1387.15 399.459   1
  -3   1  12 949.710 193.073   5
  -3   1  11 595.525 148.972   5
  -3   1  11 594.771 209.645   1
  -3   1  10 2094.25 427.232   1
  -3   1  10 2017.83 270.047   5
   3  -1  -9 1998.35 407.500   1
   3  -1  -9 1461.77 229.440   5
   3  -1  -9 1205.59 257.506   2
  -3   1   9 1369.00 219.651   5
  -3   1   9 1713.69 371.977   1
   3  -1  -8 1080.44 231.125   2
   3  -1  -8 738.961 153.982   5
  -3   1   8 851.005 255.601   9
  -3   1   8 896.772 173.436   5
  -3   1   8 970.365 263.103   1
   3  -1  -7 10800.3 676.939   2
  -3   1   7 11685.4 830.939   9
  -3   1   7 10171.7 552.564   5
  -3   1   7 11289.6 830.286   1
   3  -1  -7 11301.5 591.211   5
   3  -1  -6 10790.7 568.141   5
  -3   1   6 9866.34 730.677   1
   3  -1  -6 11106.5 643.952   2
  -3   1   6 10719.7 739.320   9
  -3   1   5 535.633 198.812   1
   3  -1  -5 295.242 101.417   5
   3  -1  -4 17366.7 718.133   5
  -3   1   4 18189.8 891.540   1
  -3   1   3 11351.1 401.672   7
  -3   1   3 12422.6 663.501   4
   3  -1  -2 247.814 74.7942   3
  -3   1   2 286.442 107.920   4
  -3   1   1 160454. 1693.65   3
  -3   1   1 167568. 2244.17   4
  -3   1   0 2795.06 293.908   4
  -3   1  -1 2924.99 190.720   9
  -3   1  -1 2717.32 296.568   4
  -3   1  -2 126.002 85.9137   4
  -3   1  -2-5.75453 40.7274   9
  -3   1  -3 992.921 198.665   4
  -3   1  -3 1176.46 226.223   8
   3  -1   3 1112.48 216.594   4
  -3   1  -3 981.485 165.031   9
  -3   1  -4 14625.0 690.550   1
   3  -1   4 15529.0 850.146   4
  -3   1  -4 15738.3 885.824   8
  -3   1  -4 15036.2 723.323   9
  -3   1  -4 15051.4 825.791   4
  -3   1  -5 93.6552 60.9651   1
  -3   1  -5-4.34960 77.6165   4
   3  -1   5-55.6192 76.4399   4
  -3   1  -5 105.699 83.2472   9
  -3   1  -6 12979.9 766.385   1
   3  -1   6 13724.3 829.076   9
  -3   1  -6 14815.4 893.975   9
  -3   1  -6 13746.2 972.611   8
  -3   1  -6 14666.5 922.679   4
  -3   1  -7 400.763 187.884   4
  -3   1  -7 394.090 142.452   1
   3  -1   7 488.034 169.502   9
   3  -1   8 3908.85 519.401   9
  -3   1  -8 4173.87 547.534   4
  -3   1  -9 142.789 109.654   1
  -3   1  -9-17.4982 87.3491   4
  -3   1 -10 660.246 262.399   4
  -3   1 -11-18.1793 95.4484   4
  -3   1 -12 13466.4 1182.29   4
  -3   1 -13-13.4951 111.643   4
   3  -1  13 106.470 158.767   2
   3  -1  14 291.519 219.641   2
  -3   1 -14 351.487 196.607   4
  -3   0  18 628.100 320.899   1
  -3   0  17 755.221 303.019   1
  -3   0  16-8.20101 126.215   1
  -3   0  15 717.946 284.859   1
  -3   0  14 2434.72 521.122   1
  -3   0  13 71.0491 51.4144   5
  -3   0  13-56.7827 165.047   1
  -3   0  12 199.958 118.512   1
  -3   0  12 160.153 103.514   5
  -3   0  11 8095.39 629.936   5
  -3   0  11 10675.7 961.130   1
  -3   0  10 896.079 277.979   1
   3   0 -10 454.852 138.058   5
  -3   0  10 652.379 175.343   5
   3   0  -9 13029.5 743.263   5
  -3   0   9 12689.3 738.287   5
   3   0  -9 13420.4 782.161   2
  -3   0   9 13392.4 978.992   1
  -3   0   9 12929.0 988.191   9
   3   0  -8 10929.4 662.647   2
  -3   0   8 10593.8 659.340   5
  -3   0   8 10613.5 838.042   9
   3   0  -8 11640.1 682.687   5
  -3   0   8 12558.6 900.544   1
   3   0  -7 25977.4 996.580   5
   3   0  -7 25110.3 937.310   2
  -3   0   7 23305.4 951.643   5
  -3   0   7 25605.1 1222.00   1
  -3   0   7 24495.7 1207.70   9
  -3   0   6 635.531 191.005   1
   3   0  -6 676.397 163.627   5
  -3   0   6 438.523 124.325   5
   3   0  -5 549.941 147.326   5
  -3   0   5 717.642 160.849   5
   3   0  -4 5408.01 431.496   5
   3   0  -3 14513.5 702.484   5
  -3   0   2 263.095 92.3503   4
   3   0  -2 284.067 70.3172   3
  -3   0   1 7287.51 274.388   3
  -3   0   1 8441.53 495.979   4
  -3   0   0 405.687 123.493   4
  -3   0  -1 19940.1 769.309   4
   3   0   1 19027.0 757.133   4
  -3   0  -2 1994.44 263.886   4
  -3   0  -2 2218.35 243.683   9
   3   0   2 2230.22 275.458   4
  -3   0  -3 107.411 66.8673   9
  -3   0  -3 103.937 79.4994   4
   3   0   3 17.7013 66.1745   4
   3   0   4 963.980 113.812   6
  -3   0  -4 1410.57 251.141   4
   3   0   4 1352.00 246.875   4
  -3   0  -4 1058.91 207.124   1
  -3   0  -4 944.274 206.929   9
  -3   0  -5 16757.7 888.135   1
  -3   0  -5 16618.3 915.591   9
  -3   0  -5 15905.0 1033.16   8
  -3   0  -5 17395.2 919.409   4
  -3   0  -6 4212.58 475.442   1
  -3   0  -6 6247.93 588.829   4
  -3   0  -6 6211.04 686.806   8
  -3   0  -7 1427.37 299.249   9
  -3   0  -7 1424.27 303.134   4
  -3   0  -7 1616.71 373.577   8
  -3   0  -8 17.9404 123.115   4
  -3   0  -8 78.9025 80.7280   1
  -3   0  -8-98.0946 124.785   9
  -3   0  -9 1139.36 306.128   4
  -3   0 -10 163.839 142.532   4
  -3   0 -11 80.1523 111.269   4
  -3   0 -12 9244.41 973.653   4
  -3   0 -13 361.774 209.562   4
   3   0  13 398.742 274.091   2
  -3   0 -14 363.215 229.560   4
   3   0  14 1278.62 452.478   2
  -3  -1  18 1635.58 492.120   1
  -3  -1  17 1910.04 550.053   1
  -3  -1  16 724.493 320.560   1
  -3  -1  15-8.14360 116.172   1
  -3  -1  14 5935.33 809.321   1
  -3  -1  13 261.200 176.343   1
  -3  -1  12-34.4832 58.7236   5
  -3  -1  12 577.955 240.459   1
   3   1 -11 7358.16 642.198   5
  -3  -1  11 6129.65 595.592   5
  -3  -1  11 7105.72 763.062   1
   3   1 -10 2780.68 381.394   5
  -3  -1  10 2694.56 463.882   1
  -3  -1  10 2339.41 357.591   5
  -3  -1   9 282.619 163.963   9
   3   1  -9 162.967 110.669   5
   3   1  -9 394.837 123.719   2
  -3  -1   9 264.133 116.552   5
  -3  -1   9 126.452 107.713   1
   3   1  -8 29445.5 1171.64   5
  -3  -1   8 28612.5 1167.19   5
  -3  -1   8 31154.9 1403.62   1
   3   1  -8 29478.4 966.986   2
  -3  -1   7 370.515 181.251   1
   3   1  -7 649.532 184.194   5
  -3  -1   7 573.041 169.956   5
   3   1  -7 346.219 96.5472   2
   3   1  -6 872.407 202.585   5
  -3  -1   6 1104.37 223.498   5
   3   1  -5 7346.41 560.061   5
   3   1  -4 10881.9 679.753   5
   3   1  -3 1702.26 265.245   5
   3   1  -2 240.238 109.397   5
  -3  -1   2 412.911 112.548   4
  -3  -1   2 223.674 51.0033   7
  -3  -1   1 21233.7 775.387   4
   3   1  -1 19304.1 726.853   4
   3   1   0 9.03115 41.5980   7
   3   1   0-3.69055 37.5681   4
  -3  -1   0 46.1223 45.1327   4
   3   1   1 9230.22 540.740   7
   3   1   1 8704.28 497.935   4
  -3  -1  -1 9334.87 514.569   4
  -3  -1  -2 634.880 136.930   4
   3   1   2 635.918 139.506   4
  -3  -1  -3 1.91444 54.2942   4
   3   1   3 90.0330 68.9703   4
  -3  -1  -3 53.3708 55.7353   9
   3   1   4 586.540 115.583   6
  -3  -1  -4 489.047 152.615   4
  -3  -1  -4 536.608 178.399   9
  -3  -1  -4 366.777 138.008   1
   3   1   4 455.675 148.613   4
  -3  -1  -5 14847.4 834.614   4
  -3  -1  -6 432.100 166.790   1
  -3  -1  -6 483.419 175.712   4
  -3  -1  -6 541.726 235.534   8
  -3  -1  -6 402.318 179.980   9
  -3  -1  -7 928.039 241.972   4
  -3  -1  -7 1251.56 313.336   1
  -3  -1  -7 1272.81 307.818   9
  -3  -1  -7 1639.19 384.830   8
  -3  -1  -8 125.635 100.103   4
  -3  -1  -8 295.032 172.840   9
  -3  -1  -8 207.442 144.787   8
  -3  -1  -9 711.939 237.063   4
  -3  -1  -9 1427.05 382.543   9
  -3  -1 -10 354.322 165.160   4
  -3  -1 -11 1755.57 400.429   4
   3   1  12 2012.32 562.898   7
  -3  -1 -12 1978.07 446.429   4
   3   1  13 1700.43 541.613   7
  -3  -1 -13 1415.68 398.116   4
   3   1  13 2160.17 570.001   2
  -3  -2  18 830.401 346.056   1
  -3  -2  17 174.219 142.299   1
  -3  -2  16 1815.70 487.199   1
  -3  -2  15 113.760 138.351   1
  -3  -2  14 517.878 202.956   5
  -3  -2  14 508.355 247.446   1
  -3  -2  13-23.0514 113.046   1
  -3  -2  13 351.935 172.527   5
   3   2 -12 564.579 185.889   5
  -3  -2  12 361.354 162.041   1
   3   2 -11 5628.44 600.742   5
  -3  -2  11 5464.59 686.711   1
  -3  -2  10 1152.02 304.011   1
   3   2 -10 1548.34 313.054   5
  -3  -2   9 241.078 165.209   1
   3   2  -9 165.800 105.514   5
   3   2  -9 252.114 87.6166   2
  -3  -2   9 100.104 85.3381   5
   3   2  -8 10975.9 515.632   2
  -3  -2   8 10530.7 768.746   5
  -3  -2   8 10414.2 844.087   1
   3   2  -8 12313.8 824.427   5
  -3  -2   7 11954.1 788.038   5
   3   2  -7 12712.5 824.460   5
   3   2  -6 7492.79 615.494   5
  -3  -2   6 5925.15 550.601   5
   3   2  -5 148.109 98.8703   5
   3   2  -4 8359.40 627.590   5
   3   2  -3 673.140 153.574   4
   3   2  -3 930.004 217.174   5
   3   2  -2 3547.06 421.746   5
   3   2  -2 3833.14 333.091   4
  -3  -2   1 35.6073 52.5641   7
   3   2  -1 112.232 88.0790   4
   3   2  -1 159.778 167.054   5
  -3  -2   1 189.541 109.136   4
   3   2   0 107.885 63.3363   7
   3   2   0 222.615 79.2795   4
  -3  -2   0 34.9895 37.8845   4
   3   2   1 26.9146 44.1148   7
   3   2   1-11.4978 48.8375   4
  -3  -2  -1 5.69688 38.1269   4
   3   2   2 4885.52 475.360   7
  -3  -2  -2 3703.28 327.634   4
   3   2   2 4008.24 342.689   4
  -3  -2  -3 903.624 183.671   4
   3   2   3 761.129 161.179   4
  -3  -2  -3 838.670 211.931   9
   3   2   4 2186.22 270.335   6
  -3  -2  -4 1836.34 271.342   4
   3   2   5 7596.71 766.767   7
  -3  -2  -5 6543.82 651.270   9
  -3  -2  -5 7283.31 699.747   1
  -3  -2  -5 7681.71 580.153   4
  -3  -2  -5 6630.63 732.489   8
  -3  -2  -6 690.076 169.118   4
   3   2   6 519.627 195.569   7
  -3  -2  -6 640.054 201.274   9
  -3  -2  -6 763.558 271.632   8
   3   2   7 90.9949 155.835   7
  -3  -2  -7 181.268 128.348   4
  -3  -2  -7 333.123 192.951   9
  -3  -2  -7 253.516 132.594   8
  -3  -2  -8 84.2060 74.3370   4
   3   2   8 42.9935 152.722   7
  -3  -2  -8 25.2771 104.464   9
  -3  -2  -8-84.7145 158.002   8
   3   2   9 1132.99 377.840   7
  -3  -2  -9 1034.91 282.304   4
  -3  -2  -9 678.979 290.775   9
   3   2  10 251.047 213.333   7
  -3  -2 -10 202.921 166.783   9
  -3  -2 -10 106.010 111.648   4
  -3  -2 -11 547.447 248.032   4
   3   2  11 878.935 359.208   2
   3   2  11 423.662 238.532   7
   3   2  12 88.1333 158.576   2
   3   2  12 469.364 307.350   7
   3   2  13 500.492 318.763   7
   3   2  13-143.344 202.269   2
  -3  -3  18 2771.41 610.943   1
  -3  -3  17 330.138 222.324   1
  -3  -3  16-128.811 146.854   1
  -3  -3  15 4533.54 701.985   1
  -3  -3  14 7281.51 885.511   1
   3   3 -13 1319.64 323.802   5
  -3  -3  13 1060.42 294.189   1
   3   3 -12 2586.05 447.765   5
  -3  -3  12 2049.44 404.564   5
  -3  -3  12 2055.48 438.288   1
  -3  -3  11 345.682 163.555   1
   3   3 -11 384.749 170.779   5
  -3  -3  11 321.147 185.218   5
   3   3 -10 132.524 107.192   5
  -3  -3  10 233.495 172.027   1
   3   3  -9 231.191 151.605   5
   3   3  -8 2950.21 434.128   5
   3   3  -8 2587.95 206.056   2
   3   3  -7 94.9589 104.398   5
  -3  -3   7-66.0102 55.2723   5
   3   3  -6 5402.53 562.199   5
   3   3  -5 63.3072 69.3246   5
   3   3  -4 2290.36 366.040   5
   3   3  -3 303.927 149.073   5
   3   3  -3 361.147 122.174   4
   3   3  -2 3433.16 424.626   5
   3   3  -2 3776.25 323.494   4
   3   3  -1 4781.86 496.864   5
  -3  -3   1 4793.15 396.797   7
   3   3  -1 4141.61 319.013   4
   3   3   0 4379.14 483.600   5
  -3  -3   0 3899.44 394.876   7
  -3  -3   0 4143.27 315.411   4
   3   3   0 3784.35 295.130   4
   3   3   1 1253.34 244.800   7
  -3  -3  -1 1376.87 169.632   3
  -3  -3  -1 1414.54 183.631   4
   3   3   1 1410.94 263.284   5
   3   3   1 1380.17 182.521   4
   3   3   2 876.843 152.447   4
   3   3   2 644.425 198.499   7
  -3  -3  -2 691.986 146.784   3
  -3  -3  -2 737.878 140.835   4
   3   3   3 2345.15 315.480   6
  -3  -3  -3 2471.16 272.293   4
   3   3   4 1337.28 305.827   7
   3   3   4 1834.20 283.941   6
  -3  -3  -4 2112.86 272.667   4
  -3  -3  -4 1741.55 352.326   1
  -3  -3  -4 1546.16 327.297   9
  -3  -3  -5 1968.54 386.050   9
  -3  -3  -5 1525.87 256.408   4
   3   3   5 1866.80 286.129   6
   3   3   5 1546.71 351.198   7
  -3  -3  -5 1479.87 349.667   8
   3   3   6 1092.48 335.531   7
  -3  -3  -6 834.056 203.149   4
  -3  -3  -6 1071.38 306.275   9
  -3  -3  -6 1518.57 393.887   8
  -3  -3  -7 4535.12 492.405   4
  -3  -3  -7 5385.66 720.768   9
  -3  -3  -7 4197.61 692.251   8
   3   3   7 3658.19 639.832   7
   3   3   8 1424.69 415.175   7
  -3  -3  -8 1329.77 290.398   4
  -3  -3  -8 1747.41 468.910   8
  -3  -3  -8 1918.07 484.529   9
  -3  -3  -9 276.091 138.444   4
  -3  -3  -9 566.586 236.982   9
   3   3   9 348.094 234.586   7
   3   3  10 1008.97 378.627   7
  -3  -3 -10 713.219 245.021   4
   3   3  10 1035.52 388.954   2
  -3  -3 -10 730.031 288.052   9
   3   3  11 1888.35 508.786   2
  -3  -3 -11 1228.76 400.849   9
   3   3  11 1731.18 518.605   7
   3   3  12 671.922 353.315   7
   3   3  12 404.465 296.963   2
  -3  -4  19 330.427 237.516   1
  -3  -4  18 634.140 300.147   1
  -3  -4  17 497.490 258.292   1
  -3  -4  16 1.79569 133.216   1
  -3  -4  15 5945.75 790.373   1
   3   4 -14 939.553 290.680   5
  -3  -4  14 619.955 288.634   1
   3   4 -13 1135.28 333.444   5
  -3  -4  13 1014.10 349.732   1
   3   4 -12 186.503 160.473   5
  -3  -4  12 139.795 193.711   1
  -3  -4  11 4369.29 609.227   5
   3   4 -11 4950.27 632.836   5
  -3  -4  11 5009.97 664.828   1
   3   4 -10 2447.32 427.790   5
  -3  -4  10 2637.73 455.325   5
   3   4  -9 3658.93 515.084   5
  -3  -4   9 3714.85 535.648   5
   3   4  -8 4907.70 579.890   5
   3   4  -8 4313.95 204.604   2
   3   4  -7 7587.79 721.679   5
   3   4  -6 3162.94 454.865   5
   3   4  -5 3688.63 485.599   5
   3   4  -4 8517.87 716.561   5
   3   4  -3 19022.0 1081.92   5
   3   4  -3 17792.8 758.567   4
  -3  -4   2 14941.8 749.253   7
   3   4  -2 15375.3 935.918   5
   3   4  -2 14778.2 479.826   3
  -3  -4   2 15239.6 931.554   5
   3   4  -2 14255.8 623.067   4
  -3  -4   1 2089.73 295.855   7
   3   4  -1 2341.60 364.725   5
   3   4  -1 2101.82 217.988   4
  -3  -4   0 7052.24 585.747   7
   3   4   0 7472.82 647.098   5
   3   4   0 7097.70 377.379   4
   3   4   1 1046.68 147.230   4
   3   4   1 1248.99 284.814   5
  -3  -4  -1 1189.77 161.615   4
  -3  -4  -1 1059.95 172.618   3
   3   4   2 1105.24 161.290   4
   3   4   2 926.514 241.619   5
  -3  -4  -2 1267.17 170.651   4
  -3  -4  -2 1162.28 203.316   3
   3   4   3 4480.05 485.853   6
   3   4   3 5732.05 579.661   5
   3   4   3 4547.84 570.344   7
  -3  -4  -3 4914.24 596.724   9
  -3  -4  -3 4470.20 440.634   3
  -3  -4  -3 4526.71 342.389   4
   3   4   4 2713.89 380.402   6
   3   4   4 2745.19 468.704   7
  -3  -4  -4 2190.20 416.253   9
   3   4   4 2879.25 424.844   5
  -3  -4  -4 2662.81 372.263   3
  -3  -4  -4 2573.54 279.014   4
  -3  -4  -4 3285.88 552.560   8
   3   4   5 5614.40 558.578   6
   3   4   5 6618.59 639.871   5
  -3  -4  -5 6029.46 722.018   9
  -3  -4  -5 6274.98 632.127   3
  -3  -4  -5 6728.78 490.505   4
  -3  -4  -5 6497.90 812.694   8
   3   4   5 7096.95 798.047   7
   3   4   6 142.165 155.796   7
  -3  -4  -6-16.2549 132.051   9
   3   4   6 13.1578 109.992   5
  -3  -4  -6 311.290 215.324   8
  -3  -4  -6-2.60130 65.4719   4
   3   4   7-42.5063 117.117   7
  -3  -4  -7-35.9811 111.716   9
   3   4   7 80.3779 133.339   5
  -3  -4  -7 199.499 166.616   8
  -3  -4  -7 76.0320 78.5615   4
   3   4   8 2373.25 538.188   7
   3   4   8 2626.44 587.995   2
  -3  -4  -8 2889.74 407.546   4
   3   4   8 2731.44 438.882   5
  -3  -4  -8 2944.47 627.138   8
  -3  -4  -8 2853.47 569.058   9
   3   4   9 1074.10 397.973   2
   3   4   9 1172.77 293.472   5
   3   4   9 1018.20 385.668   7
  -3  -4  -9 764.742 341.215   9
  -3  -4  -9 1207.75 450.126   8
   3   4  10 401.379 296.606   7
   3   4  10 502.555 255.561   2
  -3  -4 -10 317.614 171.232   9
   3   4  11 904.163 409.988   7
   3   4  11 1115.00 463.010   2
  -3  -4 -11 770.121 370.497   9
   3   4  12 597.016 357.534   2
   3   4  12-244.739 239.598   7
  -3  -5  19 656.029 311.431   1
  -3  -5  18-374.158 236.013   1
  -3  -5  17 11.3745 96.3055   1
  -3  -5  16-60.3338 126.493   1
  -3  -5  15 13538.8 1254.06   1
   3   5 -14 188.015 171.526   5
  -3  -5  14 62.5769 155.461   1
   3   5 -13 2974.80 538.229   5
  -3  -5  13 3533.04 600.766   1
  -3  -5  12 123.385 166.593   1
   3   5 -12 284.540 196.148   5
   3   5 -11 996.962 323.364   5
   3   5 -10 616.844 232.085   5
   3   5  -9 18397.4 1208.02   5
  -3  -5   9 16306.0 1163.15   5
   3   5  -8 94.1328 167.830   5
   3   5  -7 19782.5 1207.01   5
   3   5  -6 172.596 126.635   5
   3   5  -5 100.268 84.2350   5
   3   5  -4 24129.7 1288.47   5
   3   5  -3 2118.20 363.431   5
  -3  -5   3 1914.12 354.071   5
   3   5  -3 1911.74 246.856   4
  -3  -5   2 13049.3 785.819   7
   3   5  -2 14039.1 947.334   5
  -3  -5   2 14236.1 947.380   5
   3   5  -2 13958.5 557.400   3
   3   5  -2 12864.4 579.996   4
   3   5  -1 8420.50 411.586   4
   3   5  -1 9211.31 766.419   5
  -3  -5   1 9104.87 686.905   7
  -3  -5   0 2897.96 409.250   7
   3   5   0 2877.93 441.533   5
   3   5   0 3146.96 229.950   4
   3   5   1 8769.21 365.283   4
   3   5   1 9996.08 792.168   5
   3   5   2 64.6101 65.8535   5
  -3  -5  -2 355.428 79.0993   4
  -3  -5  -2 441.511 134.596   3
   3   5   3 735.540 237.703   7
   3   5   3 1247.74 285.628   6
   3   5   3 1074.37 247.122   5
  -3  -5  -3 1457.54 169.335   4
  -3  -5  -3 1524.19 279.793   3
  -3  -5  -3 1282.55 322.770   9
  -3  -5  -3 1077.20 312.828   8
   3   5   4 3216.24 533.005   7
   3   5   4 2598.14 396.854   6
  -3  -5  -4 2880.20 504.084   9
   3   5   4 2971.24 428.036   5
  -3  -5  -4 2993.03 268.234   4
  -3  -5  -4 2824.92 411.566   3
  -3  -5  -4 3748.47 600.892   8
   3   5   5 1927.42 453.831   7
  -3  -5  -5 1570.87 213.509   4
   3   5   5 1443.08 314.207   6
   3   5   5 1430.07 315.484   5
  -3  -5  -5 2313.43 481.216   9
  -3  -5  -5 1752.65 348.440   3
  -3  -5  -5 1439.54 403.508   8
  -3  -5  -6 1802.47 248.743   4
  -3  -5  -6 1665.14 479.135   8
  -3  -5  -6 2049.77 467.634   9
   3   5   6 2346.47 400.605   5
   3   5   6 1397.39 398.706   7
   3   5   7 1761.60 452.417   7
  -3  -5  -7 2041.59 287.153   4
  -3  -5  -7 2042.18 516.539   8
   3   5   7 1556.67 447.882   2
   3   5   7 2016.44 374.881   5
  -3  -5  -7 2032.95 494.353   9
  -3  -5  -8 2447.84 593.789   8
   3   5   8 1858.96 506.859   2
   3   5   8 2179.32 531.089   7
   3   5   8 2278.65 379.557   5
  -3  -5  -8 2447.10 560.841   9
   3   5   9 2818.13 636.241   7
   3   5   9 3715.36 745.656   2
  -3  -5  -9 3546.44 690.255   9
  -3  -5  -9 4276.27 839.427   8
   3   5  10-466.440 282.584   7
   3   5  10 260.205 237.349   2
  -3  -5 -10 149.932 191.948   9
   3   5  11 721.761 358.493   7
   3   5  11 324.357 239.095   2
  -3  -5 -11 806.336 416.201   9
  -3  -6  19 293.588 207.675   1
  -3  -6  18 76.8424 178.796   1
  -3  -6  17 557.440 266.631   1
  -3  -6  16 602.946 288.089   1
   3   6 -15 4444.19 719.214   5
  -3  -6  15 4858.03 741.354   1
   3   6 -14 2822.84 560.360   5
  -3  -6  14 2702.50 537.046   1
   3   6 -13-13.7602 110.606   5
  -3  -6  13-6.03860 115.601   1
   3   6 -12 1236.86 366.290   5
   3   6 -11 443.604 219.996   5
   3   6 -10 18370.8 1285.79   5
   3   6  -9 17683.1 1233.09   5
   3   6  -8 924.259 98.0068   2
   3   6  -8 1080.99 311.201   5
   3   6  -7 1656.39 374.514   5
   3   6  -6 3494.70 532.764   5
   3   6  -5 2309.45 428.950   5
   3   6  -4 2063.02 396.757   5
  -3  -6   4 2004.99 378.819   5
   3   6  -3 5515.08 638.383   5
  -3  -6   3 6496.74 678.342   5
   3   6  -3 5903.03 426.954   4
  -3  -6   2 6858.00 629.913   7
   3   6  -2 6719.32 701.368   5
  -3  -6   2 7439.04 729.091   5
   3   6  -2 7307.71 465.537   3
   3   6  -2 6973.98 410.412   4
   3   6  -1 4310.21 554.143   5
  -3  -6   1 4441.43 525.628   7
   3   6  -1 3548.47 244.745   4
  -3  -6   0 4454.81 549.282   7
   3   6   0 3759.82 195.460   4
   3   6   0 5153.10 603.661   5
   3   6   1 6239.82 669.165   5
   3   6   2 7764.00 741.847   6
   3   6   2 7526.31 722.128   5
   3   6   3 1716.07 363.794   6
   3   6   3 1297.80 304.442   5
  -3  -6  -3 1957.14 427.494   9
  -3  -6  -3 1524.03 281.221   3
  -3  -6  -3 1565.97 405.801   8
  -3  -6  -4 1663.42 429.257   8
   3   6   4 1146.18 286.449   6
   3   6   4 1670.72 341.858   5
  -3  -6  -4 818.699 230.853   3
  -3  -6  -4 1527.13 395.239   9
   3   6   5 524.016 227.256   6
   3   6   5-8.19200 96.9606   2
  -3  -6  -5 314.417 152.321   3
   3   6   5 346.030 167.244   5
  -3  -6  -5 794.847 298.565   9
  -3  -6  -5 383.130 78.2463   4
   3   6   5 182.005 156.967   7
  -3  -6  -5 136.808 179.325   8
   3   6   6-202.768 183.561   7
   3   6   6-326.939 231.838   2
   3   6   6-56.3546 72.5525   5
  -3  -6  -6-91.7362 128.875   9
  -3  -6  -6 46.5899 128.270   8
   3   6   7 730.467 341.942   2
   3   6   7 336.916 163.571   5
  -3  -6  -7 1105.78 380.585   9
   3   6   7 980.027 364.458   7
  -3  -6  -7 990.935 397.021   8
   3   6   8 199.320 197.015   7
   3   6   8 337.459 281.373   2
  -3  -6  -8-214.822 221.718   8
  -3  -6  -8 85.7354 153.463   9
   3   6   9 2359.70 608.773   7
   3   6   9 1996.55 586.983   2
  -3  -6  -9 2167.24 569.010   9
  -3  -6  -9 1767.03 557.159   8
   3   6  10 772.732 393.121   7
   3   6  10 782.396 381.890   2
  -3  -6 -10 408.687 288.536   9
  -3  -7  19-486.025 273.413   1
  -3  -7  18 174.148 193.895   1
  -3  -7  17-82.1304 136.546   1
  -3  -7  16 7514.78 928.106   1
   3   7 -15 123.046 147.912   5
  -3  -7  15 211.987 202.913   1
   3   7 -14 7677.75 949.987   5
  -3  -7  14 7711.40 918.395   1
   3   7 -13 460.441 219.703   5
   3   7 -12 60.0246 180.709   5
   3   7 -11 3789.65 642.588   5
   3   7 -10 1087.83 348.740   5
   3   7  -9 2098.24 462.319   5
   3   7  -8 440.998 90.4287   2
   3   7  -8 178.449 108.516   5
   3   7  -7 785.005 147.093   2
   3   7  -7 732.735 295.623   5
   3   7  -6 10437.6 937.482   5
   3   7  -6 10646.7 619.598   2
   3   7  -5 717.641 244.714   5
  -3  -7   4 1898.46 399.463   5
   3   7  -4 1432.54 346.724   5
  -3  -7   3 28.0175 85.8449   5
   3   7  -3-14.7054 67.1442   4
   3   7  -3 158.521 124.598   3
  -3  -7   2 303.607 138.487   7
   3   7  -2 285.185 145.890   5
   3   7  -2 392.758 129.107   3
  -3  -7   2 287.676 172.883   5
   3   7  -2 556.747 113.319   4
   3   7  -1 515.093 76.9155   4
   3   7  -1 799.331 270.020   5
  -3  -7   1 458.828 193.589   7
   3   7   0 2184.05 408.179   5
   3   7   1 302.599 151.401   5
   3   7   2 1781.12 387.965   6
   3   7   2 2232.88 409.003   5
   3   7   3 997.468 298.975   6
   3   7   3 854.773 282.694   2
   3   7   3 1273.42 310.012   5
  -3  -7  -3 1168.15 350.226   9
  -3  -7  -3 1274.89 375.303   8
   3   7   4 1621.01 377.403   6
   3   7   4 1492.39 433.595   2
   3   7   4 1317.66 317.704   5
  -3  -7  -4 1440.10 417.062   8
  -3  -7  -4 801.532 234.891   3
  -3  -7  -4 1181.15 360.890   9
   3   7   5 2054.88 433.028   6
   3   7   5 2785.51 627.262   2
   3   7   5 1953.21 365.927   5
  -3  -7  -5 2396.77 539.637   9
  -3  -7  -5 2158.72 538.164   8
   3   7   6 2731.71 620.389   2
   3   7   6 1305.21 302.787   5
  -3  -7  -6 1694.77 500.153   8
  -3  -7  -6 1252.03 409.713   9
   3   7   7 2618.30 612.920   2
  -3  -7  -7 1678.96 491.801   9
  -3  -7  -7 1755.44 514.244   8
   3   7   8 70.4735 155.815   2
  -3  -7  -8 243.597 203.025   9
   3   7   9 3257.95 722.230   7
   3   7   9 2277.98 665.073   2
  -3  -7  -9 2021.28 600.559   9
  -3  -7  -9 3196.28 774.132   8
   3   8 -19-208.776 244.198   4
  -3  -8  18 88.0563 164.396   1
  -3  -8  17 2256.99 513.536   1
   3   8 -16 4086.80 733.993   5
  -3  -8  16 4049.08 685.212   1
  -3  -8  15 912.084 341.854   1
   3   8 -15 814.003 347.259   5
   3   8 -14 8133.97 1010.64   5
  -3  -8  14 8311.84 937.154   1
   3   8 -13 1132.62 398.978   5
   3   8 -12 418.155 244.939   5
   3   8 -11 2064.30 483.339   5
   3   8 -10 3659.78 628.889   5
   3   8  -9 9.40356 110.987   5
   3   8  -8 331.031 93.1896   2
   3   8  -8 258.860 202.648   5
   3   8  -7 464.025 136.086   2
   3   8  -7 541.016 252.546   5
   3   8  -6 1899.04 294.256   2
   3   8  -6 2524.69 514.337   5
   3   8  -5 1799.89 309.261   2
   3   8  -5 2026.16 440.418   5
   3   8  -4 3837.30 481.894   2
   3   8  -4 3351.27 549.183   5
   3   8  -4 3080.48 340.113   4
   3   8  -3 658.382 244.658   2
   3   8  -3 555.001 214.290   5
   3   8  -3 698.350 147.107   4
   3   8  -3 781.088 194.626   3
   3   8  -2 1598.69 357.122   2
   3   8  -2 1469.64 352.652   5
   3   8  -2 1670.25 277.828   3
   3   8  -2 1415.59 151.370   4
   3   8  -1 1842.33 400.340   2
   3   8  -1 1844.41 392.741   5
   3   8   0 1995.65 415.295   2
   3   8   0 1602.11 359.032   5
   3   8   1 172.382 198.624   2
   3   8   1-10.1258 177.704   5
   3   8   1 272.461 187.383   6
   3   8   2 7737.95 918.446   2
   3   8   2 8653.16 902.721   6
   3   8   2 9022.24 852.893   5
   3   8   3 654.355 255.124   6
   3   8   3 539.178 234.205   2
   3   8   3 1368.37 336.345   5
  -3  -8  -3 1129.31 395.911   9
  -3  -8  -3 1096.35 359.065   8
   3   8   4 37.5016 114.745   6
   3   8   4-44.1143 186.631   2
   3   8   4-12.8290 95.1730   5
  -3  -8  -4 56.9408 155.105   8
  -3  -8  -4 209.949 162.844   9
   3   8   5 220.131 187.944   2
  -3  -8  -5-120.787 178.669   8
   3   8   5 173.287 102.903   5
   3   8   5 447.081 212.728   6
  -3  -8  -5-37.2071 149.986   9
   3   8   6-2.34265 126.503   2
  -3  -8  -6-79.1243 160.649   9
  -3  -8  -6 142.540 182.195   8
  -3  -8  -7 848.592 391.154   8
   3   8   7 290.751 225.558   2
  -3  -8  -7 309.855 262.310   9
   3   8   8 962.229 461.937   2
  -3  -8  -8 327.454 262.580   9
  -3  -8  -8 746.629 339.196   8
  -3  -9  18 1487.08 457.105   1
  -3  -9  17 762.663 340.126   1
   3   9 -16 1038.04 392.426   5
  -3  -9  16 1745.04 439.619   1
   3   9 -15 764.211 379.622   5
  -3  -9  15 423.170 248.425   1
   3   9 -14 3806.06 722.727   5
   3   9 -13 1990.00 501.914   5
   3   9 -12 8.67080 165.196   5
   3   9 -11 2514.32 564.027   5
   3   9 -10-465.925 249.977   5
   3   9  -9 633.296 295.129   5
   3   9  -8 2078.06 493.669   5
   3   9  -7 597.399 168.385   2
   3   9  -7 539.381 277.740   5
   3   9  -6 1685.13 409.237   5
   3   9  -6 2289.07 362.946   2
   3   9  -5 5825.57 588.838   2
   3   9  -5 6416.11 788.658   5
   3   9  -4 2046.61 391.522   2
   3   9  -4 2480.91 485.373   5
   3   9  -4 2111.25 278.400   4
   3   9  -4 2304.53 353.271   3
   3   9  -3 223.851 160.319   2
   3   9  -3-65.5614 125.977   5
   3   9  -3 2.92461 41.1099   4
   3   9  -3 24.8426 39.4819   4
   3   9  -3 321.540 133.522   3
   3   9  -2 1070.51 305.970   2
   3   9  -2 765.535 263.459   5
   3   9  -2 552.320 168.821   3
   3   9  -1 8762.46 898.662   2
   3   9  -1 11195.3 1025.33   5
   3   9   0 1275.88 356.143   6
   3   9   0 1641.28 389.253   5
   3   9   0 1709.65 441.850   2
   3   9   1 606.390 261.766   6
   3   9   1 29.2671 187.902   2
   3   9   1 369.493 188.385   5
   3   9   2 6980.91 914.224   2
   3   9   2 6342.89 808.149   6
   3   9   2 6721.90 752.396   5
   3   9   3-87.7768 117.286   6
   3   9   3 290.362 230.088   2
   3   9   3-15.0469 135.840   5
  -3  -9  -3-160.194 217.905   9
  -3  -9  -3-74.8091 133.101   8
  -3  -9  -4-74.8796 154.098   8
   3   9   4-68.8948 167.028   2
   3   9   4 37.5051 100.969   5
   3   9   4-101.604 140.787   6
  -3  -9  -4 1.10186 116.977   9
  -3  -9  -5-182.232 193.914   9
  -3  -9  -5-120.866 127.127   8
   3   9   6 693.711 324.618   2
  -3  -9  -6 419.948 263.303   8
  -3  -9  -6 847.541 426.068   9
   3   9   7-193.303 220.769   2
  -3  -9  -7 216.553 264.179   9
   3  10 -18 2147.09 605.993   4
  -3 -10  18 1829.60 504.443   1
  -3 -10  17 919.345 322.871   1
   3  10 -16 12.1288 187.101   5
  -3 -10  16 275.132 224.792   1
   3  10 -15 1430.05 463.047   5
   3  10 -14 355.779 245.820   5
   3  10 -13 10231.2 1190.80   5
   3  10 -12 561.659 301.451   5
   3  10 -11 6934.34 938.711   5
   3  10 -10-21.9007 185.072   5
   3  10  -9-278.962 204.376   5
   3  10  -8 355.721 226.407   5
   3  10  -7 228.011 103.550   2
   3  10  -7 148.963 148.610   5
   3  10  -6-39.5398 134.562   2
   3  10  -6 39.9363 205.309   5
   3  10  -5 7333.41 711.219   2
   3  10  -5 7647.10 895.070   5
   3  10  -4 258.436 158.984   2
   3  10  -4 652.155 274.746   5
   3  10  -4 307.526 132.434   3
   3  10  -4 292.602 110.594   4
   3  10  -4 121.194 58.3123   4
   3  10  -3 121.088 87.9642   2
   3  10  -3 118.739 46.0528   4
   3  10  -3-23.4002 132.671   5
   3  10  -3 109.989 43.3158   4
   3  10  -3 165.344 124.415   3
   3  10  -2 201.291 147.545   2
   3  10  -2 55.1454 135.678   5
   3  10  -2 161.585 110.627   3
   3  10  -1-96.1017 181.262   2
   3  10  -1 19.5660 107.950   5
   3  10   0 870.006 328.245   6
   3  10   0 812.791 330.399   2
   3  10   0 738.927 278.980   5
   3  10   1 459.660 243.468   6
   3  10   1 865.562 355.392   2
   3  10   1 720.375 253.270   5
   3  10   2 5262.68 770.787   6
   3  10   2 4822.03 803.004   2
   3  10   2 4907.12 665.053   5
  -3 -10  -2 6344.66 928.339   8
   3  10   3 1328.67 428.368   2
   3  10   3 1232.58 315.937   5
  -3 -10  -3 966.961 378.524   9
   3  10   3 1059.12 360.963   6
  -3 -10  -3 546.854 315.124   8
  -3 -10  -4-303.430 239.776   9
   3  10   4-177.959 220.120   6
  -3 -10  -4 231.888 233.958   8
   3  10   4 200.550 273.607   2
   3  10   5 69.4123 183.323   2
  -3 -10  -5 333.616 261.511   8
  -3 -10  -5 505.554 302.595   9
   3  10   6 826.524 407.267   2
  -3 -10  -6 856.980 429.279   8
  -3 -10  -6 1165.40 508.947   9
   3  11 -18 844.833 421.875   4
  -3 -11  17-121.056 178.669   1
   3  11 -17-563.847 321.282   4
   3  11 -17-457.272 305.266   5
  -3 -11  16-414.868 251.652   1
   3  11 -16-327.262 268.819   5
   3  11 -16 215.907 209.649   4
   3  11 -15 1045.25 416.330   5
   3  11 -14 4006.56 774.241   5
   3  11 -13 907.377 420.934   5
   3  11 -12 6420.36 956.153   5
   3  11 -11 135.082 154.663   5
   3  11 -10 134.167 207.452   5
   3  11  -9-104.850 166.222   5
   3  11  -8 667.627 305.503   5
   3  11  -7 2729.77 403.945   2
   3  11  -7 3051.58 604.948   5
   3  11  -7 2350.42 377.663   4
   3  11  -6 372.050 199.667   2
   3  11  -6 112.624 137.284   5
   3  11  -6 205.822 104.818   4
   3  11  -5 7094.18 742.395   2
   3  11  -5 6816.11 521.079   4
   3  11  -5 7660.86 943.175   5
   3  11  -5 7753.69 723.589   3
   3  11  -5 6011.08 487.781   4
   3  11  -4-18.1985 98.1353   2
   3  11  -4 100.618 52.5315   4
   3  11  -4-45.9072 73.2482   3
   3  11  -3 206.231 179.760   2
   3  11  -3-107.678 136.830   5
   3  11  -3 172.692 108.389   3
   3  11  -2 918.984 307.216   2
   3  11  -2 343.374 233.792   5
   3  11  -1 5599.17 793.048   2
   3  11  -1 4789.01 722.038   5
   3  11  -1 4195.77 723.374   6
   3  11   0 1481.94 429.994   6
   3  11   0 1793.42 468.729   2
   3  11   0 2086.26 480.864   5
   3  11   1 3998.54 713.361   6
   3  11   1 4239.19 764.295   2
   3  11   1 4670.30 673.760   5
   3  11   2 77.7039 205.325   6
   3  11   2 649.063 333.024   2
   3  11   2-73.0506 109.654   5
  -3 -11  -2 302.389 236.826   8
  -3 -11  -2 645.938 355.593   9
  -3 -11  -3 484.100 174.891   8
   3  11   3 528.694 309.232   6
   3  11   3 281.516 238.666   2
  -3 -11  -3 110.314 148.043   9
   3  11   4 309.003 209.941   6
   3  11   4-60.9227 147.332   2
  -3 -11  -4-10.9139 141.184   9
  -3 -11  -4-309.282 264.442   8
   3  11   5 745.699 377.051   2
  -3 -11  -5 1770.36 535.492   9
  -3 -11  -5 646.398 390.590   8
   3  12 -17-130.982 198.491   5
  -3 -12  17-77.7780 199.466   1
   3  12 -17 109.419 138.280   4
   3  12 -16 709.006 395.699   5
   3  12 -16-125.061 174.104   4
   3  12 -15-209.161 229.049   5
   3  12 -15 135.300 158.681   4
   3  12 -14 9597.49 1111.53   4
   3  12 -14 7960.03 1134.31   5
   3  12 -13 2013.51 576.479   5
   3  12 -13 1099.54 403.593   4
   3  12 -12 9349.30 1022.58   4
   3  12 -12 10587.0 1256.16   5
   3  12 -11 25.0937 134.981   5
   3  12 -11-164.646 153.993   4
   3  12 -10 280.487 220.588   5
   3  12 -10 254.068 126.080   4
   3  12  -9 827.910 342.875   5
   3  12  -9 559.898 223.515   4
   3  12  -8 594.592 321.037   5
   3  12  -8 434.169 183.621   4
   3  12  -7 110.206 150.042   5
   3  12  -7 334.030 161.050   4
   3  12  -6 3836.89 547.235   2
   3  12  -6 2714.03 362.720   4
   3  12  -6 3119.77 651.288   5
   3  12  -5 2288.61 449.621   2
   3  12  -5 1840.14 252.995   4
   3  12  -5 1510.35 434.654   5
   3  12  -5 1759.22 363.690   3
   3  12  -4 179.244 151.155   2
   3  12  -4-208.600 197.395   5
   3  12  -4 282.258 178.570   3
   3  12  -3 140.852 105.693   2
   3  12  -3-46.7453 128.165   3
   3  12  -2 923.736 346.708   2
   3  12  -2 634.562 273.615   5
   3  12  -2 685.078 275.736   6
   3  12  -1 2113.34 496.221   2
   3  12  -1 2187.84 552.518   6
   3  12  -1 1724.23 449.685   5
   3  12   0-177.820 196.706   6
   3  12   0 169.621 188.738   2
   3  12   0 243.036 151.692   5
   3  12   1 8108.69 1085.04   2
   3  12   1 6944.95 995.424   6
   3  12   1 6670.57 822.759   5
  -3 -12  -1 6926.45 1016.87   8
  -3 -12  -2 696.423 306.892   8
   3  12   2 128.164 230.394   2
  -3 -12  -2-109.310 187.862   9
   3  12   2 531.153 282.919   6
   3  12   3 1706.45 529.126   2
   3  12   3 1052.24 429.238   6
  -3 -12  -3 1173.67 444.366   9
  -3 -12  -3 1216.35 490.636   8
   3  13 -16 176.523 253.321   5
   3  13 -16 153.378 173.257   4
   3  13 -15 269.421 249.411   5
   3  13 -15-36.5910 137.297   4
   3  13 -14 88.9461 182.936   5
   3  13 -14 222.924 208.577   4
   3  13 -13 1807.63 571.535   5
   3  13 -13 1013.34 358.349   4
   3  13 -12 2904.48 695.279   5
   3  13 -12 2587.48 536.769   4
   3  13 -11-129.216 220.056   5
   3  13 -11 49.8024 119.395   4
   3  13 -10-6.28853 83.5442   4
   3  13 -10 200.668 203.651   5
   3  13  -9 511.231 291.958   5
   3  13  -9 137.334 123.021   4
   3  13  -8 2191.61 554.533   5
   3  13  -8 1064.93 267.895   4
   3  13  -7-17.2869 244.336   5
   3  13  -7 233.666 130.002   4
   3  13  -6 4031.56 752.801   5
   3  13  -6 2692.06 473.472   3
   3  13  -5 702.588 243.499   2
   3  13  -5 294.291 221.089   5
   3  13  -5 710.777 246.435   3
   3  13  -4 818.663 310.395   2
   3  13  -4 773.741 322.104   5
   3  13  -4 1117.37 297.582   3
   3  13  -3 371.820 232.277   5
   3  13  -3 645.581 344.525   6
   3  13  -3 665.411 274.069   2
   3  13  -2 550.368 335.967   6
   3  13  -2 981.367 382.521   2
   3  13  -2 662.299 290.749   5
   3  13  -1 393.979 271.459   6
   3  13  -1 309.684 245.507   2
   3  13  -1 56.4685 127.891   5
   3  13   0 1895.78 533.808   6
   3  13   0 2177.42 588.178   2
   3  13   0 1347.91 419.474   5
   3  13   1 2585.92 636.260   2
   3  13   1 1213.14 445.285   6
  -3 -13  -1 2089.19 610.971   8
   3  13   2 1587.38 511.954   2
   3  13   2 704.858 351.794   6
  -3 -13  -2 888.230 448.715   8
  -3 -13  -2 1659.38 553.351   9
   3  14 -15 926.513 436.243   5
   3  14 -15-273.133 225.095   4
   3  14 -14 45.8148 279.786   5
   3  14 -14-153.304 173.939   4
   3  14 -13 5078.46 941.231   5
   3  14 -13 3901.94 688.039   4
   3  14 -12 1191.95 442.402   5
   3  14 -12 149.718 161.016   4
   3  14 -11 577.125 310.130   5
   3  14 -11-82.7250 120.742   4
   3  14 -10 109.684 119.314   4
   3  14 -10 189.509 299.839   5
   3  14  -9 1332.76 450.316   5
   3  14  -9 432.447 212.646   4
   3  14  -8 149.051 185.521   5
   3  14  -7 1019.29 306.629   3
   3  14  -7 1587.94 515.675   5
   3  14  -6 2536.97 616.845   5
   3  14  -6 2416.21 469.075   3
   3  14  -5 125.752 138.700   5
   3  14  -5 276.455 162.300   3
   3  14  -4 134.826 185.189   6
   3  14  -4 81.7593 125.052   5
   3  14  -4-96.0851 145.585   2
   3  14  -3 682.069 313.067   2
   3  14  -3 728.378 316.633   5
   3  14  -3 882.088 404.275   6
   3  14  -2 772.106 384.524   6
   3  14  -2 378.439 257.994   2
   3  14  -2 176.297 176.107   5
   3  14  -1 589.497 363.351   6
   3  14  -1 343.627 225.181   5
   3  14  -1 1013.43 384.575   2
   3  14   0 183.454 239.347   6
   3  14   0 700.468 328.639   2
  -3 -14   0 169.964 254.127   8
   3  15 -14 260.931 231.755   5
   3  15 -14-141.603 160.335   4
   3  15 -13 1435.19 558.120   5
   3  15 -13 2112.08 503.088   4
   3  15 -12 672.733 376.933   5
   3  15 -12-241.000 185.190   4
   3  15 -11 299.938 341.145   5
   3  15 -10 1266.38 463.751   5
   3  15  -9 408.247 281.905   5
   3  15  -8-214.922 213.906   5
   3  15  -8-139.480 139.608   3
   3  15  -7 394.676 265.589   5
   3  15  -6 1649.71 506.513   5
   3  15  -5 761.969 332.003   5
   3  15  -5 1159.81 478.610   6
   3  15  -4 975.520 399.003   5
   3  15  -4 1287.50 493.436   6
   3  15  -3 2282.46 633.194   6
   3  15  -3 3329.88 669.611   5
   3  16 -11 525.332 334.017   5
   3  16 -10 371.016 288.566   5
   3  16  -9 535.158 363.154   5
   3  16  -8 1270.89 489.641   5
   3  16  -7 403.855 330.568   5
   3  16  -6 548.211 373.039   6
   3  16  -6 170.873 129.427   5
  -4  18  -2-214.327 221.321   3
  -4  18  -3 114.892 185.734   3
  -4  18  -4 536.976 312.986   3
  -4  18  -5-18.5287 168.959   6
  -4  18  -5 77.0052 161.670   3
  -4  18  -6-315.289 264.640   6
  -4  18  -6-21.3104 163.171   3
  -4  18  -7 4170.25 668.901   4
  -4  18  -7 3474.33 754.048   6
  -4  18  -8 198.760 178.074   4
  -4  18  -8 273.856 238.441   6
  -4  18  -9 250.732 182.446   4
  -4  18  -9 502.866 304.691   6
  -4  17   1 75.3037 166.309   3
   4 -17  -1 252.553 237.445   9
   4 -17   0 2880.59 684.240   9
  -4  17   0 2513.18 651.753   3
  -4  17  -1 1722.08 546.864   3
  -4  17  -2 405.048 248.987   3
  -4  17  -3 2038.43 561.454   3
  -4  17  -4 645.907 332.636   6
  -4  17  -4 361.897 258.826   3
  -4  17  -5 886.177 275.988   4
  -4  17  -5 854.513 380.466   6
  -4  17  -5 928.622 397.737   3
  -4  17  -6 250.908 151.016   4
  -4  17  -6 366.240 248.919   6
  -4  17  -7 2898.08 562.289   4
  -4  17  -7 3200.43 692.855   6
  -4  17  -8 415.221 260.088   6
  -4  17  -8 208.721 176.296   4
  -4  17  -9 45.9394 155.257   6
  -4  17  -9 232.190 189.288   4
  -4  17 -10-73.7384 143.868   6
  -4  17 -10-32.4664 106.398   4
  -4  17 -11 109.685 162.345   4
  -4  17 -11-208.230 197.181   6
   4 -16  -3 357.305 223.912   9
   4 -16  -2 672.801 285.549   9
   4 -16  -1 271.077 260.694   9
  -4  16   1 152.256 179.284   3
  -4  16   0 8507.09 1162.77   3
   4 -16   0 8658.73 1124.57   9
  -4  16  -1 93.5516 161.040   3
  -4  16  -2 1885.34 547.074   3
  -4  16  -3-244.010 216.071   6
  -4  16  -3 202.017 172.862   4
  -4  16  -4-280.909 232.841   6
  -4  16  -4 110.195 179.548   3
  -4  16  -4-0.67241 61.7246   4
  -4  16  -5 109.065 130.813   4
  -4  16  -5-133.355 180.555   6
  -4  16  -6 991.942 344.834   4
  -4  16  -6 359.162 263.812   6
  -4  16  -7 1465.38 394.845   4
  -4  16  -7 1527.37 461.197   6
  -4  16  -8 881.677 357.582   6
  -4  16  -8 491.558 259.874   4
  -4  16  -9-44.6759 140.961   6
  -4  16  -9-527.755 264.961   4
  -4  16 -10 7.96762 111.129   6
  -4  16 -10 37.9131 101.150   4
  -4  16 -11 63.4114 138.265   6
  -4  16 -11 288.004 213.436   4
  -4  16 -12 668.865 290.912   6
  -4  16 -12-7.01972 109.832   4
   4 -15  -5 423.773 317.498   9
   4 -15  -4-343.202 266.461   9
   4 -15  -3-207.333 211.599   9
  -4  15   2 626.155 261.596   3
   4 -15  -2 426.654 268.010   9
   4 -15  -1 632.986 312.805   9
  -4  15   1 721.915 342.814   3
   4 -15   0 2280.51 537.563   9
  -4  15   0 2026.15 550.902   3
  -4  15  -1 279.337 251.479   3
  -4  15  -1 99.0554 104.927   4
  -4  15  -2 640.761 224.955   4
  -4  15  -2 1187.70 399.309   3
  -4  15  -3 192.307 198.777   6
  -4  15  -3 63.0989 81.6149   4
  -4  15  -3-125.759 157.234   3
  -4  15  -4-155.490 129.831   4
  -4  15  -4 6.14444 163.595   6
  -4  15  -5 58.9287 85.0229   4
  -4  15  -5 65.9501 153.037   6
  -4  15  -6 1024.82 323.510   4
  -4  15  -6 1102.36 389.362   6
  -4  15  -7 69.6748 112.253   6
  -4  15  -7 110.085 148.170   4
  -4  15  -8 2364.96 523.554   6
  -4  15  -8 2314.62 516.285   4
  -4  15  -9 67.7019 142.029   6
  -4  15  -9 129.055 110.683   4
  -4  15 -10 2244.90 535.478   4
  -4  15 -10 2701.79 550.749   6
  -4  15 -11 260.113 234.466   4
  -4  15 -11 369.132 245.269   6
  -4  15 -12 7354.95 1009.26   4
  -4  15 -12 492.263 257.471   6
  -4  15 -13 752.003 352.655   4
   4 -14  -7 1473.01 536.973   9
   4 -14  -6 415.690 343.235   9
   4 -14  -5 2148.23 614.091   9
   4 -14  -4 307.629 265.280   9
   4 -14  -3-48.5427 123.094   9
   4 -14  -2 262.484 224.351   9
  -4  14   2 368.443 214.094   3
  -4  14   1 1879.19 329.812   4
  -4  14   1 2326.79 563.523   3
   4 -14  -1 3044.77 619.819   9
   4 -14   0-49.1700 81.6039   8
  -4  14   0 170.390 220.226   3
  -4  14   0-3.48802 61.1300   4
  -4  14  -1 3739.63 692.314   3
   4 -14   1 3967.55 431.752   8
  -4  14  -1 4177.81 538.479   4
  -4  14  -2-197.683 132.682   4
   4 -14   2-186.717 91.8885   8
  -4  14  -2-277.697 210.333   3
  -4  14  -3 138.919 174.765   6
  -4  14  -3-35.4174 121.022   4
  -4  14  -3-205.442 185.356   3
   4 -14   3 43.2245 48.9825   8
  -4  14  -4-19.9567 81.8466   4
  -4  14  -4 89.7718 110.215   6
   4 -14   4 90.2097 62.1314   8
  -4  14  -5 535.611 243.149   4
  -4  14  -5 496.027 185.960   6
  -4  14  -6 3064.53 598.428   6
  -4  14  -6 4158.95 635.384   4
  -4  14  -7 333.031 168.381   6
  -4  14  -7 141.244 190.755   4
  -4  14  -8 1253.16 371.900   6
  -4  14  -8 1404.42 393.489   4
  -4  14  -9 289.963 176.067   6
  -4  14  -9-68.3742 117.231   4
  -4  14 -10 47.9553 112.544   6
  -4  14 -10-60.5485 175.715   4
  -4  14 -11 182.686 201.145   6
  -4  14 -11 700.385 335.895   4
  -4  14 -12 130.160 159.128   6
  -4  14 -12 333.549 183.030   4
  -4  14 -13-246.474 222.817   4
  -4  14 -14 1618.95 517.881   4
   4 -13  -8 156.334 213.927   9
   4 -13  -7 905.187 373.007   9
   4 -13  -6 792.847 367.519   9
   4 -13  -5 2448.40 594.317   9
   4 -13  -4 184.036 247.373   9
   4 -13  -3 437.926 251.496   9
   4 -13  -2 147.805 101.646   9
  -4  13   2 13.0571 61.7868   4
  -4  13   2 72.5015 115.492   3
   4 -13  -1 1731.49 453.394   9
  -4  13   1 1308.67 417.684   3
  -4  13   1 1632.39 310.241   4
  -4  13   0 1208.30 289.875   4
   4 -13   0 1304.45 300.692   4
   4 -13   0 1779.96 303.582   8
  -4  13   0 1303.93 405.262   3
   4 -13   1 4178.22 542.117   4
  -4  13  -1 3420.37 633.030   3
  -4  13  -1 3808.85 512.179   4
   4 -13   1 3906.62 386.240   8
  -4  13  -2 216.381 135.175   4
  -4  13  -2 259.924 178.077   6
  -4  13  -2 310.596 264.322   3
   4 -13   2 293.347 101.674   8
  -4  13  -3 235.687 170.055   6
   4 -13   3 658.874 231.560   1
  -4  13  -3 560.090 232.870   4
   4 -13   3 628.331 130.662   8
  -4  13  -4 162.476 152.284   4
  -4  13  -4 217.127 181.861   6
   4 -13   4 69.9934 92.0652   1
  -4  13  -5 1241.72 331.160   4
  -4  13  -5 1382.04 391.482   6
   4 -13   5 956.387 231.985   1
  -4  13  -6 3006.61 554.255   6
  -4  13  -6 2392.51 477.061   4
   4 -13   6 2333.04 335.692   1
  -4  13  -7 892.005 304.155   6
  -4  13  -7 1153.81 344.883   4
  -4  13  -8 383.542 204.582   6
  -4  13  -8 119.194 107.203   4
  -4  13  -9 4053.38 682.028   4
  -4  13  -9 3321.61 560.556   6
  -4  13 -10-81.1415 165.061   6
  -4  13 -10 96.3297 158.672   4
  -4  13 -11 1131.24 312.121   6
  -4  13 -11 1125.54 390.683   4
  -4  13 -12 124.223 118.668   6
  -4  13 -12 139.635 177.678   4
  -4  13 -13 529.087 308.396   4
  -4  13 -14 2837.42 661.207   4
   4 -12  -9-56.4599 168.218   9
   4 -12  -8 1943.97 613.445   9
   4 -12  -7 722.929 375.041   9
   4 -12  -6 553.792 303.945   9
   4 -12  -5 509.308 300.635   9
   4 -12  -4-256.621 203.775   9
  -4  12   3 76.7613 125.160   3
   4 -12  -3-23.8092 132.187   9
   4 -12  -2 792.140 199.108   4
   4 -12  -2 612.871 206.097   5
   4 -12  -2 623.049 280.373   9
  -4  12   2 778.672 199.219   4
  -4  12   2 696.155 284.192   3
   4 -12  -1 17908.4 1031.44   4
   4 -12  -1 15240.7 1050.40   5
  -4  12   1 16436.0 1365.34   3
   4 -12  -1 14596.0 1201.04   9
  -4  12   1 17328.6 1011.06   4
   4 -12   0-168.238 172.816   5
   4 -12   0 263.586 156.440   4
  -4  12   0 51.9074 127.318   3
  -4  12   0 101.250 84.4117   4
   4 -12   0 68.5421 68.2470   8
   4 -12   1 3099.00 462.928   4
  -4  12  -1 3819.18 493.118   4
  -4  12  -1 4191.42 669.515   3
   4 -12   1 3366.52 324.567   8
  -4  12  -2 664.113 205.299   4
   4 -12   2 765.708 249.630   4
  -4  12  -2 519.101 248.984   6
   4 -12   2 405.332 153.325   1
  -4  12  -2 729.265 306.328   3
   4 -12   2 475.219 111.766   8
  -4  12  -3 1038.74 281.017   4
  -4  12  -3 700.706 273.627   6
   4 -12   3 913.922 255.970   1
   4 -12   3 1186.62 154.794   8
  -4  12  -4 138.403 105.589   4
  -4  12  -4 569.108 251.131   6
   4 -12   4 292.530 119.915   1
  -4  12  -5 1311.40 349.781   6
  -4  12  -5 1728.32 392.270   4
   4 -12   5 1282.62 243.653   1
  -4  12  -6 456.586 230.393   6
  -4  12  -6 390.545 187.332   4
   4 -12   6 536.173 127.605   1
  -4  12  -7 1817.73 402.788   6
  -4  12  -7 1720.71 399.772   4
   4 -12   7 1718.89 212.533   1
  -4  12  -8-19.0581 99.0444   6
  -4  12  -8 120.763 125.442   4
   4 -12   8 59.5091 65.9239   8
  -4  12  -9 190.920 143.889   6
  -4  12  -9 291.899 257.698   4
  -4  12 -10-139.291 131.830   6
  -4  12 -10-140.825 167.921   4
  -4  12 -11 3076.05 484.291   6
  -4  12 -11 3383.54 655.877   4
  -4  12 -12 1502.05 476.325   4
  -4  12 -13 64.6946 153.570   4
  -4  12 -14 634.435 343.229   4
  -4  12 -15 1558.56 533.511   4
   4 -11 -10 103.748 210.920   9
   4 -11  -9-159.035 255.730   9
   4 -11  -8 4275.21 799.669   9
   4 -11  -7 3023.31 650.620   9
   4 -11  -6 3057.06 625.071   9
   4 -11  -5 415.974 289.205   9
   4 -11  -4 1280.90 263.725   4
   4 -11  -4 1207.41 229.349   5
   4 -11  -4 1283.62 384.538   9
   4 -11  -3-31.1562 90.0778   4
   4 -11  -3 62.4607 54.6738   5
   4 -11  -3 126.806 177.480   9
   4 -11  -2 3549.38 575.606   9
   4 -11  -2 3492.06 460.979   5
  -4  11   2 3620.21 449.755   4
  -4  11   2 3486.66 624.686   3
   4 -11  -2 3561.74 443.890   4
   4 -11  -1 1945.48 416.606   9
  -4  11   1 1960.50 463.266   3
   4 -11  -1 1682.06 325.151   4
   4 -11  -1 1690.19 346.714   5
  -4  11   1 2084.46 358.027   4
   4 -11   0 2353.46 425.861   5
   4 -11   0 2004.41 351.912   4
  -4  11   0 1681.02 403.860   3
  -4  11   0 1733.48 328.273   4
  -4  11  -1 750.822 226.641   4
   4 -11   1 943.628 275.722   5
   4 -11   1 730.056 228.333   4
   4 -11   1 701.591 228.597   1
  -4  11  -1 707.446 282.914   3
   4 -11   1 875.790 146.752   8
  -4  11  -2 1985.11 438.616   6
   4 -11   2 1292.63 302.261   4
  -4  11  -2 1616.05 339.482   4
   4 -11   2 1243.31 271.439   1
   4 -11   2 1220.73 145.520   8
  -4  11  -3 89.9248 187.914   4
  -4  11  -3-164.457 147.577   6
   4 -11   3-241.640 123.912   1
   4 -11   3-11.3075 18.6826   8
  -4  11  -4 5292.09 674.365   6
   4 -11   4 4891.07 474.565   1
  -4  11  -4 5334.85 644.211   4
  -4  11  -5 3684.38 550.706   4
  -4  11  -5 3184.97 511.140   6
   4 -11   5 3852.70 377.803   1
  -4  11  -6 118.946 107.742   6
  -4  11  -6 262.900 157.389   4
   4 -11   6 158.802 62.0845   1
  -4  11  -7 981.131 274.724   6
  -4  11  -7 1094.00 328.153   4
   4 -11   7 987.721 192.739   8
  -4  11  -8 897.725 274.313   6
  -4  11  -8 1358.80 387.558   4
   4 -11   8 974.393 212.550   8
  -4  11  -9 176.805 172.329   4
  -4  11  -9-4.38139 103.192   6
   4 -11   9 139.012 99.4725   8
  -4  11 -10 4699.08 561.525   6
  -4  11 -10 4977.06 748.936   4
  -4  11 -11 3069.43 622.279   4
  -4  11 -12 241.557 137.357   4
  -4  11 -13 173.483 143.702   4
  -4  11 -14 496.869 252.946   4
  -4  11 -15-235.136 242.882   4
   4 -10 -11 430.675 305.010   9
   4 -10 -10 573.447 336.455   9
   4 -10  -9 1310.97 432.530   9
   4 -10  -8 3310.25 683.442   9
   4 -10  -7 639.680 284.783   9
   4 -10  -6 2843.00 398.397   4
   4 -10  -6 2734.46 557.344   9
   4 -10  -5-80.6494 80.6822   4
   4 -10  -5-58.2712 126.389   9
   4 -10  -5 72.1730 52.4560   5
   4 -10  -4 38.7900 55.2322   4
   4 -10  -4-143.950 83.4582   5
   4 -10  -4-136.678 141.868   9
   4 -10  -3 3775.41 428.362   5
   4 -10  -3 4414.59 632.521   9
  -4  10   3 4009.19 482.571   4
  -4  10   3 4485.11 684.474   3
   4 -10  -3 3489.88 423.658   4
   4 -10  -2 4129.36 473.503   5
   4 -10  -2 3718.52 566.123   9
  -4  10   2 4845.43 520.546   4
  -4  10   2 4731.13 681.459   3
   4 -10  -2 4584.30 495.556   4
   4 -10  -1-8.30012 55.5768   4
   4 -10  -1 34.7662 54.0863   5
  -4  10   1 233.816 194.448   3
  -4  10   1-38.7046 92.9727   4
   4 -10  -1 68.4798 131.544   9
   4 -10  -1 76.0620 87.5846   1
   4 -10   0 3818.65 521.493   5
   4 -10   0 4441.01 566.724   1
  -4  10   0 5093.84 696.137   3
  -4  10   0 3633.47 461.309   4
   4 -10   0 3760.00 478.262   4
  -4  10  -1-14.0002 65.0858   4
   4 -10   1-17.2750 63.8893   1
   4 -10   1 122.224 101.763   4
  -4  10  -1 185.975 129.593   3
  -4  10  -2-27.6233 108.492   4
   4 -10   2 255.021 183.457   5
   4 -10   2 131.362 102.218   4
   4 -10   2 179.077 107.468   1
  -4  10  -3 579.575 213.305   4
  -4  10  -3 542.346 204.165   6
   4 -10   3 659.454 221.059   4
   4 -10   3 535.105 157.543   1
  -4  10  -4 9819.24 854.804   6
   4 -10   4 10311.9 605.684   1
  -4  10  -4 10701.9 885.385   4
   4 -10   4 9203.12 341.890   8
   4 -10   5 687.677 139.930   1
  -4  10  -5 626.412 209.852   6
  -4  10  -5 951.519 305.320   4
   4 -10   5 691.785 124.319   8
  -4  10  -6 976.382 257.959   6
  -4  10  -6 569.433 221.828   4
   4 -10   6 766.364 94.9310   1
   4 -10   6 1000.68 174.438   8
  -4  10  -7 1562.37 392.828   4
   4 -10   7 1076.64 210.320   8
  -4  10  -8 892.644 310.206   4
   4 -10   8 923.476 216.930   8
  -4  10  -9 1912.72 448.562   4
   4 -10   9 1948.56 337.668   8
  -4  10 -10 6499.66 870.036   4
  -4  10 -11 820.385 197.342   6
  -4  10 -11 663.435 302.104   4
  -4  10 -12 982.941 369.097   4
  -4  10 -13-14.4816 119.886   4
  -4  10 -14 99.4298 153.771   4
  -4  10 -15 1898.76 593.730   4
   4  -9 -12 834.621 378.331   9
   4  -9 -11 433.401 348.165   9
   4  -9 -10 1091.57 367.243   9
  -4   9   9 2634.22 609.412   1
   4  -9  -9 2314.88 570.222   9
  -4   9   8 1034.03 386.043   1
   4  -9  -8 678.281 296.463   9
   4  -9  -7 683.392 179.074   4
   4  -9  -7 1453.02 419.827   9
  -4   9   7 725.263 306.563   1
   4  -9  -6 2775.16 393.131   4
  -4   9   6 3435.42 590.635   1
   4  -9  -6 4257.27 674.559   9
   4  -9  -5 3873.29 302.362   5
  -4   9   5 3338.47 571.927   1
   4  -9  -5 3349.57 419.719   4
   4  -9  -5 3928.23 634.436   9
   4  -9  -4 1494.12 280.067   4
   4  -9  -4 1327.31 219.936   5
  -4   9   4 1815.07 416.044   1
   4  -9  -4 1467.83 381.010   9
   4  -9  -3 7403.01 576.082   5
  -4   9   3 8723.74 837.894   1
  -4   9   3 8070.68 876.285   3
  -4   9   3 8652.72 692.219   4
   4  -9  -3 8560.32 818.482   9
   4  -9  -3 8729.03 678.288   4
   4  -9  -2 1300.91 323.059   1
   4  -9  -2 1175.56 259.256   4
   4  -9  -2 1081.02 241.145   5
  -4   9   2 976.856 291.989   1
  -4   9   2 1536.71 366.397   3
  -4   9   2 1018.31 241.392   4
   4  -9  -2 913.615 257.026   9
   4  -9  -1 2005.56 327.130   4
   4  -9  -1 1840.85 350.125   5
   4  -9  -1 2681.46 429.090   9
  -4   9   1 2650.00 388.439   4
  -4   9   1 1925.46 405.587   3
   4  -9  -1 2382.31 414.668   1
   4  -9   0 5318.01 595.082   5
   4  -9   0 4895.42 542.697   1
  -4   9   0 5650.58 693.126   3
  -4   9   0 4734.27 518.356   4
   4  -9   0 4342.62 496.858   4
   4  -9   1 6707.48 685.600   5
   4  -9   1 5878.23 552.420   1
  -4   9  -1 6826.62 631.351   4
   4  -9   1 6143.33 603.756   4
  -4   9  -2 395.610 164.814   4
   4  -9   2 651.122 233.298   5
   4  -9   2 686.929 234.558   4
   4  -9   2 513.785 160.552   1
  -4   9  -3 30079.8 1422.94   6
   4  -9   3 31596.3 1606.55   5
  -4   9  -3 32042.7 1454.49   4
   4  -9   3 30595.4 1028.15   1
   4  -9   3 31257.8 1464.34   4
  -4   9  -4 2257.69 409.904   4
   4  -9   4 2003.99 227.294   1
   4  -9   4 2005.54 163.689   8
  -4   9  -5 272.358 130.987   4
   4  -9   5 395.744 99.8493   8
   4  -9   5 420.636 74.1883   1
  -4   9  -6 136.650 181.098   4
   4  -9   6 9.21368 46.1685   8
  -4   9  -7-37.8940 100.938   4
   4  -9   7 74.9752 45.6184   8
  -4   9  -8 661.468 175.181   6
  -4   9  -8 442.767 237.933   4
   4  -9   8 661.452 197.497   8
  -4   9  -9 709.271 191.329   6
  -4   9  -9 776.962 286.827   4
   4  -9   9 839.437 226.227   8
  -4   9 -10 7549.81 918.126   4
  -4   9 -11 513.703 262.854   4
  -4   9 -12 68.1611 144.521   4
  -4   9 -13 13.1612 132.925   4
  -4   9 -14 409.744 304.165   4
  -4   9 -15 741.517 361.397   4
  -4   8  13 2006.07 572.564   7
  -4   8  12-364.505 260.689   7
  -4   8  12 484.118 397.653   1
   4  -8 -12 349.376 266.124   9
  -4   8  11 1096.05 424.868   7
   4  -8 -11 674.948 394.626   9
  -4   8  11 717.305 378.118   1
   4  -8 -10 2684.02 616.522   9
  -4   8  10 3386.53 710.893   1
   4  -8  -9 818.003 327.738   9
  -4   8   9 558.705 275.148   1
  -4   8   8 346.224 218.537   1
   4  -8  -8 361.854 214.853   9
   4  -8  -8 80.1823 92.4866   4
   4  -8  -7 2783.98 413.286   4
   4  -8  -7 3677.54 624.898   9
  -4   8   7 2409.76 526.607   1
   4  -8  -6 781.037 269.184   9
  -4   8   6 793.798 297.714   1
   4  -8  -6 501.209 188.860   4
   4  -8  -5 7697.67 412.720   5
  -4   8   5 8361.25 862.901   1
   4  -8  -5 7489.55 634.317   4
   4  -8  -5 10097.8 927.781   9
   4  -8  -4 6258.62 767.185   9
  -4   8   4 6676.02 785.445   1
   4  -8  -4 5560.63 438.416   5
   4  -8  -4 5711.20 554.351   4
  -4   8   3 415.442 188.252   1
   4  -8  -3 335.352 132.625   4
   4  -8  -3 375.199 133.846   1
   4  -8  -3 340.248 134.530   5
   4  -8  -3 424.249 188.055   7
  -4   8   3 678.378 241.601   3
   4  -8  -3 199.442 129.109   9
  -4   8   3 276.965 124.717   4
   4  -8  -2 645.921 218.861   1
   4  -8  -2 122.609 106.198   7
   4  -8  -2 425.393 162.539   4
   4  -8  -2 383.485 161.926   5
  -4   8   2 479.727 223.188   3
  -4   8   2 711.773 238.085   1
   4  -8  -2 543.128 192.268   9
  -4   8   2 579.706 202.651   4
  -4   8   1 116.923 94.2726   1
   4  -8  -1 252.895 117.134   1
   4  -8  -1 243.239 130.817   6
   4  -8  -1 215.932 106.413   4
   4  -8  -1 194.743 109.861   5
   4  -8  -1 60.3510 82.2500   9
  -4   8   1 71.5011 93.0010   3
  -4   8   1 254.463 132.618   4
   4  -8   0 6638.84 684.199   6
   4  -8   0 5743.50 582.964   5
  -4   8   0 6442.64 564.974   1
  -4   8   0 6453.37 695.573   3
   4  -8   0 6149.38 562.142   1
  -4   8   0 5940.81 562.839   4
   4  -8   0 5537.08 547.415   4
  -4   8  -1 2688.39 393.299   4
   4  -8   1 3365.26 474.830   6
   4  -8   1 2766.17 344.281   1
   4  -8   1 3468.39 454.371   4
  -4   8  -2 671.182 209.658   4
   4  -8   2 553.298 138.622   1
   4  -8   2 668.959 207.288   4
   4  -8   3 16200.9 1029.72   4
   4  -8   3 14711.5 611.263   1
  -4   8  -3 16786.3 1044.20   4
  -4   8  -4-0.52660 104.634   4
   4  -8   4 28.7429 30.1500   1
   4  -8   4 6.39742 27.7993   8
  -4   8  -5 4049.89 452.522   6
  -4   8  -5 3567.76 519.855   4
   4  -8   5 3694.62 315.551   8
  -4   8  -6 548.605 179.939   6
  -4   8  -6 526.867 218.866   4
   4  -8   6 438.273 128.404   8
   4  -8   7 1106.81 227.390   8
  -4   8  -7 821.486 264.391   4
  -4   8  -8 2470.69 487.065   4
   4  -8   8 2450.99 372.417   8
  -4   8  -9 58.3088 104.477   4
   4  -8   9-35.2618 127.033   8
  -4   8 -10 4619.58 715.905   4
   4  -8  10 3395.61 482.851   9
  -4   8 -11 702.966 265.943   4
  -4   8 -12 397.909 278.727   4
  -4   8 -13 9.71257 117.359   4
  -4   8 -14 421.026 308.122   4
  -4   8 -15 188.666 207.970   4
  -4   7  14 481.582 308.862   7
  -4   7  14 350.822 265.896   1
  -4   7  13 1876.63 539.846   7
  -4   7  13 532.928 294.701   1
  -4   7  12 1759.40 527.453   7
  -4   7  12 1804.49 547.120   1
  -4   7  11 1579.12 483.081   7
   4  -7 -11 1770.71 534.638   9
  -4   7  11 1869.27 509.784   1
  -4   7  10 1177.38 390.620   7
  -4   7  10 1268.44 421.343   1
   4  -7 -10 1689.32 478.074   9
  -4   7   9-151.641 215.962   7
   4  -7  -9 118.780 155.680   9
   4  -7  -8-20.7634 102.611   9
   4  -7  -8 21.0239 103.644   4
  -4   7   8-128.800 127.943   1
  -4   7   7 5405.09 722.531   1
   4  -7  -7 4252.09 518.314   4
   4  -7  -7 4357.17 644.606   9
  -4   7   6 889.143 296.387   1
   4  -7  -6 1011.57 315.235   9
  -4   7   6 471.136 180.419   8
   4  -7  -6 631.974 200.951   4
   4  -7  -5 6714.14 383.285   5
   4  -7  -5 7832.00 784.464   9
  -4   7   5 7803.60 798.163   1
   4  -7  -5 6900.81 607.144   4
  -4   7   5 6199.73 566.702   8
   4  -7  -4 4476.03 556.957   7
   4  -7  -4 4312.03 368.627   5
  -4   7   4 4978.71 599.767   1
   4  -7  -4 4561.83 566.465   9
   4  -7  -4 5363.60 645.262   1
   4  -7  -4 4670.48 491.677   4
  -4   7   4 4037.10 419.020   8
   4  -7  -3 5897.32 668.671   6
  -4   7   3 5298.91 575.779   1
  -4   7   3 5168.64 619.762   3
  -4   7   3 4210.35 471.231   4
   4  -7  -3 5113.43 594.182   1
   4  -7  -3 4763.15 542.303   7
   4  -7  -3 4373.87 466.529   4
   4  -7  -3 4894.29 541.407   9
   4  -7  -2 243.471 128.170   7
   4  -7  -2 263.232 116.036   4
   4  -7  -2 411.876 169.369   1
  -4   7   2 462.975 168.294   1
   4  -7  -2 374.889 164.417   6
  -4   7   2 464.680 144.186   4
  -4   7   2 89.6362 101.253   3
   4  -7  -2 384.274 149.635   9
   4  -7  -1 5737.20 616.014   6
  -4   7   1 5047.35 501.522   1
   4  -7  -1 4337.59 436.172   9
   4  -7  -1 5335.72 516.739   4
  -4   7   1 3489.69 489.602   3
   4  -7  -1 4706.13 494.656   1
  -4   7   1 5154.04 512.825   4
  -4   7   0 204.859 115.591   1
   4  -7   0 195.843 129.606   6
   4  -7   0 243.405 106.006   4
  -4   7   0 265.998 124.248   4
   4  -7   0 167.577 106.506   1
  -4   7   0 8.04484 72.0881   3
  -4   7  -1 1328.95 283.410   4
   4  -7   1 1016.05 258.233   6
   4  -7   1 1261.36 266.713   4
   4  -7   1 1329.25 220.262   1
  -4   7  -1 1225.06 200.568   1
   4  -7   2 5659.60 550.612   6
   4  -7   2 5610.85 386.580   1
  -4   7  -2 5303.79 551.075   4
   4  -7   2 6035.68 594.764   4
   4  -7   3 10772.7 838.572   4
  -4   7  -3 9786.76 777.037   4
  -4   7  -4 895.331 249.434   4
  -4   7  -5 777.707 243.872   4
   4  -7   5 830.210 158.573   8
   4  -7   6 5715.95 490.362   8
  -4   7  -6 5072.76 632.767   4
  -4   7  -7 121.520 171.078   4
   4  -7   7-154.194 95.8398   8
  -4   7  -8 279.687 196.004   4
   4  -7   8 346.804 136.715   9
   4  -7   8 320.521 143.224   8
  -4   7  -9 380.951 217.968   4
   4  -7   9 108.682 84.2425   9
   4  -7   9 247.159 144.680   8
  -4   7 -10 105.596 151.497   4
   4  -7  10-74.7797 89.2792   9
  -4   7 -11 806.645 291.596   4
  -4   7 -12 99.3019 180.454   4
  -4   7 -13 73.3078 240.742   4
  -4   7 -14 838.838 381.335   4
  -4   7 -15 2027.43 565.564   4
  -4   6  15-202.469 220.840   1
  -4   6  15 127.551 187.157   7
  -4   6  14 451.659 208.836   7
  -4   6  14 1057.47 391.280   1
  -4   6  13 48.8959 142.768   7
  -4   6  13 829.647 364.987   1
  -4   6  12 2076.68 522.451   7
  -4   6  12 1072.36 397.422   1
  -4   6  11 487.950 273.809   7
  -4   6  11 672.338 298.530   1
   4  -6 -11 945.956 381.005   9
  -4   6  10 491.845 268.667   1
  -4   6  10 582.608 301.667   7
   4  -6 -10 623.741 307.700   9
  -4   6   9 171.698 122.819   7
  -4   6   9 256.977 143.332   1
  -4   6   8 2191.49 454.068   7
  -4   6   8 2238.20 479.810   1
   4  -6  -8 2407.16 406.548   4
   4  -6  -8 2048.65 454.985   9
  -4   6   7 1815.16 394.357   7
  -4   6   7 2350.54 455.993   1
   4  -6  -7 1897.79 352.039   4
   4  -6  -7 1896.60 434.110   9
  -4   6   7 2544.84 415.042   8
   4  -6  -6 2378.72 173.792   5
  -4   6   6 3458.82 542.913   1
   4  -6  -6 2550.72 182.544   5
   4  -6  -6 3262.75 506.375   9
  -4   6   6 2771.80 399.297   8
   4  -6  -6 2813.93 403.208   4
   4  -6  -5 1207.18 296.234   2
   4  -6  -5 1324.07 316.717   6
  -4   6   5 1319.50 330.140   1
   4  -6  -5 1334.08 320.119   1
   4  -6  -5 1220.27 291.883   9
   4  -6  -5 1095.99 239.164   4
  -4   6   5 1294.25 250.804   8
   4  -6  -4 42565.6 1576.66   7
   4  -6  -4 50948.7 1913.56   6
   4  -6  -4 49582.9 1711.84   9
  -4   6   4 48189.1 1784.53   1
  -4   6   4 43863.3 1513.95   4
   4  -6  -4 47589.0 1556.96   4
   4  -6  -4 50573.4 1869.96   1
  -4   6   4 46235.3 1350.32   8
   4  -6  -3 119.379 53.2859   4
   4  -6  -3 136.675 112.025   6
  -4   6   3 39.7117 89.9527   1
   4  -6  -3 128.619 61.4155   7
   4  -6  -3 182.807 118.814   1
  -4   6   3 135.712 136.542   3
   4  -6  -3 137.587 105.486   9
  -4   6   3 160.391 111.215   4
  -4   6   3 157.106 81.2559   8
   4  -6  -2 4544.07 444.063   9
  -4   6   2 4084.34 458.929   1
  -4   6   2 4339.62 532.435   3
   4  -6  -2 5032.69 561.010   6
  -4   6   2 4631.68 482.076   4
   4  -6  -2 4094.94 439.737   4
   4  -6  -2 4361.42 480.629   1
  -4   6   2 3770.70 279.775   8
   4  -6  -2 3954.84 435.309   7
   4  -6  -1-249.072 114.823   4
   4  -6  -1-47.4447 72.6445   6
  -4   6   1 80.7525 57.9901   1
  -4   6   1 42.7112 132.571   3
   4  -6  -1 22.1058 59.2551   9
   4  -6  -1-19.1494 61.1341   1
  -4   6   1-118.074 92.2853   4
   4  -6   0 3569.03 436.563   6
  -4   6   0 3802.72 365.133   1
   4  -6   0 3902.35 334.122   9
  -4   6   0 3617.39 432.739   4
   4  -6   0 3558.97 363.425   1
   4  -6   0 3972.25 444.636   4
  -4   6  -1 306.059 103.426   4
   4  -6   1 168.483 96.8356   6
  -4   6  -1 252.119 81.5510   1
   4  -6   1 93.3607 76.8387   4
   4  -6   1 126.048 67.0343   1
   4  -6   2 2591.89 338.183   6
  -4   6  -2 2102.62 351.516   4
  -4   6  -2 2049.85 190.708   1
   4  -6   3 60.6561 94.3577   6
  -4   6  -3-40.3100 119.868   4
  -4   6  -4 526.715 201.318   4
  -4   6  -5 523.706 220.049   4
  -4   6  -6 1268.36 339.218   4
   4  -6   6 869.694 177.182   9
   4  -6   6 939.991 206.172   8
   4  -6   7 4934.16 463.083   9
   4  -6   7 5736.86 565.986   8
  -4   6  -7 5868.91 691.159   4
  -4   6  -8 21.5074 168.195   4
   4  -6   8-0.79813 96.4786   9
   4  -6   8 131.248 105.472   8
   4  -6   9 4812.23 526.499   9
  -4   6  -9 5197.81 717.389   4
  -4   6 -10-13.9788 126.723   4
   4  -6  10-34.3811 95.4503   9
  -4   6 -11 4566.61 737.979   4
  -4   6 -12-33.8546 218.907   4
  -4   6 -13 447.764 241.316   4
  -4   6 -14 80.0576 150.374   4
  -4   6 -15 2887.15 660.463   4
  -4   5  15 417.924 280.328   7
  -4   5  15 316.219 253.155   1
  -4   5  14 773.820 303.050   1
  -4   5  14 1001.95 381.185   7
  -4   5  13-206.317 199.892   7
  -4   5  13-95.5321 162.628   1
  -4   5  12 1904.22 506.208   7
  -4   5  12 1481.13 449.934   1
  -4   5  11 5814.21 819.190   7
  -4   5  11 7054.82 941.405   1
  -4   5  10 13419.8 1242.02   1
  -4   5  10 11267.0 1066.09   7
  -4   5   9 467.307 212.490   7
  -4   5   9 124.196 158.808   1
  -4   5   8 768.525 271.854   7
  -4   5   8 852.063 288.062   1
   4  -5  -8 954.699 245.774   4
   4  -5  -8 920.719 304.964   9
   4  -5  -7 670.945 205.757   4
  -4   5   7 1204.66 326.152   1
   4  -5  -7 553.368 249.182   9
  -4   5   7 878.870 258.041   7
  -4   5   7 649.477 198.917   8
  -4   5   6 2757.91 386.665   8
   4  -5  -6 1920.19 371.606   2
   4  -5  -6 1924.06 188.222   5
  -4   5   6 1985.49 370.403   7
  -4   5   6 2235.54 413.442   1
  -4   5   6 2499.43 415.197   9
   4  -5  -6 1979.95 338.084   4
   4  -5  -6 2296.69 401.873   9
   4  -5  -5 2491.15 402.630   9
   4  -5  -5 2752.34 458.932   1
  -4   5   5 2274.09 370.680   9
  -4   5   5 2228.56 408.366   1
   4  -5  -5 2807.34 385.176   4
  -4   5   5 2322.60 329.837   8
   4  -5  -5 2278.62 383.010   2
  -4   5   4 50873.0 1576.58   9
   4  -5  -4 47843.3 1580.18   9
  -4   5   4 53674.8 1765.07   1
  -4   5   4 49016.8 1586.44   4
   4  -5  -4 48420.4 1550.58   4
   4  -5  -4 50227.4 1767.18   1
  -4   5   4 47642.4 1321.35   8
   4  -5  -4 46355.5 1505.83   7
   4  -5  -3 38.6476 68.8068   4
   4  -5  -3 20.6005 68.0352   7
   4  -5  -3-10.7000 82.5699   1
   4  -5  -3 2.35736 67.5375   9
  -4   5   3-35.4497 108.348   3
  -4   5   3 22.0963 74.9995   1
  -4   5   3-63.4934 80.7498   4
  -4   5   3 86.0989 62.5669   8
  -4   5   2 6075.16 580.331   3
  -4   5   2 5938.25 512.415   1
  -4   5   2 5681.97 515.959   4
   4  -5  -2 5723.25 510.884   4
   4  -5  -2 6350.33 543.030   1
   4  -5  -2 6071.54 465.813   9
   4  -5  -1 11563.4 561.089   9
   4  -5  -1 11363.6 662.670   1
  -4   5   1 12106.8 674.820   1
  -4   5   1 11718.4 777.425   3
  -4   5   1 11407.0 728.043   4
   4  -5  -1 12014.5 745.684   4
  -4   5   0 128.760 96.8990   4
   4  -5   0 306.729 111.280   6
   4  -5   0 200.897 68.5568   9
  -4   5   0 251.732 99.5937   1
  -4   5  -1 311.275 134.033   4
   4  -5   1 247.217 95.7745   6
  -4   5  -1 191.897 86.9410   1
   4  -5   2 9539.68 588.491   6
  -4   5  -2 7830.87 337.973   1
  -4   5  -2 8277.92 677.255   4
   4  -5   3 88.8764 50.8785   6
  -4   5  -3 48.4300 109.810   4
   4  -5   4 7734.06 394.069   9
  -4   5  -4 8842.26 741.919   4
   4  -5   5 483.614 117.847   9
  -4   5  -5 464.904 200.654   4
   4  -5   6 3365.79 352.202   9
  -4   5  -6 3680.79 527.325   4
  -4   5  -7 1409.59 358.926   4
   4  -5   7 870.541 190.705   9
   4  -5   8 12079.9 795.023   9
  -4   5  -8 12255.9 1042.80   4
   4  -5   9 13530.4 908.671   9
  -4   5  -9 13005.9 1117.05   4
  -4   5 -10 650.439 247.856   4
   4  -5  10 663.885 223.984   9
  -4   5 -11 5919.03 812.057   4
  -4   5 -12 1471.13 418.964   4
  -4   5 -13 138.853 269.748   4
  -4   5 -14 509.747 312.228   4
  -4   5 -15 1245.67 437.616   4
  -4   4  16 20.4237 173.190   1
  -4   4  16-569.427 328.071   7
  -4   4  15 553.736 308.771   1
  -4   4  15 92.8175 166.501   7
  -4   4  14-75.8078 144.036   7
  -4   4  14 120.046 165.309   1
  -4   4  13 332.304 281.769   1
  -4   4  13-11.1146 132.668   7
  -4   4  12-31.9786 115.553   7
  -4   4  12 112.108 135.587   1
  -4   4  11 33341.3 1863.12   7
  -4   4  11 34197.1 1928.33   1
  -4   4  10 2408.17 482.330   7
  -4   4  10 3378.73 595.075   1
  -4   4   9 4911.57 631.257   7
  -4   4   9 5895.43 775.212   1
   4  -4  -8 42.8749 23.6994   5
  -4   4   8-18.7667 137.724   1
   4  -4  -8 79.2181 93.7052   4
  -4   4   8-151.964 130.260   7
  -4   4   7 1659.57 336.015   7
   4  -4  -7 1634.66 328.965   2
   4  -4  -7 1893.07 192.460   5
   4  -4  -7 2163.00 403.392   9
  -4   4   7 1442.44 349.852   1
  -4   4   7 1640.54 347.603   9
   4  -4  -7 1758.46 334.412   4
  -4   4   7 1361.37 289.485   8
  -4   4   6 250.958 126.120   7
   4  -4  -6 190.209 110.266   2
  -4   4   6 101.290 114.561   1
   4  -4  -6 272.950 86.3055   5
   4  -4  -6 145.303 116.979   9
   4  -4  -6-24.4867 111.796   4
  -4   4   6 108.875 101.201   9
  -4   4   5 13660.1 912.383   1
   4  -4  -5 13035.2 830.470   4
  -4   4   5 12881.1 835.280   9
   4  -4  -5 14065.4 876.992   9
  -4   4   5 12137.0 750.443   7
  -4   4   4 24800.0 1040.65   9
  -4   4   4 24237.7 1103.07   4
  -4   4   4 23448.5 1128.58   1
   4  -4  -4 23162.8 1060.94   4
   4  -4  -4 24163.1 1065.95   9
   4  -4  -4 23904.3 1181.59   1
   4  -4  -4 22600.8 939.554   7
   4  -4  -3 16524.3 747.328   7
  -4   4   3 19331.4 998.105   3
  -4   4   3 19049.7 943.459   4
  -4   4   3 18315.7 939.020   1
   4  -4  -3 17455.8 905.190   4
   4  -4  -3 18630.8 955.153   1
   4  -4  -3 18431.7 830.575   9
  -4   4   3 17191.1 783.438   9
  -4   4   2 790.995 182.697   1
  -4   4   2 834.118 150.209   9
  -4   4   2 1343.80 268.145   3
  -4   4   2 954.053 220.017   4
   4  -4  -2 977.347 174.068   9
   4  -4  -1 1878.86 194.025   9
  -4   4   1 1619.25 238.482   1
  -4   4   1 1955.05 296.681   3
  -4   4   1 1944.75 305.653   4
  -4   4   0 9004.57 498.618   1
  -4   4   0 9235.67 650.071   4
   4  -4   0 8043.59 299.488   9
  -4   4  -1 10528.5 477.345   1
  -4   4  -1 11160.7 731.812   4
   4  -4   2 24167.2 830.705   6
  -4   4  -2 23255.5 1098.59   4
  -4   4  -2 22781.5 725.032   8
   4  -4   3 2790.18 256.760   6
  -4   4  -3 2642.63 379.587   4
   4  -4   3 2092.80 156.043   9
  -4   4  -3 2214.31 264.036   8
  -4   4  -4 4830.14 240.690   1
  -4   4  -4 6530.43 626.226   4
   4  -4   4 5912.47 349.431   9
  -4   4  -4 5944.04 495.866   8
  -4   4  -5 2674.71 437.386   4
  -4   4  -5 2133.07 181.721   1
   4  -4   5 2295.48 262.126   9
  -4   4  -6 227.526 87.7452   1
  -4   4  -6 128.077 134.735   4
   4  -4   6 362.391 125.297   9
  -4   4  -7 1781.97 370.578   4
  -4   4  -7 1823.11 222.772   1
   4  -4   7 1651.80 279.660   9
  -4   4  -8 5889.52 449.502   1
   4  -4   8 5537.20 548.343   9
  -4   4  -8 5845.39 707.123   4
  -4   4  -9 11008.8 671.440   1
   4  -4   9 10217.7 799.951   9
  -4   4  -9 10945.2 1005.05   4
  -4   4 -10 179.550 156.865   4
  -4   4 -10 178.180 85.4511   1
  -4   4 -11 577.568 270.652   4
  -4   4 -12 14017.8 1287.58   4
  -4   4 -13 143.678 135.861   4
  -4   4 -14 1551.92 471.945   4
  -4   4 -15 746.856 366.372   4
  -4   3  17 4186.85 864.746   7
  -4   3  16 979.380 412.560   7
  -4   3  16 1665.50 495.138   1
  -4   3  15 380.804 273.278   7
  -4   3  15 251.188 207.785   1
  -4   3  14 643.331 288.758   7
  -4   3  14 427.071 291.078   1
  -4   3  13 698.989 300.004   7
  -4   3  13 281.002 183.528   1
  -4   3  12-25.3323 143.467   1
  -4   3  12 201.798 196.318   7
  -4   3  11 42708.3 2041.21   7
  -4   3  11 45834.6 2164.68   1
  -4   3  10-51.3185 115.032   7
  -4   3  10 34.5218 140.822   1
  -4   3   9 2145.58 415.950   7
   4  -3  -9 2044.73 217.080   5
   4  -3  -9 2031.03 375.243   2
  -4   3   9 2676.30 500.915   1
   4  -3  -9 1798.87 371.683   4
  -4   3   8 8891.86 763.548   7
   4  -3  -8 9211.23 771.834   2
   4  -3  -8 8580.03 460.975   5
  -4   3   8 8580.30 824.668   1
   4  -3  -8 7913.60 728.978   4
  -4   3   7 546.036 224.850   1
  -4   3   7 383.333 149.835   7
   4  -3  -7 267.248 142.544   2
   4  -3  -7 282.841 89.2348   5
  -4   3   7 292.090 160.574   9
   4  -3  -7 484.927 166.682   4
  -4   3   6 198.703 87.7427   7
  -4   3   6 361.740 152.794   1
   4  -3  -6 114.648 52.1145   5
  -4   3   6 167.695 105.525   9
   4  -3  -6 184.288 116.385   4
   4  -3  -5 14950.3 699.181   5
   4  -3  -5 14827.8 872.905   4
  -4   3   5 15089.4 927.614   1
  -4   3   5 13186.0 710.742   7
  -4   3   5 14471.8 833.110   9
  -4   3   4 1583.47 306.956   4
  -4   3   4 2030.97 363.513   1
  -4   3   4 1677.78 266.780   9
   4  -3  -4 1623.53 288.038   4
   4  -3  -3 13759.5 587.030   7
  -4   3   3 15064.4 685.124   9
  -4   3   3 15996.1 857.000   4
  -4   3   3 15350.5 821.779   1
  -4   3   2 16382.4 607.393   9
  -4   3   2 17131.9 814.122   3
  -4   3   2 16648.1 876.721   4
  -4   3   2 17415.6 819.697   1
  -4   3   1 10593.9 376.016   9
  -4   3   1 10871.6 626.578   3
  -4   3   1 12241.3 726.839   4
  -4   3   1 11617.1 616.258   1
  -4   3   0 33506.0 1205.30   4
  -4   3  -1 19396.5 942.913   4
  -4   3  -2 33887.4 1298.01   4
  -4   3  -2 32148.9 990.077   8
   4  -3   3 1783.62 174.779   6
  -4   3  -3 2277.21 346.609   4
  -4   3  -3 2142.64 290.478   8
  -4   3  -4 6728.71 567.743   8
  -4   3  -4 5411.11 346.708   1
  -4   3  -4 5892.03 592.705   4
   4  -3   5 12711.3 915.285   4
  -4   3  -5 12593.4 570.387   1
   4  -3   5 12244.8 627.014   9
  -4   3  -5 12780.0 900.251   4
  -4   3  -6 271.719 154.632   4
  -4   3  -6 52.8860 57.8048   1
   4  -3   6 219.273 136.555   4
   4  -3   6-8.35917 76.3277   9
  -4   3  -7 3750.88 529.476   4
  -4   3  -7 3443.71 359.845   1
   4  -3   7 3923.85 441.595   9
  -4   3  -8 2383.51 458.185   4
  -4   3  -8 2473.96 339.133   1
   4  -3   8 2380.62 379.981   9
  -4   3  -9 1894.49 412.350   4
  -4   3  -9 2143.82 338.831   1
   4  -3   9 2633.26 426.164   9
  -4   3 -10 6164.23 780.951   4
  -4   3 -11 3855.09 645.823   4
  -4   3 -12 3201.44 615.829   4
  -4   3 -13 4123.10 722.375   4
  -4   3 -14 466.650 269.514   4
  -4   2  17-168.142 208.803   7
  -4   2  17 262.263 230.898   1
  -4   2  16 521.062 267.972   1
  -4   2  16 1183.15 443.881   7
  -4   2  15 536.480 267.919   1
  -4   2  15 253.280 223.665   7
  -4   2  14-305.569 226.385   1
  -4   2  14 23.8951 131.493   7
  -4   2  13 224.331 135.564   1
  -4   2  12 2342.77 503.183   1
  -4   2  11 162.689 157.788   1
   4  -2 -10 11290.4 873.921   2
   4  -2 -10 11764.7 617.368   5
  -4   2  10 13349.3 1096.19   1
  -4   2   9 491.852 208.160   1
   4  -2  -9 262.876 132.284   2
   4  -2  -9 191.926 85.7556   5
   4  -2  -8 2155.26 351.737   2
  -4   2   8 1736.23 361.995   1
   4  -2  -8 1677.81 241.903   5
  -4   2   8 1709.21 361.378   9
  -4   2   7 2925.87 452.099   1
  -4   2   7 2892.97 385.304   7
   4  -2  -7 3179.54 332.088   5
  -4   2   7 3273.40 460.162   9
   4  -2  -7 2399.76 386.616   4
  -4   2   6 7438.76 556.891   7
   4  -2  -6 8152.24 538.977   5
  -4   2   6 7541.21 655.441   9
  -4   2   6 8321.41 721.779   1
   4  -2  -6 7946.04 666.927   4
  -4   2   5 25079.6 1182.85   1
   4  -2  -5 23701.3 920.811   5
  -4   2   5 23519.9 1034.74   9
  -4   2   5 23383.0 858.219   7
  -4   2   4 38132.1 928.239   7
   4  -2  -4 36379.2 1254.49   3
  -4   2   4 41659.1 1447.54   1
  -4   2   4 37915.8 1172.85   9
  -4   2   3 15702.4 826.085   1
   4  -2  -3 15622.6 761.670   3
  -4   2   3 16178.7 863.934   4
  -4   2   3 14006.1 635.941   9
   4  -2  -2 7931.43 292.689   7
  -4   2   2 9197.23 547.691   3
  -4   2   2 9629.70 642.444   4
  -4   2   2 8796.22 422.709   9
  -4   2   1 7.95001 40.3575   3
  -4   2   1 223.169 119.932   4
  -4   2   0 6620.38 547.603   4
  -4   2  -1 4485.15 467.308   4
  -4   2  -2 1941.08 308.926   4
  -4   2  -2 1464.86 154.776   9
  -4   2  -3 1727.23 307.230   4
  -4   2  -3 1116.42 228.502   8
   4  -2   3 1362.43 269.793   4
  -4   2  -3 1118.97 166.756   9
  -4   2  -4 926.156 236.642   4
  -4   2  -4 818.170 166.570   9
  -4   2  -5 8272.98 542.793   1
  -4   2  -5 8586.98 733.670   4
  -4   2  -6 2543.94 411.052   4
  -4   2  -6 2590.01 327.175   1
   4  -2   6 3063.94 464.079   4
  -4   2  -6 2394.97 408.553   8
  -4   2  -7 2034.14 386.432   4
  -4   2  -7 1771.14 290.657   1
  -4   2  -8 1140.53 330.555   4
  -4   2  -8 69.8323 81.9649   1
  -4   2  -9 11921.5 1035.93   4
  -4   2 -10 241.597 132.097   4
  -4   2 -11 9077.38 991.811   4
  -4   2 -12 841.761 318.504   4
  -4   2 -13 5010.80 790.913   4
  -4   2 -14 208.479 198.233   4
  -4   1  17 1123.46 411.951   1
  -4   1  16 433.233 263.533   1
  -4   1  15 128.520 218.134   1
  -4   1  14 917.345 340.002   1
  -4   1  13-35.3588 202.116   1
  -4   1  12 7713.29 584.513   5
  -4   1  12 8468.04 926.806   1
   4  -1 -11 3238.51 373.105   5
  -4   1  11 2812.68 350.234   5
   4  -1 -11 3384.58 462.401   2
  -4   1  11 3501.68 595.708   1
   4  -1 -10 27262.6 1077.69   5
  -4   1  10 24939.9 1029.60   5
  -4   1  10 29096.0 1580.18   1
   4  -1 -10 25993.0 1247.09   2
   4  -1  -9 4721.81 502.992   2
   4  -1  -9 5623.29 485.732   5
  -4   1   9 5328.80 652.984   1
   4  -1  -8 1023.66 221.000   2
   4  -1  -8 933.632 211.236   5
  -4   1   8 1131.12 300.462   1
  -4   1   8 1049.07 272.389   9
   4  -1  -7 23901.7 997.744   5
  -4   1   7 20736.7 1198.08   1
  -4   1   7 21866.8 1155.54   9
  -4   1   6 16136.4 910.222   9
   4  -1  -6 17728.1 852.295   5
  -4   1   6 17609.2 1049.75   1
   4  -1  -5 4638.84 436.127   5
  -4   1   5 5276.55 544.518   1
   4  -1  -4 32506.0 1147.66   5
  -4   1   4 29368.4 688.630   7
   4  -1  -4 27921.3 1017.30   3
   4  -1  -3 2215.18 260.817   3
  -4   1   3 2535.89 333.522   4
  -4   1   2 7041.69 412.587   3
  -4   1   2 7538.46 568.897   4
  -4   1   1 35691.5 848.775   3
  -4   1   1 37008.0 1217.98   4
  -4   1   0 2942.29 343.880   4
  -4   1  -1 5306.79 469.600   4
   4  -1   1 4784.31 446.499   4
  -4   1  -2 106.356 83.6044   4
   4  -1   2 199.115 90.9719   4
  -4   1  -2 120.410 58.5867   9
   4  -1   3 15156.5 871.120   4
  -4   1  -3 15867.0 878.930   4
  -4   1  -3 13998.7 655.126   9
  -4   1  -3 14482.7 859.809   8
  -4   1  -4 7613.05 538.925   9
  -4   1  -4 8950.67 694.878   4
  -4   1  -5 1404.65 280.710   4
  -4   1  -5 1204.98 239.399   1
  -4   1  -5 1498.32 268.601   9
  -4   1  -5 1556.28 333.461   8
  -4   1  -6 5899.94 548.325   1
  -4   1  -6 6194.81 637.079   4
  -4   1  -6 5936.30 683.114   8
  -4   1  -7 2174.52 390.571   4
  -4   1  -7 2404.40 452.088   8
  -4   1  -8 20.9274 79.8451   4
  -4   1  -8-108.892 98.7150   1
  -4   1  -9 3287.64 553.233   4
  -4   1  -9 3804.75 518.775   1
  -4   1 -10 2861.89 516.374   4
  -4   1 -11 2832.49 554.508   4
  -4   1 -12 1782.44 449.706   4
  -4   1 -13 3478.89 648.688   4
  -4   0  18 146.431 192.269   1
  -4   0  17 3520.76 712.514   1
  -4   0  16 8.39666 127.682   1
  -4   0  15 727.533 317.322   1
  -4   0  14 368.645 254.581   1
  -4   0  13 674.471 195.928   5
  -4   0  13 2430.97 519.081   1
   4   0 -12 7907.23 657.903   5
  -4   0  12 7644.40 647.089   5
  -4   0  12 8137.87 917.742   1
   4   0 -11 8840.06 685.245   5
  -4   0  11 7970.93 654.523   5
  -4   0  11 9412.71 937.586   1
   4   0 -11 8563.21 690.458   2
   4   0 -10 6764.89 589.409   2
   4   0 -10 7807.93 631.867   5
  -4   0  10 6700.30 595.061   5
  -4   0  10 8333.32 861.050   1
  -4   0   9 4031.11 559.218   1
   4   0  -9 3884.82 419.120   2
   4   0  -9 3665.20 426.224   5
  -4   0   9 3650.09 424.796   5
   4   0  -8 119.479 127.513   5
  -4   0   8-96.0014 143.078   1
  -4   0   8 19.7432 46.9421   5
   4   0  -7 12326.5 772.977   5
  -4   0   7 11376.4 732.765   5
  -4   0   7 12964.3 920.193   1
   4   0  -6 1897.83 304.626   5
   4   0  -5 3946.35 426.130   5
   4   0  -4 7534.79 583.588   5
   4   0  -3 3615.66 290.616   3
  -4   0   3 4123.03 422.601   4
  -4   0   2 6672.74 521.335   4
   4   0  -1-4.03370 24.9607   7
   4   0  -1-24.0828 61.8354   4
  -4   0   1 19.6869 20.8703   3
  -4   0   1-34.4007 73.9310   4
  -4   0   0 6088.90 486.796   4
   4   0   0 6032.97 479.708   4
  -4   0  -1-1.84230 48.4086   4
   4   0   1 69.6426 77.5363   4
  -4   0  -2 9269.13 542.917   9
  -4   0  -2 10306.5 664.555   4
   4   0   2 9637.89 641.601   4
  -4   0  -3-34.9353 97.4144   4
   4   0   3 18.6218 45.5423   4
  -4   0  -3-14.3608 89.9487   9
   4   0   4 6695.84 344.814   6
   4   0   4 7179.30 616.430   4
  -4   0  -4 7231.89 699.320   8
  -4   0  -4 7137.58 576.241   9
  -4   0  -4 6674.59 594.071   4
  -4   0  -5-0.44034 95.7747   4
  -4   0  -5 36.8083 101.108   8
  -4   0  -6 11575.7 854.839   4
  -4   0  -6 11934.2 1005.83   8
  -4   0  -7 630.505 184.816   4
  -4   0  -7 788.036 205.311   1
  -4   0  -7 906.946 263.628   9
  -4   0  -7 675.205 271.923   8
  -4   0  -8 1735.65 364.931   4
  -4   0  -8 2023.07 431.998   9
  -4   0  -8 1309.50 371.297   8
  -4   0  -9 70.1519 110.026   4
  -4   0 -10-42.3462 161.523   4
  -4   0 -11 2624.23 503.509   4
  -4   0 -12 3460.71 606.116   4
  -4   0 -13 3011.20 599.309   4
   4   0  13 3150.75 698.197   2
  -4  -1  18 197.809 135.161   1
  -4  -1  17 2411.31 584.040   1
  -4  -1  16 313.528 205.991   1
  -4  -1  15 3516.11 665.338   1
  -4  -1  14 2041.57 497.423   1
  -4  -1  14 1477.35 315.165   5
   4   1 -13 7005.18 675.278   5
  -4  -1  13 6155.89 796.438   1
   4   1 -12 3360.46 479.125   5
  -4  -1  12 3585.88 588.813   1
   4   1 -11 3150.41 384.004   2
   4   1 -11 3257.37 450.261   5
  -4  -1  11 3274.09 545.977   1
  -4  -1  10-103.248 99.5283   1
   4   1 -10 93.3574 86.3034   2
   4   1 -10-5.51209 68.5424   5
  -4  -1  10 84.1007 62.5585   5
   4   1  -9 12887.5 869.583   5
  -4  -1   9 11897.0 830.831   5
   4   1  -9 11135.3 652.645   2
  -4  -1   9 10167.8 882.287   1
   4   1  -8 4932.98 525.789   5
  -4  -1   8 3613.17 444.328   5
  -4  -1   8 4745.13 589.310   1
   4   1  -7 17577.5 989.820   5
  -4  -1   7 17074.6 950.617   5
   4   1  -6 109.659 109.271   5
  -4  -1   6 299.231 133.339   5
   4   1  -5 333.700 146.942   5
   4   1  -4 554.802 187.507   5
   4   1  -3 16197.3 910.728   5
   4   1  -3 14809.3 504.123   3
  -4  -1   2 714.290 172.945   4
   4   1  -2 1064.37 201.612   4
  -4  -1   1 8234.62 563.180   4
   4   1  -1 7800.30 532.149   4
   4   1   0 3471.99 355.648   4
  -4  -1   0 3121.59 344.220   4
   4   1   0 3037.04 293.456   7
   4   1   1-53.8478 50.4900   7
   4   1   1 21.1521 66.7956   4
  -4  -1  -1 4.72874 63.8592   4
   4   1   2 939.323 210.010   7
  -4  -1  -2 672.472 160.017   4
   4   1   2 772.785 181.019   4
   4   1   3 4967.31 476.046   4
  -4  -1  -3 4726.40 474.470   9
  -4  -1  -3 5248.71 482.239   4
   4   1   4 2460.81 264.084   6
   4   1   4 2709.27 372.363   4
  -4  -1  -4 2847.30 372.621   4
  -4  -1  -4 2953.80 475.988   8
   4   1   5 2496.88 247.903   6
  -4  -1  -5 2845.33 401.274   4
  -4  -1  -5 2351.39 438.231   8
  -4  -1  -5 2299.25 376.120   1
  -4  -1  -6 16560.8 1095.44   9
  -4  -1  -6 13187.7 968.343   1
  -4  -1  -6 16551.5 1238.70   8
  -4  -1  -6 16321.7 989.167   4
  -4  -1  -7 639.049 214.028   4
  -4  -1  -7 453.241 197.782   8
  -4  -1  -7 654.518 226.471   9
  -4  -1  -8 281.325 107.941   4
  -4  -1  -8 75.2801 123.062   9
  -4  -1  -9 1990.55 408.293   4
  -4  -1  -9 1708.51 426.483   9
  -4  -1 -10 1122.83 328.253   4
   4   1  10 1705.96 490.301   7
   4   1  11 313.257 236.186   7
  -4  -1 -11 148.332 106.246   4
   4   1  12 5023.70 905.638   7
   4   1  12 5627.24 929.524   2
  -4  -2  18 805.052 363.715   1
  -4  -2  17 757.675 324.186   1
  -4  -2  16 1879.63 494.600   1
  -4  -2  15 129.019 114.797   1
   4   2 -14 6889.90 729.489   5
  -4  -2  14 8843.91 974.391   1
   4   2 -13 2.36882 137.375   5
  -4  -2  13-111.624 182.147   1
  -4  -2  13 12.4169 92.8473   5
   4   2 -12 198.725 160.426   5
  -4  -2  12 156.332 132.572   5
  -4  -2  12 296.069 165.945   1
   4   2 -11 3082.37 340.814   2
   4   2 -11 3371.87 483.472   5
  -4  -2  11 3987.58 612.759   1
   4   2 -10 5578.71 432.923   2
   4   2 -10 6022.08 637.402   5
  -4  -2  10 6419.54 754.123   1
   4   2  -9 7935.61 718.274   5
   4   2  -9 6544.87 451.403   2
  -4  -2   9 6986.25 734.878   1
   4   2  -8 3160.12 442.472   5
   4   2  -7 2658.19 410.682   5
  -4  -2   7 2129.56 374.289   5
   4   2  -6 561.305 183.414   5
   4   2  -5 521.114 182.003   5
   4   2  -4 341.711 166.301   5
   4   2  -4 225.532 117.049   4
   4   2  -3 47469.3 1641.76   5
   4   2  -3 43800.8 1342.00   4
  -4  -2   2 930.564 151.388   7
  -4  -2   2 819.955 172.531   4
   4   2  -2 813.986 223.505   5
   4   2  -2 966.901 186.268   4
   4   2  -1 36414.2 1443.66   5
  -4  -2   1 34697.5 1125.20   4
   4   2  -1 32177.5 1055.35   4
   4   2   0 934.788 187.598   7
   4   2   0 595.461 146.374   4
  -4  -2   0 646.911 149.707   4
   4   2   1 1556.59 256.275   7
   4   2   1 1411.86 225.731   4
  -4  -2  -1 1935.08 270.475   4
  -4  -2  -2 1921.29 272.246   4
   4   2   2 1465.25 280.538   7
   4   2   2 1548.98 249.668   4
  -4  -2  -3 2011.19 291.897   4
   4   2   3 1823.45 283.307   4
   4   2   4 6365.56 682.791   7
   4   2   4 6846.69 499.823   6
   4   2   4 6791.67 564.770   4
  -4  -2  -4 7002.73 567.991   4
  -4  -2  -4 5907.73 708.667   8
   4   2   5 10969.8 950.901   7
   4   2   5 12365.6 656.053   6
  -4  -2  -5 11933.7 783.538   4
  -4  -2  -5 12673.1 953.354   9
  -4  -2  -5 11243.5 1019.62   8
   4   2   6 3098.10 539.256   7
  -4  -2  -6 3593.89 464.941   4
  -4  -2  -6 3330.71 519.901   9
  -4  -2  -6 2764.87 541.504   8
   4   2   7 3118.23 565.251   7
  -4  -2  -7 4380.75 528.151   4
  -4  -2  -7 2608.28 545.931   8
  -4  -2  -7 3501.47 568.139   9
  -4  -2  -8-74.7625 120.530   4
   4   2   8-118.583 148.384   7
  -4  -2  -8 143.041 112.534   9
  -4  -2  -8 13.6170 108.813   8
   4   2   9 4495.58 752.179   7
  -4  -2  -9 4878.03 610.340   4
  -4  -2  -9 3965.80 665.071   9
  -4  -2  -9 4085.81 745.230   8
  -4  -2 -10 3272.75 518.016   4
  -4  -2 -10 1967.32 509.924   9
   4   2  10 2075.55 553.814   7
   4   2  11 296.067 253.812   7
   4   2  11 332.285 252.518   2
   4   2  12 4192.69 857.653   7
   4   2  12 4338.91 825.234   2
  -4  -3  19 572.221 305.637   1
  -4  -3  18 1617.57 464.495   1
  -4  -3  17-156.774 177.807   1
  -4  -3  16 6292.88 890.635   1
  -4  -3  15 1340.56 408.302   1
   4   3 -15 1462.34 366.002   5
   4   3 -14 16107.6 1188.69   5
  -4  -3  14 17113.1 1363.28   1
   4   3 -13 48.9023 111.402   5
  -4  -3  13-105.925 199.787   1
   4   3 -12 38.4554 99.0898   5
  -4  -3  12 338.336 191.365   1
   4   3 -11 2245.39 435.336   5
  -4  -3  11 1882.10 403.780   5
  -4  -3  11 1968.66 442.480   1
   4   3 -10 16448.5 649.392   2
   4   3 -10 17400.1 1134.75   5
  -4  -3  10 19738.1 1223.51   5
   4   3  -9 186.675 160.180   5
  -4  -3   9 112.383 98.0503   5
   4   3  -8 38889.1 1643.32   5
   4   3  -7 398.868 188.130   5
   4   3  -6 60.1981 82.2493   5
   4   3  -5 1190.00 292.269   5
   4   3  -5 881.237 212.105   4
   4   3  -4 2924.43 423.919   5
   4   3  -4 2948.42 367.507   4
   4   3  -3 5709.95 605.714   5
   4   3  -3 5657.96 478.796   4
  -4  -3   2 19859.7 791.055   7
   4   3  -2 22811.8 1198.50   5
   4   3  -2 20406.1 855.182   4
   4   3  -1 25694.9 1277.73   5
  -4  -3   1 25148.8 936.680   4
   4   3  -1 23527.5 878.260   4
   4   3   0 4876.47 561.344   5
  -4  -3   0 5166.17 421.963   4
   4   3   0 4895.07 397.160   4
   4   3   1 1647.90 292.989   7
   4   3   1 1173.80 199.596   4
  -4  -3  -1 1441.64 163.451   3
   4   3   1 1676.58 349.608   5
  -4  -3  -1 1578.58 228.414   4
   4   3   2 306.602 110.691   4
  -4  -3  -2 450.088 118.004   4
  -4  -3  -2 284.526 99.3376   3
   4   3   3 2289.52 395.994   7
   4   3   3 2735.11 328.126   4
  -4  -3  -3 2868.66 434.419   9
  -4  -3  -3 2495.35 310.427   4
   4   3   4 197.465 152.252   7
  -4  -3  -4 148.752 74.6099   4
   4   3   4 283.136 121.028   6
  -4  -3  -4 306.956 153.270   8
  -4  -3  -4 377.099 174.548   9
   4   3   5 11377.2 1001.97   7
   4   3   5 12790.7 760.736   6
  -4  -3  -5 12243.3 761.538   4
  -4  -3  -5 12071.3 991.541   9
  -4  -3  -5 11930.6 1106.19   8
   4   3   6 12.4664 123.957   7
  -4  -3  -6-7.84071 71.7234   4
  -4  -3  -6-83.1237 111.145   9
  -4  -3  -6-26.9527 148.576   8
   4   3   7 2114.14 481.357   7
  -4  -3  -7 2109.30 366.064   4
  -4  -3  -7 2319.32 490.996   9
  -4  -3  -7 2610.93 572.978   8
  -4  -3  -8 1821.07 353.202   4
  -4  -3  -8 1257.20 384.535   9
   4   3   8 1527.61 439.079   7
  -4  -3  -8 1121.97 396.298   8
  -4  -3  -9 1658.35 461.769   9
   4   3   9 2232.57 550.393   7
  -4  -3  -9 1967.48 379.796   4
  -4  -3  -9 1871.21 546.521   8
   4   3  10 718.491 342.215   7
  -4  -3 -10 298.195 158.515   9
   4   3  11 3828.53 779.546   7
   4   3  11 3701.64 812.251   2
  -4  -3 -11 3447.49 709.785   9
  -4  -4  19 52.5646 141.371   1
  -4  -4  18 1984.49 535.063   1
  -4  -4  17 2294.40 547.051   1
  -4  -4  16 302.136 194.334   1
   4   4 -15 13083.9 1147.64   5
  -4  -4  15 11700.2 1168.30   1
   4   4 -14 1053.21 326.288   5
  -4  -4  14 1118.18 363.597   1
   4   4 -13 205.887 143.012   5
  -4  -4  13 398.499 245.007   1
   4   4 -12 250.177 139.834   5
  -4  -4  12 163.668 215.162   1
   4   4 -11 500.427 213.692   5
   4   4 -10 29251.9 710.294   2
   4   4 -10 34495.2 1674.21   5
   4   4  -9 5983.20 685.081   5
  -4  -4   9 5183.03 643.307   5
   4   4  -8 17446.8 1154.57   5
  -4  -4   8 16729.9 1140.32   5
   4   4  -7 1204.07 328.069   5
   4   4  -6 974.661 288.534   5
   4   4  -5 172.078 182.608   5
   4   4  -5 173.637 106.457   4
   4   4  -4 2225.66 391.598   5
   4   4  -4 2122.51 305.463   4
  -4  -4   3 430.173 130.450   7
   4   4  -3 454.316 185.591   5
   4   4  -3 475.580 144.862   4
  -4  -4   2 13951.5 757.674   7
   4   4  -2 15219.9 1030.62   5
   4   4  -2 13512.0 678.720   4
  -4  -4   1 2495.39 339.622   7
   4   4  -1 2334.66 407.641   5
   4   4  -1 2703.14 288.295   4
   4   4   0 648.532 144.167   4
   4   4   0 665.489 235.745   5
  -4  -4   0 755.185 158.721   4
   4   4   1 57.9127 51.5437   4
  -4  -4  -1 221.179 84.3342   4
   4   4   1 188.031 135.487   5
   4   4   2 8762.36 762.473   7
   4   4   2 8183.25 508.222   4
   4   4   2 8249.61 772.122   5
  -4  -4  -2 7237.68 481.555   3
  -4  -4  -2 8147.89 513.935   4
   4   4   3 3013.31 477.299   7
   4   4   3 2924.01 421.514   6
  -4  -4  -3 2964.63 351.008   3
   4   4   3 3592.55 512.092   5
  -4  -4  -3 3240.51 337.814   4
  -4  -4  -3 2787.47 464.636   9
   4   4   4 2692.86 476.722   7
   4   4   4 3106.32 422.651   6
  -4  -4  -4 3166.66 514.665   9
  -4  -4  -4 3110.25 402.967   3
   4   4   4 2407.30 430.665   5
  -4  -4  -4 2847.78 333.740   4
  -4  -4  -4 3598.52 606.791   8
   4   4   5 6933.95 818.009   7
   4   4   5 6282.73 600.268   6
   4   4   5 6584.63 722.524   5
  -4  -4  -5 5807.39 603.694   3
  -4  -4  -5 6483.96 781.403   9
  -4  -4  -5 7004.55 548.909   4
  -4  -4  -5 7001.45 898.429   8
   4   4   6 3929.32 640.678   7
  -4  -4  -6 3378.46 640.638   8
   4   4   6 4155.98 573.188   5
  -4  -4  -6 3619.70 413.622   4
  -4  -4  -6 3841.35 611.534   9
  -4  -4  -7 157.004 105.722   4
   4   4   7 176.736 179.801   7
   4   4   7 440.551 198.203   5
  -4  -4  -7 276.211 203.425   9
  -4  -4  -7 245.995 266.364   8
   4   4   8 4735.15 631.243   5
   4   4   8 4331.88 752.345   7
  -4  -4  -8 6044.66 857.222   9
  -4  -4  -8 5186.24 864.930   8
   4   4   9 227.402 218.091   7
   4   4   9-28.6748 122.424   2
  -4  -4  -9 568.878 283.914   9
  -4  -4  -9 602.496 400.805   8
   4   4  10 1344.92 484.521   7
   4   4  10 1024.09 382.016   2
  -4  -4 -10 1509.01 463.861   9
  -4  -5  19 60.0216 219.849   1
  -4  -5  18 372.541 238.018   1
  -4  -5  17 2763.94 624.070   1
   4   5 -16 23.1214 151.094   5
  -4  -5  16 75.5783 136.449   1
   4   5 -15 3452.68 626.424   5
  -4  -5  15 2525.40 540.591   1
   4   5 -14 251.297 136.810   5
  -4  -5  14 599.395 276.822   1
   4   5 -13 1603.10 404.469   5
  -4  -5  13 1245.69 419.423   1
   4   5 -12 266.871 168.253   5
   4   5 -11 2578.09 506.202   5
   4   5 -10 610.232 275.979   5
   4   5  -9 11740.1 1005.85   5
   4   5  -8 6827.93 762.408   5
   4   5  -7 1994.02 407.338   5
   4   5  -6 1515.66 377.576   5
   4   5  -5 1397.56 342.082   5
   4   5  -5 1411.65 263.344   4
   4   5  -4-47.0880 113.896   5
  -4  -5   4-41.8497 75.7899   5
   4   5  -4-29.7533 73.0490   4
  -4  -5   3 7317.56 586.746   7
   4   5  -3 7631.15 762.284   5
   4   5  -3 7712.42 363.899   3
   4   5  -3 7247.48 524.726   4
  -4  -5   2 6734.85 584.836   7
   4   5  -2 7407.21 749.530   5
   4   5  -2 6428.84 459.543   4
  -4  -5   1 2514.72 383.876   7
   4   5  -1 1730.40 380.885   5
   4   5  -1 1826.89 234.623   4
   4   5   0 3784.44 543.437   5
   4   5   0 3175.03 286.325   4
   4   5   1 5194.69 630.942   5
   4   5   1 4955.70 354.664   4
   4   5   2 7967.45 781.629   5
  -4  -5  -2 6964.79 433.471   4
  -4  -5  -3 1216.83 186.512   4
   4   5   3 1378.79 320.056   6
   4   5   3 720.908 254.468   7
  -4  -5  -3 1054.49 314.433   9
   4   5   3 1096.71 312.676   5
  -4  -5  -3 1218.61 238.519   3
   4   5   4 4994.00 681.692   7
   4   5   4 6213.45 644.949   6
   4   5   4 6188.37 707.264   5
  -4  -5  -4 5577.37 787.052   8
  -4  -5  -4 5312.22 540.359   3
  -4  -5  -4 5975.77 429.903   4
  -4  -5  -4 6467.41 789.729   9
   4   5   5-1.62871 123.395   7
   4   5   5 160.579 140.880   6
  -4  -5  -5 101.565 98.6076   3
   4   5   5 331.140 216.277   5
  -4  -5  -5 46.6239 116.395   9
  -4  -5  -5 30.6947 46.4592   4
  -4  -5  -5 286.749 237.843   8
   4   5   6 1189.35 383.482   7
  -4  -5  -6 766.462 328.830   8
   4   5   6 750.598 264.978   5
  -4  -5  -6 588.422 268.636   9
   4   5   7 270.673 206.163   7
  -4  -5  -7 472.446 238.530   9
   4   5   7 263.727 139.365   5
  -4  -5  -7 593.628 321.531   8
   4   5   8 2939.06 638.323   7
  -4  -5  -8 2833.92 627.089   9
   4   5   8 3467.53 730.842   2
  -4  -5  -8 1987.62 555.537   8
   4   5   9 60.1568 162.055   7
   4   5   9-5.15070 267.237   2
  -4  -5  -9 435.871 244.322   9
  -4  -5  -9-28.3054 221.084   8
   4   5  10-450.324 292.720   7
   4   5  10 242.450 232.378   2
  -4  -5 -10 1.25900 192.734   9
  -4  -6  19 780.380 350.064   1
  -4  -6  18 1225.16 414.845   1
  -4  -6  17 2168.80 509.947   1
   4   6 -17 1475.19 439.181   5
   4   6 -16 2388.21 564.165   5
  -4  -6  16 3052.26 639.786   1
   4   6 -15 3896.86 688.201   5
  -4  -6  15 2763.92 575.782   1
   4   6 -14 724.859 285.838   5
  -4  -6  14 1395.33 417.377   1
   4   6 -13 2548.29 530.167   5
   4   6 -12 1052.94 317.253   5
   4   6 -11 2552.00 505.126   5
   4   6 -10 3326.70 581.725   5
   4   6  -9 6787.57 804.222   5
   4   6  -8 172.684 172.079   5
   4   6  -7 1859.63 411.399   5
   4   6  -6-132.077 115.929   5
   4   6  -5 1954.79 412.020   5
   4   6  -5 1971.71 310.503   4
   4   6  -4 1029.29 295.057   5
   4   6  -4 982.491 211.747   4
  -4  -6   3 11765.0 817.683   7
   4   6  -3 11832.0 1005.77   5
   4   6  -3 11539.6 518.285   3
   4   6  -3 11435.5 651.503   4
   4   6  -2 86.8919 58.3865   4
  -4  -6   2-21.2813 95.8635   7
   4   6  -2 78.8874 89.8860   5
  -4  -6   1 4401.37 544.778   7
   4   6  -1 4611.14 624.489   5
   4   6  -1 4275.79 324.591   4
   4   6   0 3645.83 546.902   5
   4   6   0 3498.09 268.836   4
   4   6   1 6230.78 327.100   4
   4   6   1 8059.25 817.612   5
   4   6   2 811.156 250.625   6
   4   6   2 592.452 230.603   5
   4   6   3 1635.97 355.641   6
   4   6   3 1197.55 315.649   5
  -4  -6  -3 1509.14 387.526   9
  -4  -6  -3 1249.12 387.990   8
   4   6   4 1465.42 350.927   6
   4   6   4 1779.57 393.869   5
  -4  -6  -4 1516.88 161.718   4
  -4  -6  -4 1291.83 390.038   9
  -4  -6  -4 1659.69 455.396   8
  -4  -6  -5-76.7517 133.084   8
   4   6   5-0.60660 96.0932   6
   4   6   5-312.721 177.916   5
  -4  -6  -5-273.679 195.234   9
   4   6   6 1430.30 415.259   7
  -4  -6  -6 1760.19 488.308   8
   4   6   6 1662.56 486.986   2
   4   6   6 2378.76 442.229   5
  -4  -6  -6 1797.13 494.557   9
   4   6   7 649.076 334.262   7
   4   6   7 698.065 326.556   2
  -4  -6  -7 327.129 259.015   9
  -4  -6  -7 218.510 291.348   8
  -4  -6  -8 1196.23 421.116   9
   4   6   8 1180.38 462.821   2
   4   6   8 1467.74 482.767   7
  -4  -6  -8 1233.02 484.591   8
   4   6   9 603.022 311.026   7
   4   6   9 1367.49 508.838   2
  -4  -6  -9 1645.09 492.160   9
  -4  -6  -9 822.203 360.397   8
  -4  -7  19 871.855 367.941   1
  -4  -7  18 485.766 293.224   1
   4   7 -17-18.3009 178.096   5
  -4  -7  17 193.897 194.050   1
   4   7 -16 846.721 347.274   5
  -4  -7  16 1287.80 423.195   1
   4   7 -15 3934.62 696.991   5
  -4  -7  15 3619.21 659.970   1
   4   7 -14 1734.74 457.188   5
  -4  -7  14 1364.68 424.667   1
   4   7 -13 38.4308 128.447   5
   4   7 -12 217.273 212.951   5
   4   7 -11 4864.62 731.401   5
   4   7 -10 2483.39 549.085   5
   4   7  -9 4461.05 302.412   2
   4   7  -9 4677.72 699.698   5
   4   7  -8 1243.78 348.745   5
   4   7  -7 1892.41 468.402   5
   4   7  -6 4831.19 691.578   5
   4   7  -5 3568.82 592.429   5
   4   7  -5 3858.20 437.379   4
   4   7  -4 411.540 192.087   5
   4   7  -4 274.699 110.347   4
  -4  -7   3 4577.08 552.791   7
   4   7  -3 4747.31 660.882   5
   4   7  -3 4763.19 376.329   3
   4   7  -3 4338.78 384.464   4
  -4  -7   2 1344.04 330.584   7
   4   7  -2 1459.31 197.273   4
   4   7  -2 1602.49 372.279   5
   4   7  -1 6466.59 765.907   5
   4   7  -1 5345.69 314.546   4
   4   7   0 1966.31 422.695   5
   4   7   1 5759.51 734.281   5
   4   7   2 1343.66 346.317   6
   4   7   2 1968.48 437.397   5
   4   7   3 2915.14 517.365   6
   4   7   3 3884.91 592.796   5
  -4  -7  -3 2918.54 571.167   9
  -4  -7  -3 2525.33 560.130   8
   4   7   4 424.846 205.847   6
   4   7   4-160.305 199.750   2
   4   7   4 151.034 108.140   5
  -4  -7  -4 127.732 146.415   9
  -4  -7  -4 286.816 222.550   8
   4   7   5 0.69697 107.136   6
   4   7   5 60.7956 156.458   2
   4   7   5-71.1897 106.764   5
  -4  -7  -5-89.4119 157.052   9
  -4  -7  -5 133.405 145.856   8
   4   7   6-23.8794 127.466   2
  -4  -7  -6-204.395 209.780   8
  -4  -7  -6 173.052 175.868   9
   4   7   7 3213.42 736.594   2
  -4  -7  -7 2172.83 589.392   9
  -4  -7  -7 1562.80 547.017   8
   4   7   8 95.3298 171.095   2
  -4  -7  -8 175.834 145.306   9
  -4  -7  -8-13.1093 135.772   8
  -4  -8  19 1562.40 486.766   1
  -4  -8  18 100.341 197.979   1
  -4  -8  17 64.6320 219.646   1
   4   8 -17 199.098 139.766   5
  -4  -8  16 1770.72 507.395   1
   4   8 -16 2143.05 575.888   5
   4   8 -15 2696.83 617.918   5
  -4  -8  15 3581.83 673.300   1
   4   8 -14 34.8310 148.875   5
   4   8 -13 7.85097 136.426   5
   4   8 -12-4.70685 129.911   5
   4   8 -11 2305.03 537.468   5
   4   8 -10 4804.19 752.249   5
   4   8  -9 2223.51 241.294   2
   4   8  -9 2440.87 577.126   5
   4   8  -8 2276.00 290.221   2
   4   8  -8 2408.52 528.801   5
   4   8  -7 548.982 164.284   2
   4   8  -7 346.122 164.490   5
   4   8  -6 11026.3 1064.78   5
   4   8  -5 6.98699 143.104   5
   4   8  -5 61.0872 79.5564   4
   4   8  -4 5227.82 725.422   5
   4   8  -4 4679.98 424.322   3
   4   8  -4 5046.03 446.440   4
   4   8  -3 1240.10 374.306   5
   4   8  -3 1235.80 215.037   3
   4   8  -3 1266.01 194.790   4
   4   8  -2 394.771 88.8523   4
   4   8  -2 453.598 190.552   5
   4   8  -1 371.836 209.900   5
   4   8   0 1377.54 363.541   5
   4   8   1 633.096 259.657   6
   4   8   1 681.375 258.452   5
   4   8   2 5751.60 752.218   6
   4   8   2 6174.14 772.919   5
   4   8   2 4514.72 761.918   2
   4   8   3 572.823 253.118   6
   4   8   3 538.130 291.466   2
  -4  -8  -3 266.817 186.223   9
   4   8   3 1001.11 292.972   5
  -4  -8  -3 808.675 347.163   8
   4   8   4 243.137 149.748   6
   4   8   4 457.013 293.259   2
   4   8   4-19.2400 148.206   5
  -4  -8  -4 215.597 198.222   9
  -4  -8  -4-68.9081 145.440   8
   4   8   5-385.988 214.482   6
   4   8   5-80.2756 166.218   2
  -4  -8  -5-129.438 156.016   9
   4   8   6 681.447 348.180   2
  -4  -8  -6 474.142 299.891   9
  -4  -8  -6 567.451 332.783   8
   4   8   7 1642.98 543.046   2
  -4  -8  -7 2351.70 667.013   8
  -4  -8  -7 1757.65 551.250   9
  -4  -9  18 248.888 227.866   1
   4   9 -18-192.832 217.024   5
   4   9 -17 104.293 145.960   5
  -4  -9  17 289.230 226.090   1
   4   9 -16 2342.84 591.143   5
  -4  -9  16 3244.68 668.804   1
   4   9 -15 262.057 263.425   5
   4   9 -14 418.076 255.401   5
   4   9 -13 4280.89 756.541   5
   4   9 -12 410.907 250.633   5
   4   9 -11 1507.05 427.105   5
   4   9 -10 3754.95 658.350   5
   4   9  -9 870.594 170.001   2
   4   9  -9 889.659 344.059   5
   4   9  -8 904.551 201.735   2
   4   9  -8 1042.71 369.713   5
   4   9  -7 1034.01 240.352   2
   4   9  -7 1208.04 406.953   5
   4   9  -6 4765.73 746.194   5
   4   9  -6 5058.41 570.625   2
   4   9  -5 1201.33 295.120   2
   4   9  -5 1630.12 443.314   5
   4   9  -5 1299.31 249.047   4
   4   9  -4 884.079 177.337   4
   4   9  -4 1178.50 324.398   2
   4   9  -4 1202.35 361.232   5
   4   9  -4 1048.26 214.144   3
   4   9  -3 281.117 88.2196   4
   4   9  -3 503.967 209.268   2
   4   9  -3 181.001 140.891   5
   4   9  -3 242.333 112.358   3
   4   9  -2 600.717 258.512   2
   4   9  -2 427.664 211.542   5
   4   9  -1 392.715 222.123   2
   4   9  -1 67.6727 179.926   5
   4   9   0 4766.90 729.762   2
   4   9   0 5035.86 725.669   5
   4   9   1 366.724 219.545   6
   4   9   1 34.5660 163.333   2
   4   9   1 65.2669 115.971   5
   4   9   2 2985.84 570.092   6
   4   9   2 2083.49 529.886   2
   4   9   2 3173.42 558.568   5
   4   9   3 70.5413 123.873   6
   4   9   3 323.437 320.438   2
   4   9   3 42.8728 103.633   5
  -4  -9  -3-89.3923 271.530   9
  -4  -9  -3 63.0732 132.955   8
   4   9   4-174.641 247.831   2
   4   9   4 247.039 216.828   6
  -4  -9  -4 102.310 160.469   9
  -4  -9  -4-181.034 210.310   8
   4   9   5 123.004 196.460   2
  -4  -9  -5 143.848 177.304   9
  -4  -9  -5 173.348 168.736   8
   4   9   6 2784.65 673.931   2
  -4  -9  -6 2155.08 608.472   9
  -4  -9  -6 2455.58 693.389   8
   4  10 -18-396.788 287.430   5
  -4 -10  18-169.281 199.623   1
   4  10 -17 2186.70 624.016   5
  -4 -10  17 2797.84 630.768   1
   4  10 -16 82.9488 141.799   5
   4  10 -15 931.686 422.214   5
   4  10 -14 56.0277 161.332   5
   4  10 -13 7404.23 1034.10   5
   4  10 -12 164.317 200.030   5
   4  10 -11 271.377 229.897   5
   4  10 -10 622.657 298.814   5
   4  10  -9 126.085 82.8271   2
   4  10  -9 139.772 170.096   5
   4  10  -8 16.7944 62.1600   2
   4  10  -8 291.260 213.123   5
   4  10  -7 3326.30 450.571   2
   4  10  -7 3200.29 624.864   5
   4  10  -6 2476.69 428.371   2
   4  10  -6 2633.07 561.179   5
   4  10  -5 2726.53 469.966   2
   4  10  -5 3931.03 672.966   5
   4  10  -5 2609.12 332.410   4
   4  10  -5 2722.30 388.015   3
   4  10  -4 2078.22 437.367   2
   4  10  -4 2363.07 515.126   5
   4  10  -4 2675.51 377.263   3
   4  10  -3 331.516 181.547   2
   4  10  -3 560.699 89.0506   4
   4  10  -3 329.673 116.335   5
   4  10  -2 2217.61 482.302   2
   4  10  -2 1506.59 404.613   5
   4  10  -1 8124.58 959.126   2
   4  10  -1 8296.58 964.751   5
   4  10   0 3076.37 602.725   6
   4  10   0 3092.49 618.580   2
   4  10   0 2741.87 544.163   5
   4  10   1-157.513 166.975   6
   4  10   1 87.9939 135.629   2
   4  10   1 134.740 172.227   5
   4  10   2 2042.29 519.962   6
   4  10   2 2366.22 598.233   2
   4  10   2 1782.24 436.166   5
  -4 -10  -2 2000.12 572.554   9
  -4 -10  -2 2236.38 593.638   8
   4  10   3 314.367 222.122   6
   4  10   3-72.8692 158.709   2
  -4 -10  -3 327.086 254.069   9
  -4 -10  -3 111.821 193.859   8
  -4 -10  -4 2.77617 135.136   8
   4  10   4-178.895 180.152   6
   4  10   4 14.3579 127.667   2
  -4 -10  -4 236.737 229.977   9
   4  10   5-149.879 263.741   2
  -4 -10  -5-280.157 251.070   9
  -4 -10  -5 136.229 184.683   8
   4  11 -17 428.884 303.965   5
  -4 -11  17 267.461 222.342   1
   4  11 -16 244.401 287.538   5
   4  11 -15 2054.41 609.105   5
   4  11 -14 335.584 258.920   5
   4  11 -13 3085.34 730.166   5
   4  11 -12 1043.22 388.087   5
   4  11 -11 2609.09 604.265   5
   4  11 -10 378.199 296.741   5
   4  11  -9 3182.70 679.058   5
   4  11  -8-53.2773 115.270   5
   4  11  -8-14.2386 69.0878   2
   4  11  -7 6780.31 685.309   2
   4  11  -7 5097.08 820.796   5
   4  11  -6 150.533 144.395   2
   4  11  -6 136.697 160.203   5
   4  11  -6 129.581 120.802   3
   4  11  -5 3503.88 361.692   4
   4  11  -5 3481.40 564.528   2
   4  11  -5 3468.17 677.042   5
   4  11  -5 3995.23 489.131   3
   4  11  -4-11.3949 124.302   2
   4  11  -4-255.397 130.675   3
   4  11  -3 1224.78 360.543   2
   4  11  -3 927.397 347.951   5
   4  11  -2 135.770 170.571   2
   4  11  -2 159.617 198.075   5
   4  11  -1-229.916 208.642   6
   4  11  -1 9.80981 183.118   2
   4  11  -1 74.1866 104.616   5
   4  11   0 345.038 216.117   6
   4  11   0 578.960 288.134   2
   4  11   0 462.485 221.239   5
   4  11   1 506.332 240.805   6
   4  11   1 114.220 173.752   2
   4  11   1 654.837 283.885   5
   4  11   2 366.938 221.779   6
   4  11   2 1062.95 416.765   2
  -4 -11  -2 607.896 333.811   9
  -4 -11  -2 587.190 292.316   8
   4  11   3 712.465 343.168   6
   4  11   3 1061.89 420.909   2
  -4 -11  -3 401.302 289.000   9
  -4 -11  -3 679.484 367.536   8
   4  12 -17 440.819 323.720   5
   4  12 -17 270.799 234.758   4
   4  12 -16 823.266 400.446   5
   4  12 -15 499.663 316.968   5
   4  12 -14 372.981 283.921   5
   4  12 -13 769.236 386.952   5
   4  12 -12 2914.73 674.644   5
   4  12 -11 505.405 243.341   5
   4  12 -10 309.520 130.312   5
   4  12  -9 131.238 147.872   5
   4  12  -8 1198.21 289.281   2
   4  12  -8 1151.64 412.900   5
   4  12  -8 1304.38 299.415   4
   4  12  -7 508.588 230.008   2
   4  12  -7 328.484 229.924   5
   4  12  -7 406.970 156.643   4
   4  12  -6 124.242 107.441   2
   4  12  -6 259.538 199.023   5
   4  12  -6 83.6466 68.8098   3
   4  12  -5 3522.21 580.722   2
   4  12  -5 2936.27 633.155   5
   4  12  -5 2831.86 440.078   3
   4  12  -4 155.579 156.666   2
   4  12  -4 13.2544 164.537   5
   4  12  -3-74.3324 135.778   2
   4  12  -3 154.529 158.213   5
   4  12  -2 935.474 380.112   6
   4  12  -2 813.469 323.460   2
   4  12  -2 920.821 338.064   5
   4  12  -1-173.542 194.440   6
   4  12  -1 177.507 230.718   2
   4  12  -1-94.1135 148.994   5
   4  12   0 436.415 295.430   6
   4  12   0 31.2825 167.553   2
   4  12   0 341.182 218.590   5
  -4 -12  -1 1587.77 529.634   8
   4  12   1 1045.46 401.973   6
   4  12   1 788.917 366.883   2
   4  12   2 1020.42 410.791   6
   4  12   2 125.369 251.694   2
  -4 -12  -2 413.958 288.200   9
  -4 -12  -2 318.300 267.768   8
   4  13 -16-14.9831 141.658   5
   4  13 -16-874.858 377.531   4
   4  13 -15 103.002 202.910   5
   4  13 -15 593.738 335.910   4
   4  13 -14 575.465 396.856   5
   4  13 -14 622.163 299.260   4
   4  13 -13-17.7051 158.832   5
   4  13 -13 59.0800 174.674   4
   4  13 -12 2102.43 614.360   5
   4  13 -12 2050.73 490.468   4
   4  13 -11 298.420 225.812   5
   4  13 -11-33.2883 98.3560   4
   4  13 -10-226.743 226.746   5
   4  13 -10 633.501 246.343   4
   4  13  -9 550.214 313.157   5
   4  13  -9 621.679 237.667   4
   4  13  -8 782.976 362.113   5
   4  13  -7 392.588 204.905   2
   4  13  -7 94.9342 169.659   5
   4  13  -7 283.903 167.322   3
   4  13  -6 2327.75 476.847   2
   4  13  -6 2192.18 573.833   5
   4  13  -5 1178.19 370.241   2
   4  13  -5 555.571 312.776   5
   4  13  -4 1437.54 412.744   2
   4  13  -4 1325.88 471.514   5
   4  13  -3 944.245 427.709   6
   4  13  -3 878.791 343.318   2
   4  13  -3 213.932 220.368   5
   4  13  -2 2234.20 635.362   6
   4  13  -2 1550.12 455.813   2
   4  13  -2 1352.56 466.670   5
   4  13  -1 352.015 319.910   6
   4  13  -1-72.4645 230.354   2
   4  13  -1-374.258 228.306   5
   4  13   0-512.337 307.281   6
   4  13   0 43.9375 151.378   2
   4  14 -15 47.6812 169.049   5
   4  14 -15-276.743 218.992   4
   4  14 -14 4864.52 965.899   5
   4  14 -14 5002.21 808.857   4
   4  14 -13 960.514 435.664   5
   4  14 -13 1366.42 411.502   4
   4  14 -12 990.676 428.541   5
   4  14 -12 1507.47 409.844   4
   4  14 -11-209.530 229.157   5
   4  14 -11-130.201 136.004   4
   4  14 -10 195.847 248.552   5
   4  14  -9 83.1826 164.025   5
   4  14  -8-289.581 306.545   5
   4  14  -7 54.6673 139.430   5
   4  14  -6 2310.63 595.803   5
   4  14  -6 1949.45 463.675   2
   4  14  -5-10.1378 117.121   2
   4  14  -5 92.9057 150.204   5
   4  14  -4-99.5595 144.120   2
   4  14  -4-254.118 219.734   5
   4  14  -4-188.392 224.786   6
   4  14  -3 681.869 349.213   6
   4  14  -3 619.014 277.943   2
   4  14  -3 169.998 182.357   5
   4  14  -2 707.277 350.386   6
   4  14  -2 315.044 268.015   2
   4  14  -2 20.0574 108.235   5
   4  15 -12 224.676 242.451   5
   4  15 -11 227.940 249.320   5
   4  15 -10 425.680 303.456   5
   4  15  -9 911.056 412.245   5
   4  15  -8 23.0711 118.297   5
   4  15  -7-187.136 234.648   5
   4  15  -6 1161.20 446.806   5
   4  15  -5 215.687 234.791   6
   4  15  -5-327.911 256.277   5
   4  15  -5-157.846 168.405   2
  -5  18  -1 664.089 310.447   3
   5 -18   1 1990.76 562.877   9
   5 -18   2 2160.49 571.767   9
  -5  18  -2 1898.33 559.393   3
  -5  18  -3-218.654 217.594   3
  -5  18  -4 1422.66 503.057   3
  -5  18  -5-74.0931 188.545   3
  -5  18  -6 3681.06 645.587   4
  -5  18  -6 4099.26 838.032   3
  -5  18  -7 1768.84 463.806   4
  -5  18  -8 1632.66 457.536   4
   5 -17  -2 1179.09 448.703   9
  -5  17   1 3714.57 816.705   3
   5 -17  -1 2741.72 657.155   9
   5 -17   0 541.248 298.332   9
  -5  17   0 1172.06 518.430   3
   5 -17   1 4317.84 784.143   9
  -5  17  -1 5390.84 958.864   3
  -5  17  -2 538.246 393.279   3
  -5  17  -3 200.059 251.177   3
  -5  17  -4 1009.77 415.214   3
  -5  17  -4 358.223 158.204   4
  -5  17  -5 800.580 300.815   4
  -5  17  -5 426.579 279.755   3
  -5  17  -6 243.281 182.620   4
  -5  17  -7 2707.26 571.289   4
  -5  17  -8-393.571 241.764   4
  -5  17  -9 44.8737 156.821   4
  -5  17  -9 574.859 311.974   6
  -5  17 -10-387.472 258.579   4
   5 -16  -4 41.0627 147.045   9
   5 -16  -3 166.977 205.424   9
  -5  16   2-112.556 251.338   3
   5 -16  -2-22.9039 222.384   9
  -5  16   1 3970.34 810.109   3
   5 -16  -1 5062.54 839.678   9
  -5  16   0 2995.09 732.584   3
   5 -16   0 3586.94 700.379   9
  -5  16  -1-23.4510 210.632   3
  -5  16  -1 213.240 132.015   4
  -5  16  -2 702.642 276.311   4
  -5  16  -2 502.094 296.173   3
  -5  16  -3 147.791 126.695   4
  -5  16  -3-392.941 270.925   3
  -5  16  -4 272.445 106.242   4
  -5  16  -4 876.115 372.694   3
  -5  16  -5 2753.23 530.853   4
  -5  16  -6 230.931 171.042   4
  -5  16  -7 6506.76 869.709   4
  -5  16  -8 222.933 188.543   4
  -5  16  -8 176.081 187.722   6
  -5  16  -9-45.7088 122.702   4
  -5  16  -9 78.4476 125.508   6
  -5  16 -10-88.6796 146.550   6
  -5  16 -10 365.501 202.456   4
  -5  16 -11 320.822 245.202   4
  -5  16 -12 413.684 266.242   4
   5 -15  -6 2415.67 657.705   9
   5 -15  -5-356.641 278.993   9
   5 -15  -4 276.733 227.708   9
   5 -15  -3 860.367 366.057   9
   5 -15  -2 174.377 182.466   9
  -5  15   2 203.206 151.270   3
  -5  15   1 308.877 325.834   3
   5 -15  -1-264.357 210.099   9
  -5  15   1 396.422 174.514   4
  -5  15   0 4002.45 557.773   4
   5 -15   0 3836.09 683.241   9
  -5  15   0 2979.30 664.596   3
  -5  15  -1-69.3085 229.281   3
  -5  15  -1-104.555 119.035   4
  -5  15  -2 441.735 271.912   3
  -5  15  -2 838.999 274.247   4
  -5  15  -3 284.708 190.820   4
  -5  15  -3-325.527 232.255   3
  -5  15  -4 231.408 161.500   4
  -5  15  -5 555.511 242.135   4
  -5  15  -6 5052.81 748.272   4
  -5  15  -7 3699.25 659.629   4
  -5  15  -7 3104.79 615.176   6
  -5  15  -8 1264.29 401.007   4
  -5  15  -8 786.448 310.819   6
  -5  15  -9 296.584 220.867   6
  -5  15  -9 167.201 136.043   4
  -5  15 -10 34.5319 122.426   4
  -5  15 -11-10.3451 108.069   4
  -5  15 -12-478.525 287.269   4
   5 -14  -7 3294.39 750.537   9
   5 -14  -6 1240.86 484.790   9
   5 -14  -5-329.269 249.423   9
   5 -14  -4 201.606 150.123   9
   5 -14  -3 15.6086 152.430   9
  -5  14   2 3114.51 467.713   4
  -5  14   2 1992.44 544.120   3
   5 -14  -2 2900.10 598.375   9
  -5  14   1 4490.16 792.936   3
   5 -14  -1 3445.31 630.500   9
  -5  14   1 3110.09 483.936   4
  -5  14   0 11607.6 1247.97   3
   5 -14   0 12114.6 1140.84   9
  -5  14   0 11672.3 945.954   4
  -5  14  -1-185.766 190.922   3
  -5  14  -1 2.52610 98.8450   4
  -5  14  -2 17.8641 88.3801   4
  -5  14  -2 9.23506 146.186   3
  -5  14  -3-285.840 173.003   4
  -5  14  -3 152.038 155.684   3
  -5  14  -4 307.487 194.486   4
  -5  14  -5 175.623 154.208   4
  -5  14  -6 5231.31 746.611   4
  -5  14  -7 1535.19 437.919   4
  -5  14  -8 1157.58 358.356   6
  -5  14  -8 1359.94 411.385   4
  -5  14  -9 855.165 326.987   4
  -5  14 -10 467.010 267.291   4
  -5  14 -11-1.12375 167.516   4
  -5  14 -12 847.295 374.553   4
  -5  14 -13 3152.38 715.923   4
   5 -13  -8 520.051 316.990   9
   5 -13  -7 3011.14 706.530   9
   5 -13  -6 4621.89 795.660   9
   5 -13  -5 431.120 261.690   9
   5 -13  -4-114.827 116.790   9
  -5  13   3-41.2903 170.625   3
   5 -13  -3-52.1357 141.604   9
  -5  13   2 199.322 156.646   3
  -5  13   2 221.678 105.059   4
  -5  13   1 1431.98 329.644   4
  -5  13   1 2326.59 545.950   3
   5 -13  -1 2355.29 490.337   9
   5 -13   0 15209.2 1202.15   9
  -5  13   0 16742.4 1446.30   3
  -5  13   0 16036.0 1099.72   4
  -5  13  -1 116.745 151.063   3
  -5  13  -1 251.485 144.610   4
  -5  13  -2 807.133 266.698   4
  -5  13  -2 1064.91 365.732   3
  -5  13  -3 3550.04 546.756   4
   5 -13   3 3905.28 518.352   1
  -5  13  -4-79.9225 116.466   4
   5 -13   4-67.8205 86.2767   1
  -5  13  -5-64.7678 117.453   4
  -5  13  -6 3547.41 606.959   4
  -5  13  -7 158.596 127.173   4
  -5  13  -8 2405.35 524.264   4
  -5  13  -9 1229.70 401.342   4
  -5  13 -10 3066.41 625.016   4
  -5  13 -11 168.200 168.624   4
  -5  13 -12 2374.93 628.126   4
  -5  13 -13 3006.94 703.207   4
  -5  13 -14 769.371 373.405   4
   5 -12 -10 110.000 201.028   9
   5 -12  -9 1000.14 443.784   9
   5 -12  -8 441.576 286.826   9
   5 -12  -7 7357.23 1031.63   9
   5 -12  -6 437.251 272.482   9
   5 -12  -5 3292.95 638.994   9
   5 -12  -4 2274.44 516.504   9
  -5  12   3 333.742 169.791   4
  -5  12   3 148.444 159.431   3
   5 -12  -3 364.783 232.185   9
   5 -12  -2-278.652 148.269   4
   5 -12  -2 269.269 146.781   5
  -5  12   2-82.9811 115.725   4
  -5  12   2 25.8795 148.968   3
   5 -12  -2 110.476 145.077   9
   5 -12  -1 9630.38 867.279   5
  -5  12   1 8554.70 1004.83   3
  -5  12   1 9638.50 837.831   4
   5 -12  -1 8874.70 892.196   9
   5 -12   0 1698.76 381.382   9
  -5  12   0 2195.30 501.768   3
  -5  12   0 2141.61 407.398   4
  -5  12  -1 3222.75 486.869   4
   5 -12   1 3619.84 530.260   1
  -5  12  -1 3392.15 617.601   3
  -5  12  -2 785.239 256.622   4
   5 -12   2 880.860 248.641   1
  -5  12  -3 297.236 167.306   4
   5 -12   3 308.182 148.200   1
  -5  12  -4-32.2766 131.598   4
   5 -12   4-110.951 86.9594   1
  -5  12  -5 88.4349 153.909   4
   5 -12   5 386.118 118.357   1
  -5  12  -6 1770.61 431.419   4
  -5  12  -7 2448.79 504.400   4
  -5  12  -8 962.291 343.250   4
  -5  12  -9 2010.18 492.188   4
  -5  12 -10 644.826 324.814   4
  -5  12 -11 2223.92 570.192   4
  -5  12 -12 2841.38 665.040   4
  -5  12 -13 430.810 251.357   4
  -5  12 -14 297.468 259.033   4
   5 -11 -11 386.264 293.541   9
   5 -11 -10 139.109 189.957   9
   5 -11  -9-159.155 173.830   9
   5 -11  -8 540.351 347.077   9
   5 -11  -7 5287.21 832.876   9
   5 -11  -6 1511.10 438.784   9
   5 -11  -5-2.63909 106.793   9
   5 -11  -4 1962.77 363.810   4
   5 -11  -4 2191.50 336.352   5
   5 -11  -4 2676.97 527.892   9
   5 -11  -3 249.772 110.006   4
   5 -11  -3 101.041 96.1498   5
  -5  11   3-137.431 199.971   3
  -5  11   3 166.907 129.976   4
   5 -11  -3 224.234 158.322   9
   5 -11  -2 432.836 170.806   4
   5 -11  -2 229.898 125.176   5
  -5  11   2 437.692 197.930   3
   5 -11  -2 203.632 177.307   9
  -5  11   2 675.000 217.801   4
   5 -11  -1 3434.58 508.252   5
  -5  11   1 3929.71 529.986   4
   5 -11  -1 3663.29 543.381   9
  -5  11   1 3896.85 654.657   3
   5 -11  -1 4806.23 577.415   4
   5 -11   0 4766.99 627.044   5
   5 -11   0 3424.77 515.217   1
   5 -11   0 3640.52 513.169   9
  -5  11   0 4277.09 671.088   3
  -5  11   0 3534.15 504.927   4
  -5  11  -1 7366.50 878.271   3
   5 -11   1 7325.97 697.156   1
  -5  11  -1 6957.80 720.603   4
  -5  11  -2 3614.77 528.292   4
   5 -11   2 4012.16 482.759   1
  -5  11  -3 1077.98 299.381   4
   5 -11   3 714.531 177.939   1
  -5  11  -4 143.885 120.466   4
   5 -11   4 111.840 78.3009   1
  -5  11  -5 3528.89 569.810   4
   5 -11   5 3715.79 291.484   1
  -5  11  -6 744.874 276.983   4
  -5  11  -7 5099.17 726.649   4
   5 -11   7 4931.37 397.685   8
  -5  11  -8-210.174 181.043   4
  -5  11  -9 6377.42 882.124   4
  -5  11 -10 1075.19 408.975   4
  -5  11 -11 3778.35 729.776   4
  -5  11 -12 900.515 381.436   4
  -5  11 -13 177.881 196.700   4
  -5  11 -14 1020.36 417.739   4
   5 -10 -12 1069.28 461.603   9
   5 -10 -11 1126.68 455.564   9
   5 -10 -10-334.793 260.261   9
  -5  10  10 161.894 146.828   1
  -5  10   9 6.62856 125.014   1
   5 -10  -9 90.2577 169.357   9
  -5  10   8 9325.10 1108.08   1
   5 -10  -8 8242.33 1056.18   9
  -5  10   7-373.731 234.844   1
   5 -10  -7-10.5014 181.083   9
   5 -10  -6 4026.49 672.500   9
  -5  10   6 3764.22 648.154   1
   5 -10  -5 813.652 229.758   4
   5 -10  -5 1004.51 193.187   5
   5 -10  -5 888.763 308.248   9
  -5  10   5 1000.95 318.357   1
   5 -10  -4 1471.24 311.659   4
   5 -10  -4 817.049 203.392   5
  -5  10   4 1449.34 318.893   4
   5 -10  -4 1142.79 343.152   9
  -5  10   4 824.204 276.886   1
   5 -10  -3 4159.72 488.488   5
  -5  10   3 4279.51 609.012   1
   5 -10  -3 5125.31 650.753   9
  -5  10   3 3640.01 496.236   4
  -5  10   3 3801.34 640.552   3
   5 -10  -3 4439.49 537.630   4
   5 -10  -2 2571.34 412.247   4
   5 -10  -2 2743.35 419.560   5
  -5  10   2 2424.78 504.905   3
  -5  10   2 2354.27 428.695   1
  -5  10   2 2205.00 388.952   4
   5 -10  -2 3080.98 492.423   9
   5 -10  -1 3087.71 465.498   4
   5 -10  -1 3356.90 485.218   5
   5 -10  -1 3515.05 514.419   1
  -5  10   1 3777.16 507.222   4
   5 -10  -1 3980.02 522.084   9
  -5  10   1 3814.83 619.388   3
   5 -10   0 10979.8 821.433   9
   5 -10   0 11925.3 958.526   5
  -5  10   0 11829.2 1060.83   3
   5 -10   0 11802.7 884.655   1
  -5  10   0 11506.7 889.954   4
   5 -10   0 11966.1 905.803   4
  -5  10  -1 378.043 164.382   4
   5 -10   1 242.941 134.682   1
   5 -10   2 4502.71 468.043   1
  -5  10  -2 4304.10 570.656   4
   5 -10   3 1089.69 210.497   1
  -5  10  -3 473.953 232.834   4
   5 -10   4 5123.21 363.234   1
  -5  10  -4 6229.25 725.569   4
  -5  10  -5 3229.39 542.149   4
  -5  10  -6 1167.57 358.180   4
  -5  10  -7 2030.12 455.294   4
  -5  10  -8 5180.07 748.926   4
   5 -10   8 5043.71 498.243   8
  -5  10  -9 842.579 310.633   4
   5 -10   9 1031.01 256.943   8
  -5  10 -10 4200.22 719.342   4
  -5  10 -11 2463.26 563.444   4
  -5  10 -12-57.7005 151.669   4
  -5  10 -13 2787.84 647.245   4
  -5  10 -14 1593.27 476.553   4
  -5   9  13 48.2629 187.368   1
  -5   9  12-423.817 292.144   1
   5  -9 -12-638.880 353.023   9
   5  -9 -11 708.856 348.547   9
  -5   9  11 1085.52 426.030   1
   5  -9 -10 132.262 219.717   9
  -5   9  10-156.273 280.993   1
   5  -9  -9 1675.56 477.005   9
  -5   9   9 2123.95 558.956   1
   5  -9  -8 3780.52 679.008   9
  -5   9   8 3346.05 628.781   1
  -5   9   7 1491.47 410.224   1
   5  -9  -7 1130.93 374.489   9
  -5   9   6 1680.54 410.549   1
   5  -9  -6 1070.27 279.394   4
   5  -9  -6 1205.37 165.700   5
   5  -9  -6 1497.14 385.208   9
   5  -9  -5 1006.90 263.468   4
  -5   9   5 1078.39 320.402   1
   5  -9  -5 738.220 165.727   5
   5  -9  -5 443.630 195.202   9
  -5   9   4 146.010 151.038   1
   5  -9  -4-76.8895 87.1057   4
   5  -9  -4 59.1397 76.6498   5
  -5   9   4 58.9424 85.7944   4
   5  -9  -4-34.8941 127.647   9
  -5   9   3 493.655 215.455   1
   5  -9  -3 1074.39 265.408   4
   5  -9  -3 711.098 198.997   5
   5  -9  -3 656.438 238.760   9
  -5   9   3 979.700 332.981   3
  -5   9   3 996.389 249.994   4
   5  -9  -2 2823.21 423.931   4
   5  -9  -2 2862.42 411.672   5
  -5   9   2 3687.21 504.454   1
  -5   9   2 3165.12 454.065   4
   5  -9  -2 2930.02 466.790   1
   5  -9  -2 3261.11 463.674   9
  -5   9   2 2822.56 516.479   3
   5  -9  -1 1450.02 305.933   5
   5  -9  -1 1058.86 280.469   1
   5  -9  -1 1365.62 319.322   4
  -5   9   1 1407.54 298.924   1
   5  -9  -1 1289.98 284.386   9
  -5   9   1 1241.68 362.052   3
  -5   9   1 1276.81 294.435   4
   5  -9   0 2290.71 406.224   4
   5  -9   0 1931.73 323.891   9
   5  -9   0 1727.95 321.379   1
  -5   9   0 1789.64 310.438   1
  -5   9   0 1982.55 421.540   3
[truncated: 281,579 more chars]
