# Supplementary material for: Bis(4-meth­oxy­chalcone 4-ethyl­thio­semi­carbazon­ato-κ2 N 1,S)zinc(II): crystal structure and Hirshfeld surface analysis
Source: Acta Crystallogr E Crystallogr Commun. 2018 Jan 12;74(Pt 2):151–7. doi: 10.1107/S2056989018000282 (PMC5956326; doi:10.1107/S2056989018000282)
Supplement: Supplementary file 2 [file e-74-00151-Isup2.hkl]

data_I                                                                          
_shelx_title ' znet4mx'                                                         
_shelx_refln_list_code          4                                               
_shelx_F_calc_maximum      296.75                                               
_exptl_crystal_F_000       776.00                                               
_reflns_d_resolution_high  0.7696                                               
                                                                                
loop_                                                                           
 _space_group_symop_operation_xyz                                               
 'x, y, z'                                                                      
 '-x, -y, -z'                                                                   
                                                                                
_cell_length_a    10.5013                                                       
_cell_length_b    14.2836                                                       
_cell_length_c    14.8282                                                       
_cell_angle_alpha 107.173                                                       
_cell_angle_beta  108.152                                                       
_cell_angle_gamma 106.259                                                       
                                                                                
_shelx_F_squared_multiplier     1.000                                           
                                                                                
loop_                                                                           
 _refln_index_h                                                                 
 _refln_index_k                                                                 
 _refln_index_l                                                                 
 _refln_F_squared_calc                                                          
 _refln_F_squared_meas                                                          
 _refln_F_squared_sigma                                                         
 _refln_observed_status                                                         
   2   0   0        228.39        397.98        43.69 o                         
   3   0   0         81.88        100.79        30.68 o                         
   4   0   0       1331.17       1505.72        84.89 o                         
   5   0   0       1572.63       1557.99        70.43 o                         
   6   0   0          4.16          3.75         5.94 o                         
   7   0   0        845.59        795.84        38.81 o                         
   8   0   0       1129.68       1112.25        84.36 o                         
   9   0   0          4.62         22.56        31.06 o                         
  10   0   0         54.71         28.79        33.35 o                         
  11   0   0          9.23         18.65        31.25 o                         
 -12   1   0        274.55        273.31       112.66 o                         
 -11   1   0        426.54        567.32       143.94 o                         
 -10   1   0        176.39        146.46        60.43 o                         
  -9   1   0         42.48         22.94        17.65 o                         
  -8   1   0        871.09        902.16        57.84 o                         
  -7   1   0       1312.68       1197.34        59.27 o                         
  -6   1   0         54.15         75.42        41.19 o                         
  -5   1   0       1056.38       1110.36        83.54 o                         
  -4   1   0        856.30        730.99        85.43 o                         
  -3   1   0        854.32        694.41        73.02 o                         
  -2   1   0       2796.53       3154.45       126.47 o                         
   1   1   0        913.26       1099.88        99.38 o                         
   2   1   0      11883.69      12744.39       235.01 o                         
   3   1   0         11.29          3.89         5.89 o                         
   4   1   0        726.48        794.05        46.99 o                         
   5   1   0         33.29         15.87         8.97 o                         
   6   1   0       1100.82       1257.18       111.06 o                         
   7   1   0        313.90        243.03        47.46 o                         
   8   1   0       1257.44       1385.31       169.77 o                         
   9   1   0        178.13        248.17        91.80 o                         
  10   1   0         55.42         96.81        41.88 o                         
  11   1   0          2.15         27.26        91.78 o                         
 -12   2   0        656.56        606.92       150.91 o                         
 -11   2   0        546.62        550.73       134.05 o                         
 -10   2   0        276.24        283.00        97.12 o                         
  -9   2   0        371.94        353.44        36.48 o                         
  -8   2   0         31.93         23.54         6.95 o                         
  -7   2   0       2563.51       2569.12       124.34 o                         
  -6   2   0        841.99        773.50        97.38 o                         
  -5   2   0       1733.01       1845.59       157.19 o                         
  -4   2   0       1485.50       1644.78       136.05 o                         
  -3   2   0      12904.50      14168.83       335.42 o                         
  -2   2   0      88062.84      86329.13      1235.75 o                         
  -1   2   0       1997.62       1846.48        87.08 o                         
   0   2   0        827.28        856.94        59.42 o                         
   1   2   0      30832.69      31647.80       236.87 o                         
   2   2   0        660.56        633.15        21.76 o                         
   3   2   0         35.06         24.64        11.50 o                         
   4   2   0        154.84        179.28        24.24 o                         
   5   2   0         53.71         55.79        14.77 o                         
   6   2   0        718.57        668.11        99.14 o                         
   7   2   0         19.01         31.30        23.07 o                         
   8   2   0          4.26         23.77        39.16 o                         
   9   2   0        400.29        313.27        68.21 o                         
  10   2   0         22.12          8.57        22.90 o                         
  11   2   0         66.33        164.41        79.58 o                         
 -12   3   0        169.68        230.57        95.78 o                         
 -11   3   0       1207.96       1280.88       206.24 o                         
 -10   3   0        959.67        934.25       122.11 o                         
  -9   3   0        582.55        543.26        46.07 o                         
  -8   3   0        147.32        201.75        42.00 o                         
  -7   3   0         71.42         62.01        24.07 o                         
  -6   3   0       1477.42       1532.39       159.30 o                         
  -5   3   0          3.35         69.75        36.44 o                         
  -4   3   0       7814.33       8324.32       299.45 o                         
  -3   3   0      10690.17      10268.81       232.97 o                         
  -2   3   0        103.62        168.08        15.44 o                         
  -1   3   0        287.63        311.26        16.97 o                         
   0   3   0      18674.04      19688.29       243.81 o                         
   1   3   0      44932.55      45750.54       268.31 o                         
   2   3   0       1203.93       1162.93        38.09 o                         
   3   3   0       1016.95        996.05        43.77 o                         
   4   3   0       1280.58       1241.07        63.87 o                         
   5   3   0         32.72          3.85        13.08 o                         
   6   3   0        211.41         72.45        59.18 o                         
   7   3   0         32.27         39.86        19.63 o                         
   8   3   0         35.47          9.71        18.93 o                         
   9   3   0        776.71        852.22       110.75 o                         
  10   3   0         86.79         -4.01        36.01 o                         
 -12   4   0         22.09        -42.05        48.29 o                         
 -11   4   0        352.99        345.54       112.11 o                         
 -10   4   0        841.23        983.47        97.48 o                         
  -9   4   0        377.38        351.27        65.79 o                         
  -8   4   0        434.62        526.82        71.19 o                         
  -7   4   0          5.19        -60.61        40.41 o                         
  -6   4   0       2581.50       2703.20       216.87 o                         
  -5   4   0       1667.59       1887.02       100.11 o                         
  -4   4   0       2322.79       2100.70       101.96 o                         
  -3   4   0       2325.81       2251.71        53.63 o                         
  -2   4   0       1613.36       1497.76        44.33 o                         
  -1   4   0       9684.72       8809.97       112.01 o                         
   0   4   0       5164.78       5023.64        95.04 o                         
   1   4   0       7803.77       7764.57       125.99 o                         
   2   4   0       2449.90       2317.68       131.13 o                         
   3   4   0       1868.06       1779.59        70.77 o                         
   4   4   0        151.07        172.60        24.15 o                         
   5   4   0        784.97        693.57        53.48 o                         
   6   4   0       1058.17       1069.80        73.62 o                         
   7   4   0         47.10         40.22        46.52 o                         
   8   4   0        383.54        489.24        77.90 o                         
   9   4   0         89.76         48.82        49.60 o                         
  10   4   0         70.19        -17.18        38.82 o                         
 -12   5   0         43.64         62.45        55.42 o                         
 -11   5   0        101.71         35.15        62.81 o                         
 -10   5   0        575.67        658.18        84.73 o                         
  -9   5   0        100.13        177.80        45.90 o                         
  -8   5   0       1117.81       1219.81       107.16 o                         
  -7   5   0          0.81         23.77        23.19 o                         
  -6   5   0       5288.00       5254.90       182.93 o                         
  -5   5   0       3858.46       3800.66       144.33 o                         
  -4   5   0         40.22         53.97        11.10 o                         
  -3   5   0        876.80        918.73        39.85 o                         
  -2   5   0        775.38        767.44        27.35 o                         
  -1   5   0       4121.20       3799.87        64.65 o                         
   0   5   0       2204.40       1955.28        64.11 o                         
   1   5   0       1497.95       1526.40        56.23 o                         
   2   5   0        206.35        309.72        45.45 o                         
   3   5   0        785.99        759.38        45.35 o                         
   4   5   0        888.18        826.45        75.70 o                         
   5   5   0        510.67        519.03        57.93 o                         
   6   5   0         78.02         56.82        22.55 o                         
   7   5   0        207.44        260.56        72.89 o                         
   8   5   0         26.54        -50.81        50.87 o                         
   9   5   0         56.60         78.97        74.55 o                         
 -12   6   0         48.11        132.68        76.07 o                         
 -11   6   0         19.60         38.34        29.28 o                         
 -10   6   0        193.03        153.03        31.65 o                         
  -9   6   0        446.21        772.74        74.69 o                         
  -8   6   0        937.74        989.64        77.22 o                         
  -7   6   0       2301.96       2196.98       106.65 o                         
  -6   6   0       2054.80       2200.69       120.28 o                         
  -5   6   0        616.71        624.92        35.63 o                         
  -4   6   0        957.08        931.99        39.44 o                         
  -3   6   0       1716.45       1776.72        59.76 o                         
  -2   6   0        179.68        199.85        17.91 o                         
  -1   6   0        873.16        908.76        34.04 o                         
   0   6   0        865.33        734.73        30.48 o                         
   1   6   0       6174.58       6462.01       125.91 o                         
   2   6   0       2112.63       2332.62       132.11 o                         
   3   6   0       1100.18        992.57       108.50 o                         
   4   6   0       1010.90        876.46        59.94 o                         
   5   6   0        239.38        231.30        35.59 o                         
   6   6   0         28.13         77.56        45.72 o                         
   7   6   0        133.62        175.15        75.92 o                         
   8   6   0         53.29         -2.65        62.67 o                         
   9   6   0         24.52        -48.82        44.30 o                         
 -12   7   0        165.40        151.59        81.94 o                         
 -11   7   0          9.88         41.41        37.08 o                         
 -10   7   0          0.80          7.07        15.05 o                         
  -9   7   0       2159.90       2316.62        94.25 o                         
  -8   7   0       1314.75       1271.88        62.48 o                         
  -7   7   0       1492.81       1521.81       111.87 o                         
  -6   7   0       2577.77       2536.99        76.03 o                         
  -5   7   0        412.55        436.22        29.45 o                         
  -4   7   0         25.80         40.92        10.42 o                         
  -3   7   0        345.54        347.05        21.86 o                         
  -2   7   0        182.74        169.44        18.74 o                         
  -1   7   0         45.08         46.11         8.82 o                         
   0   7   0        123.90        132.00        12.37 o                         
   1   7   0       4264.96       4442.79       104.27 o                         
   2   7   0       1024.34       1110.80        81.45 o                         
   3   7   0        582.79        542.61       101.41 o                         
   4   7   0        401.81        488.52       105.02 o                         
   5   7   0        141.57        121.50        22.12 o                         
   6   7   0        428.16        510.55       125.61 o                         
   7   7   0        577.04        570.94       140.29 o                         
   8   7   0         37.02         67.31        58.04 o                         
 -12   8   0        187.94        269.86       123.51 o                         
 -11   8   0        279.08        256.49        65.53 o                         
 -10   8   0        175.86        244.56        42.78 o                         
  -9   8   0        138.80        123.87        29.93 o                         
  -8   8   0        276.24        258.80        41.32 o                         
  -7   8   0          3.42          8.93        17.26 o                         
  -6   8   0       4571.62       4462.49       111.65 o                         
  -5   8   0        204.10        208.99        21.17 o                         
  -4   8   0       1537.10       1517.18        55.64 o                         
  -3   8   0          8.32         -0.84         7.05 o                         
  -2   8   0        480.05        436.81        31.66 o                         
  -1   8   0        404.60        405.32        25.04 o                         
   0   8   0         26.69         28.80        10.59 o                         
   1   8   0          8.85         11.03        11.38 o                         
   2   8   0          3.79         19.64        34.78 o                         
   3   8   0        508.56        445.17        67.48 o                         
   4   8   0        350.85        342.24        90.32 o                         
   5   8   0         64.35         62.09        51.60 o                         
   6   8   0        113.10        133.00        69.37 o                         
   7   8   0        524.14        586.52       147.27 o                         
   8   8   0        287.83        267.61       105.61 o                         
 -12   9   0         85.00        138.33        51.41 o                         
 -11   9   0        741.24        692.88       103.90 o                         
 -10   9   0        158.26         88.65        23.45 o                         
  -9   9   0        512.99        560.49        62.95 o                         
  -8   9   0        139.64        157.70        34.48 o                         
  -7   9   0          3.04          0.02        13.33 o                         
  -6   9   0        808.43        863.86        51.19 o                         
  -5   9   0        533.17        477.32        35.52 o                         
  -4   9   0       1301.95       1224.65        61.97 o                         
  -3   9   0        149.22        127.77        15.68 o                         
  -2   9   0         15.01          5.67         7.63 o                         
  -1   9   0        501.38        547.34        35.80 o                         
   0   9   0       1103.31       1076.58        60.97 o                         
   1   9   0       1680.70       1733.61        79.38 o                         
   2   9   0       2362.06       2687.11       138.42 o                         
   3   9   0        256.99        381.98        56.11 o                         
   4   9   0       1059.87       1218.82       127.84 o                         
   5   9   0        380.73        436.78        82.49 o                         
   6   9   0         49.33         28.54        41.63 o                         
   7   9   0         67.25        -30.40        44.53 o                         
 -12  10   0          3.40         16.02        26.01 o                         
 -11  10   0         63.91         64.77        40.48 o                         
 -10  10   0          2.23         50.20        21.73 o                         
  -9  10   0        416.53        494.51        60.16 o                         
  -8  10   0        735.61        715.50        69.33 o                         
  -7  10   0         96.47         43.83        15.98 o                         
  -6  10   0        600.09        567.47        43.71 o                         
  -5  10   0       2847.51       2892.53        92.47 o                         
  -4  10   0        954.49       1010.52        59.38 o                         
  -3  10   0       1906.79       1845.59        61.93 o                         
  -2  10   0        606.30        602.52        36.58 o                         
  -1  10   0        346.13        310.95        27.83 o                         
   0  10   0        237.01        263.92        32.88 o                         
   1  10   0        320.52        271.26        34.67 o                         
   2  10   0        102.51        107.73        30.12 o                         
   3  10   0        202.30        199.60        44.41 o                         
   4  10   0        632.22        735.74        84.02 o                         
   5  10   0        409.30        529.21        73.86 o                         
   6  10   0        193.55        151.06        74.14 o                         
 -12  11   0         37.78         14.65        27.29 o                         
 -11  11   0         80.19         19.45        32.73 o                         
 -10  11   0         73.21         23.30        31.16 o                         
  -9  11   0        385.78        469.08        58.76 o                         
  -8  11   0        957.72       1067.42        69.61 o                         
  -7  11   0        662.75        631.67        55.14 o                         
  -6  11   0       2378.58       2398.74       108.46 o                         
  -5  11   0        987.03        966.14        61.63 o                         
  -4  11   0        423.65        483.84        46.14 o                         
  -3  11   0       2400.72       2517.94        80.53 o                         
  -2  11   0       2467.37       2503.95        76.17 o                         
  -1  11   0       2020.51       1972.81        67.42 o                         
   0  11   0        109.89        167.20        28.69 o                         
   1  11   0       1437.76       1592.46       113.51 o                         
   2  11   0        487.36        601.63        71.07 o                         
   3  11   0        467.34        447.00        65.73 o                         
   4  11   0         62.89        112.16        33.84 o                         
   5  11   0        694.83        807.02        93.88 o                         
 -12  12   0         30.75         64.04        75.54 o                         
 -11  12   0         46.58         74.01        41.59 o                         
 -10  12   0         16.98        -20.24        52.12 o                         
  -9  12   0          1.97         19.80        18.70 o                         
  -8  12   0        377.98        431.57        56.98 o                         
  -7  12   0       1995.28       2187.63       128.05 o                         
  -6  12   0       1956.82       1959.80       120.82 o                         
  -5  12   0        474.07        496.97        60.48 o                         
  -4  12   0          4.79         17.74        12.03 o                         
  -3  12   0       1183.91       1243.28        58.81 o                         
  -2  12   0         17.93         16.97        20.87 o                         
  -1  12   0        437.40        392.51        42.83 o                         
   0  12   0         64.95         60.42        28.45 o                         
   1  12   0          6.01         71.23        27.13 o                         
   2  12   0        371.21        584.57        74.43 o                         
   3  12   0         40.06         23.37        29.07 o                         
   4  12   0         68.64         57.52        30.14 o                         
   5  12   0         62.11         17.23        27.32 o                         
 -11  13   0        303.49        359.82        83.76 o                         
 -10  13   0         79.62        174.11        62.13 o                         
  -9  13   0         83.05        159.14        63.64 o                         
  -8  13   0         10.21          6.86        15.40 o                         
  -7  13   0       1221.59       1339.40       105.17 o                         
  -6  13   0       1685.43       1909.42       124.12 o                         
  -5  13   0       3577.59       3960.21       175.81 o                         
  -4  13   0        310.32        358.64        39.33 o                         
  -3  13   0        290.18        297.56        38.17 o                         
  -2  13   0        525.29        566.40        52.96 o                         
  -1  13   0       1911.40       2050.08       135.69 o                         
   0  13   0         51.47         48.78        19.71 o                         
   1  13   0        452.21        499.44        69.38 o                         
   2  13   0        270.35        301.82        54.56 o                         
   3  13   0        357.85        441.77        71.47 o                         
   4  13   0          7.76        -34.70        69.10 o                         
 -11  14   0         12.38         72.46        31.64 o                         
 -10  14   0        201.85        245.94        68.10 o                         
  -9  14   0        574.11        719.91       110.21 o                         
  -8  14   0         17.00          3.63        16.11 o                         
  -7  14   0        204.43        164.24        39.65 o                         
  -6  14   0        260.01        322.92        53.11 o                         
  -5  14   0       2731.66       2930.19       156.26 o                         
  -4  14   0          2.06          0.86        13.26 o                         
  -3  14   0        157.70         89.19        48.61 o                         
  -2  14   0        637.58        674.66        78.94 o                         
  -1  14   0         12.90         12.41        20.90 o                         
   0  14   0         40.77         53.33        22.97 o                         
   1  14   0          0.65          0.45        19.09 o                         
   2  14   0        145.29         80.12        67.85 o                         
   3  14   0        164.72         79.43        39.04 o                         
 -10  15   0        143.54        113.85        74.53 o                         
  -9  15   0        439.16        374.10        86.56 o                         
  -8  15   0        528.35        604.64       112.78 o                         
  -7  15   0         34.56          8.20        18.92 o                         
  -6  15   0          2.08        -21.39        20.46 o                         
  -5  15   0        807.76        920.56        90.00 o                         
  -4  15   0        370.69        537.62        95.59 o                         
  -3  15   0        693.60        852.50       103.95 o                         
  -2  15   0         19.05         22.03        22.45 o                         
  -1  15   0        247.42        214.69        75.49 o                         
   0  15   0        104.15        191.47        58.29 o                         
   1  15   0         76.92        114.06        93.80 o                         
  -9  16   0         67.24        108.38        49.42 o                         
  -8  16   0        465.42        452.35       141.45 o                         
  -7  16   0        115.12        140.26        38.52 o                         
  -6  16   0         40.33          5.40        57.76 o                         
  -5  16   0        664.20        827.50       125.77 o                         
  -4  16   0       1797.22       2133.16       200.83 o                         
  -3  16   0         31.28         44.32        33.71 o                         
  -2  16   0         14.36          6.04        22.43 o                         
  -1  16   0         45.61        -38.12        30.20 o                         
   0  16   0         55.45         95.11        57.09 o                         
  -8  17   0          8.91         30.25       118.72 o                         
  -7  17   0         81.74         76.61        40.99 o                         
  -6  17   0         38.69        165.33       286.83 o                         
  -5  17   0        191.38        191.71        78.36 o                         
  -4  17   0        591.03        670.91       117.25 o                         
  -3  17   0         13.28         -6.37        24.64 o                         
  -2  17   0        309.76        407.52       143.93 o                         
   1 -17   1        344.63        297.46       121.73 o                         
   2 -17   1         27.46        -15.49       103.94 o                         
   3 -17   1        107.77        168.37        77.55 o                         
   4 -17   1        467.96        427.84       135.86 o                         
   5 -17   1        810.14       1194.04       150.81 o                         
   6 -17   1         39.81        120.08        72.10 o                         
   7 -17   1         96.49        100.48        32.62 o                         
   8 -17   1         20.17         58.29        37.90 o                         
   0 -16   1        193.93        214.08       102.53 o                         
   1 -16   1        441.53        503.65        84.81 o                         
   2 -16   1         47.69         21.82        36.16 o                         
   3 -16   1        599.53        527.17       135.80 o                         
   4 -16   1          1.55         23.24        40.01 o                         
   5 -16   1         37.15         30.32        29.40 o                         
   6 -16   1        166.38         92.74        37.34 o                         
   7 -16   1         24.89         20.38        27.06 o                         
   8 -16   1         61.62         80.29        42.65 o                         
   9 -16   1        235.70        322.68       128.59 o                         
  -2 -15   1         80.38        112.29        72.10 o                         
  -1 -15   1         25.04         51.88        33.49 o                         
   0 -15   1        200.50        185.06        34.12 o                         
   1 -15   1        827.06       1069.31       105.51 o                         
   2 -15   1       1189.89       1363.05       115.34 o                         
   3 -15   1       1034.06       1158.28       100.32 o                         
   4 -15   1         53.54         37.80        24.06 o                         
   5 -15   1          4.54        -22.98        26.25 o                         
   6 -15   1        186.79        237.97        47.40 o                         
   7 -15   1         56.55         10.11        34.23 o                         
   8 -15   1          6.20        -46.95        51.11 o                         
   9 -15   1        100.04        422.99       694.72 o                         
  10 -15   1        349.77        559.09       105.03 o                         
  -3 -14   1        126.91        146.72        42.57 o                         
  -2 -14   1        170.29        194.70        48.24 o                         
  -1 -14   1        162.72        185.45        64.34 o                         
   0 -14   1          0.71         45.32        40.26 o                         
   1 -14   1        223.61        228.06       114.93 o                         
   2 -14   1        585.09        594.44        71.39 o                         
   3 -14   1        155.51        233.34        34.72 o                         
   4 -14   1        866.76        992.86        75.25 o                         
   5 -14   1          5.16        -15.33        23.39 o                         
   6 -14   1        445.84        493.57        70.80 o                         
   7 -14   1        340.04        382.29        58.94 o                         
   8 -14   1         27.99         47.76        38.20 o                         
   9 -14   1         37.26         -8.20        63.52 o                         
  10 -14   1         94.64         31.02        32.71 o                         
  11 -14   1        100.32         40.90        67.61 o                         
  -4 -13   1          2.23        -17.90        42.55 o                         
  -3 -13   1         44.37         50.31        26.04 o                         
  -2 -13   1        529.07        590.19        78.34 o                         
  -1 -13   1        879.77       1009.81        95.97 o                         
   0 -13   1        666.24        767.30        84.58 o                         
   1 -13   1         47.59         21.96        14.40 o                         
   2 -13   1         77.03         37.83        25.72 o                         
   3 -13   1         58.50         50.03        14.54 o                         
   4 -13   1        833.55        963.88        61.32 o                         
   5 -13   1         83.15         46.11        25.95 o                         
   6 -13   1          1.32         20.44        24.63 o                         
   7 -13   1        248.37        233.90        42.44 o                         
   8 -13   1        252.32        255.71        44.92 o                         
   9 -13   1          3.83         33.71        85.77 o                         
  10 -13   1         17.23         24.75        43.57 o                         
  11 -13   1        123.02         95.05        46.84 o                         
  -5 -12   1        816.18        717.35       110.52 o                         
  -4 -12   1         25.42        -11.58        26.15 o                         
  -3 -12   1        451.39        496.55        70.89 o                         
  -2 -12   1        849.51        923.14        92.71 o                         
  -1 -12   1        412.76        465.92        53.50 o                         
   0 -12   1        167.47        174.26        39.66 o                         
   1 -12   1          9.30         -5.47         7.49 o                         
   2 -12   1        381.12        360.07        45.47 o                         
   3 -12   1        248.98        263.40        29.35 o                         
   4 -12   1        867.63        874.46        55.41 o                         
   5 -12   1        778.92        847.17        77.05 o                         
   6 -12   1         26.67         46.25        16.90 o                         
   7 -12   1         25.11         13.84        17.26 o                         
   8 -12   1         17.67         19.61        25.36 o                         
   9 -12   1         76.24        106.69        47.99 o                         
  10 -12   1        134.83         43.27        53.79 o                         
  11 -12   1         73.28        122.70        50.71 o                         
  12 -12   1         85.11        200.97        95.96 o                         
  -6 -11   1         24.64         74.84        41.03 o                         
  -5 -11   1        252.02        224.32        48.44 o                         
  -4 -11   1          5.53         -4.25        20.69 o                         
  -3 -11   1       1068.47       1213.16       106.72 o                         
  -2 -11   1        431.13        425.43        60.50 o                         
  -1 -11   1         98.52        124.85        28.59 o                         
   0 -11   1          2.41         -3.15        14.08 o                         
   1 -11   1        371.47        407.52        34.32 o                         
   2 -11   1        119.75        101.18        22.04 o                         
   3 -11   1        321.97        287.87        30.38 o                         
   4 -11   1        229.58        200.78        21.80 o                         
   5 -11   1       1688.27       1790.38       108.12 o                         
   6 -11   1       1425.98       1376.52        79.65 o                         
   7 -11   1        180.67         94.02        23.88 o                         
   8 -11   1         41.37          1.95        12.79 o                         
   9 -11   1         27.99          0.56        12.34 o                         
  10 -11   1         21.50          7.00        29.36 o                         
  11 -11   1          4.33        -30.87        28.16 o                         
  12 -11   1         16.04         57.91        37.61 o                         
  -7 -10   1        498.88        572.28       105.88 o                         
  -6 -10   1         84.28         86.41        41.46 o                         
  -5 -10   1          1.35         15.15        23.38 o                         
  -4 -10   1       1614.51       2039.96       168.99 o                         
  -3 -10   1         17.97         -5.87        23.04 o                         
  -2 -10   1          2.97          9.52        13.84 o                         
  -1 -10   1        391.93        365.22        38.49 o                         
   0 -10   1        367.04        384.78        27.83 o                         
   1 -10   1         97.63         95.72        17.46 o                         
   2 -10   1          4.98         16.85         8.55 o                         
   3 -10   1         17.55          4.95         7.92 o                         
   4 -10   1         29.52         11.00        12.17 o                         
   5 -10   1         77.01         75.47        25.88 o                         
   6 -10   1       1419.02       1470.69        84.31 o                         
   7 -10   1        708.23        618.79        47.68 o                         
   8 -10   1        304.34        274.10        41.96 o                         
   9 -10   1         25.18         41.36        20.61 o                         
  10 -10   1         12.84         -7.31        37.72 o                         
  11 -10   1        344.03        342.37        85.96 o                         
  12 -10   1        145.55        150.40        52.79 o                         
  -7  -9   1        617.81        621.61       153.28 o                         
  -6  -9   1        265.17        369.35       108.53 o                         
  -5  -9   1       1030.64        980.13       169.41 o                         
  -4  -9   1         22.38         52.95        40.38 o                         
  -3  -9   1       2566.52       2476.35       302.21 o                         
  -2  -9   1        758.61        882.92        63.53 o                         
  -1  -9   1          6.14         -2.43        10.18 o                         
   0  -9   1        746.95        673.47        35.20 o                         
   1  -9   1         67.45         58.28        12.45 o                         
   2  -9   1        474.56        465.38        32.29 o                         
   3  -9   1        519.05        475.59        30.40 o                         
   4  -9   1       1670.46       1580.16        76.11 o                         
   5  -9   1        335.19        312.87        42.28 o                         
   6  -9   1        343.22        324.88        49.92 o                         
   7  -9   1        679.47        609.78        45.44 o                         
   8  -9   1        393.66        352.35        45.60 o                         
   9  -9   1        657.21        695.01        98.78 o                         
  10  -9   1         42.55         22.85        15.03 o                         
  11  -9   1         76.09         41.07       122.11 o                         
  12  -9   1        111.78        175.38        58.08 o                         
  -8  -8   1         56.18        -20.72        40.76 o                         
  -7  -8   1        386.20        567.93       143.73 o                         
  -6  -8   1       1475.16       1473.21       220.22 o                         
  -5  -8   1       1173.22       1373.28       195.02 o                         
  -4  -8   1        222.65         92.38        52.15 o                         
  -3  -8   1        497.08        457.98        69.65 o                         
  -2  -8   1          8.68         17.21        13.79 o                         
  -1  -8   1        359.39        391.80        35.01 o                         
   0  -8   1         12.59          6.07         8.81 o                         
   1  -8   1         37.28         42.14        10.24 o                         
   2  -8   1        519.31        479.38        36.79 o                         
   3  -8   1          5.55          6.21         6.23 o                         
   4  -8   1        727.14        753.72        50.52 o                         
   5  -8   1        845.38        862.11        47.61 o                         
   6  -8   1        132.19        115.40        17.97 o                         
   7  -8   1        682.74        602.62        63.12 o                         
   8  -8   1        479.51        455.76        62.99 o                         
   9  -8   1       2786.29       2801.11        95.67 o                         
  10  -8   1        819.16        804.95        75.26 o                         
  11  -8   1        197.35        141.24        44.92 o                         
  12  -8   1         24.83         85.47        51.84 o                         
  -9  -7   1        227.03        287.70       110.75 o                         
  -8  -7   1         91.48        129.84        95.37 o                         
  -7  -7   1          7.80        -15.04        28.99 o                         
  -6  -7   1         41.41         58.08        39.44 o                         
  -5  -7   1        157.33        145.65        28.70 o                         
  -4  -7   1       1398.85       1375.29       139.24 o                         
  -3  -7   1        174.50        132.97        21.12 o                         
  -2  -7   1        420.61        439.97        36.99 o                         
  -1  -7   1        735.57        733.05        66.32 o                         
   0  -7   1          4.27         -0.74         7.08 o                         
   1  -7   1        237.55        200.19        17.83 o                         
   2  -7   1        875.49        791.31        40.48 o                         
   3  -7   1         34.47         43.25         7.64 o                         
   4  -7   1        325.52        309.06        26.64 o                         
   5  -7   1        270.36        211.52        21.25 o                         
   6  -7   1       1359.05       1246.73        70.51 o                         
   7  -7   1        284.29        283.13        26.13 o                         
   8  -7   1       3030.07       2870.83        95.08 o                         
   9  -7   1       1181.04       1139.71        94.40 o                         
  10  -7   1       1264.90       1338.27        97.53 o                         
  11  -7   1        814.24        828.40       128.86 o                         
  12  -7   1         89.20         27.73        49.67 o                         
  -9  -6   1        174.74        287.73       108.31 o                         
  -8  -6   1        823.23       1006.98       190.20 o                         
  -7  -6   1       1435.73       1513.57       220.21 o                         
  -6  -6   1          0.69          8.08        20.13 o                         
  -5  -6   1        124.67         87.25        24.36 o                         
  -4  -6   1       1077.82       1083.82        63.26 o                         
  -3  -6   1        959.89        951.23        80.48 o                         
  -2  -6   1       7416.62       6814.48       215.74 o                         
  -1  -6   1          1.44         -7.44         7.55 o                         
   0  -6   1          7.70         17.55        12.20 o                         
   1  -6   1         31.06         16.90         5.70 o                         
   2  -6   1        218.25        211.82        21.90 o                         
   3  -6   1        442.48        442.91        28.63 o                         
   4  -6   1         75.79         45.04         9.12 o                         
   5  -6   1       4146.94       3859.17        96.28 o                         
   6  -6   1       5634.62       5689.48       155.14 o                         
   7  -6   1       2530.22       2544.57        95.92 o                         
   8  -6   1         86.28        126.85        31.54 o                         
   9  -6   1        270.59        433.51        54.68 o                         
  10  -6   1       1681.55       1916.31        97.07 o                         
  11  -6   1        616.13        681.89        74.20 o                         
  12  -6   1         30.11        115.73        73.48 o                         
 -10  -5   1          0.81         32.37        52.02 o                         
  -9  -5   1         55.54         22.14        50.04 o                         
  -8  -5   1          7.83        -39.92        54.40 o                         
  -7  -5   1        187.29        284.41        93.40 o                         
  -6  -5   1        786.23        772.06        79.37 o                         
  -5  -5   1       1494.07       1431.55       121.97 o                         
  -4  -5   1        447.09        496.18        55.90 o                         
  -3  -5   1       2067.01       2167.14        79.67 o                         
  -2  -5   1       5478.48       5511.63        90.23 o                         
  -1  -5   1        633.99        688.14        34.44 o                         
   0  -5   1       4282.54       4516.17        78.84 o                         
   1  -5   1        463.45        391.46        26.81 o                         
   2  -5   1          6.39          4.07         6.55 o                         
   3  -5   1        935.15       1142.64        41.25 o                         
   4  -5   1         58.41         60.08        14.42 o                         
   5  -5   1       3343.47       3326.94       128.31 o                         
   6  -5   1       8453.58       8282.88       220.68 o                         
   7  -5   1       5850.43       5768.22       343.71 o                         
   8  -5   1       1025.47       1084.73       162.94 o                         
   9  -5   1        194.63        296.00        58.33 o                         
  10  -5   1        104.99        272.75        61.04 o                         
  11  -5   1        699.70        769.82       101.33 o                         
  12  -5   1        174.14        200.73       103.05 o                         
 -10  -4   1        135.66        313.35       120.78 o                         
  -9  -4   1        695.55        656.96       155.58 o                         
  -8  -4   1        135.91        164.34        85.92 o                         
  -7  -4   1       1453.33       1504.20       121.53 o                         
  -6  -4   1        848.84        724.74        78.00 o                         
  -5  -4   1        160.39        193.86        36.88 o                         
  -4  -4   1        695.59        636.35        48.06 o                         
  -3  -4   1        581.21        533.58        39.29 o                         
  -2  -4   1       1012.39        919.06        35.29 o                         
  -1  -4   1       3496.53       3851.57       131.50 o                         
   0  -4   1       6006.53       6303.96       152.51 o                         
   1  -4   1       8630.34       8395.99       179.49 o                         
   2  -4   1       5257.68       4999.55       122.37 o                         
   3  -4   1       7188.93       7015.46       120.95 o                         
   4  -4   1       2564.84       2664.55        99.33 o                         
   5  -4   1         15.81         34.43        44.62 o                         
   6  -4   1        508.63        637.94       110.49 o                         
   7  -4   1       6937.53       7500.19       388.13 o                         
   8  -4   1       2482.31       2628.47       252.37 o                         
   9  -4   1        151.99        123.98        34.48 o                         
  10  -4   1        183.37        246.69        52.06 o                         
  11  -4   1        352.76        323.46        68.55 o                         
  12  -4   1        220.13        260.54        69.15 o                         
 -11  -3   1         29.43        224.11       108.28 o                         
 -10  -3   1         41.12        105.31        86.85 o                         
  -9  -3   1        166.56        225.01        60.02 o                         
  -8  -3   1        102.00         50.68        30.89 o                         
  -7  -3   1        347.50        363.01        48.50 o                         
  -6  -3   1        418.81        343.08        53.30 o                         
  -5  -3   1       1722.19       1595.33        82.56 o                         
  -4  -3   1       5930.58       6112.52       158.86 o                         
  -3  -3   1       1077.45       1117.44        55.24 o                         
  -2  -3   1       9416.16      10130.12       107.11 o                         
  -1  -3   1       7416.22       8025.49       243.93 o                         
   0  -3   1        222.64        177.84        15.77 o                         
   1  -3   1       1421.72       1291.28        50.26 o                         
   2  -3   1        777.95       1044.44        30.61 o                         
   3  -3   1       3467.86       3884.87       188.66 o                         
   4  -3   1       4921.22       4818.92       234.26 o                         
   5  -3   1       4164.73       4289.11       245.29 o                         
   6  -3   1         57.98         25.68        34.43 o                         
   7  -3   1       2751.13       2753.24       236.32 o                         
   8  -3   1       1352.14       1420.28       179.61 o                         
   9  -3   1        850.26        815.48        83.11 o                         
  10  -3   1         26.17          5.40        29.45 o                         
  11  -3   1         25.53        -24.52        40.53 o                         
  12  -3   1        312.42        273.36        69.68 o                         
 -11  -2   1        134.56        209.67        69.01 o                         
 -10  -2   1        157.85        279.43        73.67 o                         
  -9  -2   1        291.54        344.82        68.52 o                         
  -8  -2   1        702.14        734.12        95.34 o                         
  -7  -2   1          2.23         13.85        16.34 o                         
  -6  -2   1         63.02         57.85        24.33 o                         
  -5  -2   1       3171.07       3041.98       114.51 o                         
  -4  -2   1       8277.22       8476.16       282.08 o                         
  -3  -2   1          5.16         25.35        10.05 o                         
  -2  -2   1      20708.97      21681.22       205.71 o                         
  -1  -2   1         19.20         38.82        25.56 o                         
   0  -2   1       7447.26       7445.58       134.03 o                         
   1  -2   1       4535.19       4738.77       127.60 o                         
   2  -2   1       1628.67       2041.84       112.20 o                         
   3  -2   1       3531.97       4117.91       185.87 o                         
   4  -2   1       1132.15       1114.30       116.10 o                         
   5  -2   1       3183.62       3101.88       285.72 o                         
   6  -2   1        262.45        260.01        27.06 o                         
   7  -2   1        207.47        168.62        35.45 o                         
   8  -2   1       3643.93       3383.32       198.24 o                         
   9  -2   1       1371.70       1372.32        57.58 o                         
  10  -2   1        284.65        367.98       107.41 o                         
  11  -2   1          0.74          7.69        28.99 o                         
  12  -2   1         35.00         25.86       146.61 o                         
 -11  -1   1        180.14        258.43        73.27 o                         
 -10  -1   1         37.06         44.83        55.37 o                         
  -9  -1   1        273.42        246.98        60.99 o                         
  -8  -1   1        362.75        234.76        71.11 o                         
  -7  -1   1        663.52        587.07        70.79 o                         
  -6  -1   1        447.11        485.08        83.80 o                         
  -5  -1   1        384.53        405.84        48.67 o                         
  -4  -1   1       1956.59       1990.28        96.10 o                         
  -3  -1   1       5023.43       5031.58       239.70 o                         
  -2  -1   1       1681.33       1639.81        50.80 o                         
   1  -1   1       9905.09      11531.27       165.05 o                         
   2  -1   1      11852.84      11704.04       392.82 o                         
   3  -1   1        649.70        712.37        39.85 o                         
   4  -1   1       1307.77       1253.62        80.39 o                         
   5  -1   1       2868.72       2718.37       133.13 o                         
   6  -1   1        137.34        114.34        56.70 o                         
   7  -1   1        121.17        141.28        23.37 o                         
   8  -1   1       2048.11       1993.08        71.54 o                         
   9  -1   1        488.96        496.52        45.69 o                         
  10  -1   1        975.83        966.77       168.91 o                         
  11  -1   1        560.11        448.25       125.26 o                         
 -12   0   1        394.80        384.91        93.31 o                         
 -11   0   1       1369.99       1575.94       169.32 o                         
 -10   0   1        671.89        776.53       147.84 o                         
  -9   0   1         46.54         31.41        39.49 o                         
  -8   0   1        163.64        227.80        67.30 o                         
  -7   0   1        949.17        925.01        89.94 o                         
  -6   0   1        849.19        847.95        74.78 o                         
  -5   0   1          4.26          8.91         4.34 o                         
  -4   0   1          9.71         -0.15         3.77 o                         
  -3   0   1       1761.82       1885.57       143.35 o                         
  -2   0   1       1276.63       1193.42        77.81 o                         
   1   0   1       3642.17       3921.15       108.69 o                         
   2   0   1      10895.83      12016.80       248.64 o                         
   3   0   1       4886.14       4841.39       134.07 o                         
   4   0   1          3.22          6.37        10.20 o                         
   5   0   1          5.83         34.08        18.52 o                         
   6   0   1       1018.21        844.10        72.35 o                         
   7   0   1       1450.99       1421.70        99.69 o                         
   8   0   1        276.73        250.53        21.00 o                         
   9   0   1        485.80        513.03       113.16 o                         
  10   0   1        334.21        442.60       112.06 o                         
  11   0   1         44.08        139.45        71.53 o                         
 -12   1   1         82.85         99.93        57.70 o                         
 -11   1   1        468.96        508.05       134.13 o                         
 -10   1   1        540.40        469.94       115.57 o                         
  -9   1   1          6.34          7.51        26.47 o                         
  -8   1   1        175.98        135.91        55.43 o                         
  -7   1   1          6.32          1.27         7.66 o                         
  -6   1   1        997.25        980.56        45.16 o                         
  -5   1   1       1155.02       1172.63        67.83 o                         
  -4   1   1       8705.84       8976.83       173.01 o                         
  -3   1   1      39647.62      40522.80       883.71 o                         
  -2   1   1       2781.85       3168.03       153.80 o                         
   1   1   1        460.17        560.17        37.70 o                         
   2   1   1       6610.64       6858.49       126.85 o                         
   3   1   1       2152.88       2257.17        74.14 o                         
   4   1   1          9.54         -3.33         8.46 o                         
   5   1   1         71.69         45.38        13.80 o                         
   6   1   1        456.56        465.08        75.10 o                         
   7   1   1        266.41        262.39        38.01 o                         
   8   1   1        617.56        598.49       114.52 o                         
   9   1   1         44.08          3.92        46.52 o                         
  10   1   1          9.25          7.09        20.63 o                         
  11   1   1          4.01         41.27        39.15 o                         
 -12   2   1        506.79        434.19       127.74 o                         
 -11   2   1        183.83        311.58       103.33 o                         
 -10   2   1       1436.18       1143.69       180.17 o                         
  -9   2   1         11.21         43.55        41.61 o                         
  -8   2   1        871.88        861.83        61.73 o                         
  -7   2   1         29.25         21.81        12.68 o                         
  -6   2   1          3.89          6.63        12.54 o                         
  -5   2   1        331.65        405.22        48.44 o                         
  -4   2   1         24.32         15.44        26.73 o                         
  -3   2   1         27.99         16.53         6.68 o                         
  -2   2   1       1150.60       1172.53        34.68 o                         
  -1   2   1       6241.39       6174.11       208.85 o                         
   0   2   1      20560.17      19626.41       233.58 o                         
   1   2   1      16503.41      15778.97       329.87 o                         
   2   2   1        159.19        198.41        18.31 o                         
   3   2   1         12.73          1.88         6.17 o                         
   4   2   1        395.26        405.87        35.67 o                         
   5   2   1        208.02        159.80        17.25 o                         
   6   2   1        105.61         91.40        38.19 o                         
   7   2   1          4.48          2.71        18.23 o                         
   8   2   1        815.62        901.84       113.44 o                         
   9   2   1        113.70        100.27        30.02 o                         
  10   2   1         71.44        166.53        56.57 o                         
 -12   3   1        393.10        327.02       113.56 o                         
 -11   3   1          3.66       -115.25        76.83 o                         
 -10   3   1        415.14        252.49        86.64 o                         
  -9   3   1         51.31         25.14         8.24 o                         
  -8   3   1        515.36        474.85        75.81 o                         
  -7   3   1         10.87          2.02         4.35 o                         
  -6   3   1        805.93        708.88        70.69 o                         
  -5   3   1       9340.61       9604.49       231.00 o                         
  -4   3   1       2869.07       2754.56        85.81 o                         
  -3   3   1       5399.10       5053.06       147.14 o                         
  -2   3   1       5347.01       5611.98        81.64 o                         
  -1   3   1        797.76        701.51        20.59 o                         
   0   3   1      10245.33      10822.80       124.95 o                         
   1   3   1       4197.14       3979.57        96.63 o                         
   2   3   1        297.64        294.47        17.85 o                         
   3   3   1        358.89        341.82        22.17 o                         
   4   3   1        368.25        363.98        24.66 o                         
   5   3   1        270.94        287.55        35.79 o                         
   6   3   1        236.87        218.85        44.78 o                         
   7   3   1        137.72        109.32        38.35 o                         
   8   3   1         33.86        209.77       730.44 o                         
   9   3   1        117.71        126.66        32.12 o                         
  10   3   1          1.91         48.97        53.50 o                         
 -12   4   1        870.67       1019.73       191.80 o                         
 -11   4   1        437.45        373.08       116.38 o                         
 -10   4   1         90.20        198.13        83.19 o                         
  -9   4   1         91.16        158.56        41.79 o                         
  -8   4   1        290.86        479.92        66.88 o                         
  -7   4   1        328.61        450.54        75.29 o                         
  -6   4   1         12.37         19.50        19.35 o                         
  -5   4   1        776.80        776.78        54.98 o                         
  -4   4   1        475.93        457.93        30.53 o                         
  -3   4   1        772.83        736.44        31.46 o                         
  -2   4   1        627.80        564.64        26.63 o                         
  -1   4   1       2652.81       2496.88        46.31 o                         
   0   4   1       1460.79       1432.31        40.14 o                         
   1   4   1       1701.53       1632.04        69.20 o                         
   2   4   1       4098.35       3904.86        64.14 o                         
   3   4   1        289.17        277.38        21.76 o                         
   4   4   1         45.89         33.01        12.79 o                         
   5   4   1          3.52         -2.42         9.14 o                         
   6   4   1        444.84        470.95        67.10 o                         
   7   4   1        337.77        354.16        61.08 o                         
   8   4   1          6.79         20.01        19.29 o                         
   9   4   1        315.25        242.92       104.06 o                         
 -13   5   1        269.31        324.07       119.87 o                         
 -12   5   1        383.73        522.11       138.02 o                         
 -11   5   1        544.34        571.01        81.24 o                         
 -10   5   1        537.66        721.34        90.08 o                         
  -9   5   1        827.63        932.52       100.44 o                         
  -8   5   1       2452.99       2281.86       115.95 o                         
  -7   5   1       2473.92       2601.25       117.19 o                         
  -6   5   1        642.13        607.06        66.62 o                         
  -5   5   1        697.39        616.84        38.55 o                         
  -4   5   1       2881.63       2903.40        68.93 o                         
  -3   5   1         41.62         46.39         8.45 o                         
  -2   5   1        517.66        517.94        22.78 o                         
  -1   5   1        784.38        728.86        25.59 o                         
   0   5   1        257.02        219.53        19.16 o                         
   1   5   1       3211.32       3331.59       100.39 o                         
   2   5   1       5808.81       5922.39       199.87 o                         
   3   5   1       2379.21       2238.11       152.40 o                         
   4   5   1       1289.71       1245.98        76.81 o                         
   5   5   1        894.64        840.55        56.53 o                         
   6   5   1         44.71         16.79        48.61 o                         
   7   5   1         48.49         -6.91        31.01 o                         
   8   5   1        213.72        245.10        61.21 o                         
   9   5   1        115.20         56.90        61.31 o                         
 -13   6   1         39.64        -63.80        71.56 o                         
 -12   6   1        110.64         47.30        66.87 o                         
 -11   6   1        254.92        385.06        76.34 o                         
 -10   6   1        294.14        322.03        49.15 o                         
  -9   6   1        889.30       1025.19        84.49 o                         
  -8   6   1        345.80        312.43        66.83 o                         
  -7   6   1        532.64        495.40        63.39 o                         
  -6   6   1       1109.95       1099.26        65.09 o                         
  -5   6   1        187.18        150.15        19.24 o                         
  -4   6   1          3.27         -6.33         8.21 o                         
  -3   6   1       1127.95       1047.12        40.64 o                         
  -2   6   1         30.94         24.50         6.56 o                         
  -1   6   1         38.22         24.29         6.14 o                         
   0   6   1       5569.21       5822.23       107.14 o                         
   1   6   1        194.13        258.23        30.20 o                         
   2   6   1       3848.89       3819.75       171.57 o                         
   3   6   1       1486.73       1550.24       166.25 o                         
   4   6   1       1659.91       1625.91       227.13 o                         
   5   6   1       1148.27       1047.00       118.28 o                         
   6   6   1         60.66          4.26        31.93 o                         
   7   6   1        112.07         95.58        61.59 o                         
   8   6   1         62.23        109.58        44.32 o                         
 -13   7   1        194.73        227.49       114.55 o                         
 -12   7   1         21.39         32.66        45.73 o                         
 -11   7   1        199.98        273.40        48.80 o                         
 -10   7   1          4.35          9.40        18.58 o                         
  -9   7   1       1926.49       1932.63       140.19 o                         
  -8   7   1        936.51       1042.74        89.81 o                         
  -7   7   1       1059.29        935.23        74.34 o                         
  -6   7   1       1036.81       1070.82        50.45 o                         
  -5   7   1        214.54        173.77        18.89 o                         
  -4   7   1       1241.34       1202.65        56.51 o                         
  -3   7   1          1.16          0.52         6.02 o                         
  -2   7   1        200.46        214.16        18.13 o                         
  -1   7   1        840.91        855.78        31.65 o                         
   0   7   1       5921.96       5943.89       123.04 o                         
   1   7   1       4513.52       4786.10       121.50 o                         
   2   7   1         98.85        115.60        26.82 o                         
   3   7   1         89.32         75.18        37.61 o                         
   4   7   1       1399.61       1430.91       182.43 o                         
   5   7   1        215.80        280.34        91.69 o                         
   6   7   1        322.21        380.65       111.49 o                         
   7   7   1          7.43         42.82        47.87 o                         
   8   7   1        380.08        445.49        89.13 o                         
 -13   8   1          7.43       -120.33        80.22 o                         
 -12   8   1          9.64         45.71        42.73 o                         
 -11   8   1        181.38        200.03        41.71 o                         
 -10   8   1         95.23        115.55        21.99 o                         
  -9   8   1        374.23        360.98        33.19 o                         
  -8   8   1       2009.93       1955.42       115.07 o                         
  -7   8   1       4123.23       4104.82       120.28 o                         
  -6   8   1        753.10        743.34        52.35 o                         
  -5   8   1          1.96         -7.81         8.85 o                         
  -4   8   1         62.96         40.94         9.16 o                         
  -3   8   1        211.21        186.91        18.37 o                         
  -2   8   1        252.06        281.19        20.73 o                         
  -1   8   1       1113.85        997.17        35.17 o                         
   0   8   1       2248.94       2141.07        80.86 o                         
   1   8   1       3434.61       3583.08       145.27 o                         
   2   8   1        612.34        717.86        70.10 o                         
   3   8   1         47.41         35.17        26.87 o                         
   4   8   1        190.48        163.30        45.51 o                         
   5   8   1        465.86        549.42        85.54 o                         
   6   8   1        207.90        205.69        54.38 o                         
   7   8   1          0.20        -63.54        42.36 o                         
 -13   9   1          5.56         44.23        55.36 o                         
 -12   9   1        296.59        280.85        68.49 o                         
 -11   9   1        544.96        583.30        71.79 o                         
 -10   9   1        356.42        364.59        54.89 o                         
  -9   9   1        232.20        207.01        38.82 o                         
  -8   9   1        421.67        443.50        57.06 o                         
  -7   9   1       2324.23       2458.37       100.27 o                         
  -6   9   1       1590.47       1510.97        70.84 o                         
  -5   9   1        371.19        324.49        28.51 o                         
  -4   9   1        556.33        560.68        38.59 o                         
  -3   9   1        780.90        827.24        42.11 o                         
  -2   9   1        553.91        521.65        32.10 o                         
  -1   9   1       1286.33       1246.84        62.89 o                         
   0   9   1         30.20         25.14        10.12 o                         
   1   9   1       2796.77       2844.25       137.22 o                         
   2   9   1       3185.98       3307.98       155.92 o                         
   3   9   1        143.90         76.23        37.47 o                         
   4   9   1         18.65         31.47        23.05 o                         
   5   9   1        458.00        527.65        74.65 o                         
   6   9   1        661.25        774.51        91.86 o                         
   7   9   1        259.52        295.77        59.82 o                         
 -12  10   1        279.26        372.36       155.58 o                         
 -11  10   1         74.72         50.61        36.83 o                         
 -10  10   1          8.33        -14.33        19.19 o                         
  -9  10   1        203.98        191.16        40.53 o                         
  -8  10   1          2.90         14.60        13.79 o                         
  -7  10   1         38.11         54.38        16.11 o                         
  -6  10   1       2574.38       2790.85       101.53 o                         
  -5  10   1        884.78        889.46        52.03 o                         
  -4  10   1         16.32          9.29         7.87 o                         
  -3  10   1       1453.95       1400.76        60.89 o                         
  -2  10   1       1151.87       1140.21        48.66 o                         
  -1  10   1        731.18        709.05        50.43 o                         
   0  10   1          6.11         31.33        14.19 o                         
   1  10   1        632.01        596.27        65.95 o                         
   2  10   1       2321.14       2670.05       146.31 o                         
   3  10   1        154.96        163.83        39.10 o                         
   4  10   1         35.07          6.32        22.32 o                         
   5  10   1        198.03        206.41        49.07 o                         
   6  10   1        490.01        684.89        90.78 o                         
 -12  11   1          5.94        -17.83        55.71 o                         
 -11  11   1        115.93        191.48        60.98 o                         
 -10  11   1        705.95        819.37        83.66 o                         
  -9  11   1        662.71        703.89        78.55 o                         
  -8  11   1         28.21         26.64        12.71 o                         
  -7  11   1        175.51        140.72        26.96 o                         
  -6  11   1       4025.50       4082.89       170.46 o                         
  -5  11   1        939.86        985.93        61.82 o                         
  -4  11   1        562.07        463.25        41.41 o                         
  -3  11   1        137.58        123.40        18.98 o                         
  -2  11   1        149.13        141.19        17.87 o                         
  -1  11   1        957.01       1036.26        63.86 o                         
   0  11   1        221.06        225.04        32.14 o                         
   1  11   1        164.81        203.12        41.36 o                         
   2  11   1        816.55        921.59        89.68 o                         
   3  11   1        940.82       1078.08       102.46 o                         
   4  11   1         66.05         93.73        39.22 o                         
   5  11   1         11.06         67.90        52.77 o                         
 -12  12   1          2.27          6.30        47.15 o                         
 -11  12   1        300.10        354.04        80.66 o                         
 -10  12   1        219.56        245.49        45.72 o                         
  -9  12   1        557.36        600.84        73.27 o                         
  -8  12   1         25.48         69.70        25.15 o                         
  -7  12   1        264.03        229.44        53.17 o                         
  -6  12   1       1346.99       1487.41       107.27 o                         
  -5  12   1       2100.08       2298.79       111.10 o                         
  -4  12   1       3898.07       4101.28       135.95 o                         
  -3  12   1         69.56         61.26        13.65 o                         
  -2  12   1        247.55        272.60        38.61 o                         
  -1  12   1        305.62        268.77        34.72 o                         
   0  12   1        719.99        974.53        88.61 o                         
   1  12   1          1.38         15.87        25.67 o                         
   2  12   1        399.76        477.34        61.40 o                         
   3  12   1       1485.63       1767.75       119.77 o                         
   4  12   1        198.41        271.10        59.93 o                         
 -12  13   1        124.58        137.61        57.36 o                         
 -11  13   1         14.49         25.34        49.23 o                         
 -10  13   1         67.11         26.90        69.96 o                         
  -9  13   1       1061.47       1156.04       102.48 o                         
  -8  13   1       1110.82       1286.11       105.18 o                         
  -7  13   1         85.66         88.46        38.21 o                         
  -6  13   1        140.36        109.47        27.33 o                         
  -5  13   1        377.07        485.14        75.96 o                         
  -4  13   1        372.20        393.52        54.23 o                         
  -3  13   1        399.17        411.77        56.21 o                         
  -2  13   1         53.71         56.45        25.28 o                         
  -1  13   1          2.60          5.75        25.30 o                         
   0  13   1         76.83        126.32        35.26 o                         
   1  13   1         64.95         57.71        36.30 o                         
   2  13   1          0.53        -15.52        27.11 o                         
   3  13   1        516.43        482.83        88.92 o                         
 -11  14   1          1.30         18.20        43.25 o                         
 -10  14   1        175.53        183.96        56.86 o                         
  -9  14   1        481.94        584.39       102.28 o                         
  -8  14   1       1425.45       1616.82       148.45 o                         
  -7  14   1        465.53        484.76        68.02 o                         
  -6  14   1       3549.96       3969.49       188.88 o                         
  -5  14   1        848.08        881.67        86.87 o                         
  -4  14   1        557.96        562.48        71.93 o                         
  -3  14   1        637.63        631.12        74.52 o                         
  -2  14   1         93.24        153.91        39.01 o                         
  -1  14   1         71.15         96.84        42.59 o                         
   0  14   1        324.26        347.72        88.76 o                         
   1  14   1        149.28        164.80        57.19 o                         
   2  14   1         34.40         99.38        40.63 o                         
 -10  15   1          6.01        -73.85        49.23 o                         
  -9  15   1         26.61        100.42        78.71 o                         
  -8  15   1        561.92        672.93        83.51 o                         
  -7  15   1        112.22        211.14        46.82 o                         
  -6  15   1        281.81        275.33        51.81 o                         
  -5  15   1         17.76         35.94        48.31 o                         
  -4  15   1        126.29        167.80        57.41 o                         
  -3  15   1        126.77        147.53        48.79 o                         
  -2  15   1         77.74         57.28        38.75 o                         
  -1  15   1          1.20         45.78        27.30 o                         
   0  15   1          7.99          7.21        26.58 o                         
   1  15   1         36.76         49.09        35.83 o                         
  -9  16   1         75.85        138.90        90.75 o                         
  -8  16   1          0.96         -3.36        29.52 o                         
  -7  16   1        675.17        777.64        89.55 o                         
  -6  16   1        238.71        404.39       152.06 o                         
  -5  16   1       1071.70       1133.67       144.84 o                         
  -4  16   1          4.15         49.86        36.70 o                         
  -3  16   1         61.63        132.38        80.54 o                         
  -2  16   1         77.69         -5.18        35.86 o                         
  -1  16   1         47.41         69.09        38.84 o                         
  -7  17   1        304.16        312.01        83.19 o                         
  -6  17   1         68.60         82.83        46.29 o                         
  -5  17   1        668.95        794.10       127.20 o                         
  -4  17   1         59.13         36.85        33.84 o                         
  -3  17   1          8.50        -67.02        65.16 o                         
   3 -18   2         93.37        141.82        78.90 o                         
   4 -18   2          5.99        -53.25        54.99 o                         
   5 -18   2        400.49        505.58        99.34 o                         
   6 -18   2        187.56        233.34       109.47 o                         
   1 -17   2        241.49        310.86        82.68 o                         
   2 -17   2        237.81        260.01        73.38 o                         
   3 -17   2        135.01         31.97        74.93 o                         
   4 -17   2         76.91        100.63        61.86 o                         
   5 -17   2          9.53        133.72        97.71 o                         
   6 -17   2        125.90        131.13        89.94 o                         
   7 -17   2          1.89         -0.36        22.62 o                         
   8 -17   2          4.92        -65.90        43.93 o                         
  -1 -16   2        591.32        863.15       195.58 o                         
   0 -16   2        257.94        315.59        59.57 o                         
   1 -16   2        144.13        156.20        40.90 o                         
   2 -16   2        424.71        456.81        69.73 o                         
   3 -16   2        665.09        788.74       121.46 o                         
   4 -16   2        472.30        468.40       135.92 o                         
   5 -16   2        140.02        150.52        50.19 o                         
   6 -16   2         12.39        -59.03        72.16 o                         
   7 -16   2          8.47         -5.54        33.15 o                         
   8 -16   2         15.73        -32.87        30.75 o                         
   9 -16   2         64.83         22.03        27.67 o                         
  -2 -15   2        343.48        411.12        87.72 o                         
  -1 -15   2        646.00        788.99        90.42 o                         
   0 -15   2        473.77        670.99        84.60 o                         
   1 -15   2         44.71        -19.85        28.33 o                         
   2 -15   2         19.97         54.14        21.49 o                         
   3 -15   2        249.15        239.49        38.17 o                         
   4 -15   2        273.19        208.16        67.94 o                         
   5 -15   2        128.13        159.37        49.35 o                         
   6 -15   2          4.91         10.01        28.27 o                         
   7 -15   2        249.43        224.63        45.70 o                         
   8 -15   2         19.89         12.18        39.77 o                         
   9 -15   2          9.90        -57.21        38.14 o                         
  10 -15   2        188.25         63.45        34.34 o                         
  -4 -14   2         94.42         53.06        46.19 o                         
  -3 -14   2         46.19         91.48        35.49 o                         
  -2 -14   2        297.96        308.64        73.95 o                         
  -1 -14   2        672.27        814.80        98.97 o                         
   0 -14   2       1496.35       1671.58       127.98 o                         
   1 -14   2        468.44        556.12        93.05 o                         
   2 -14   2        143.45        164.68        33.51 o                         
   3 -14   2          7.96          4.28        14.45 o                         
   4 -14   2          1.89        -26.49        17.66 o                         
   5 -14   2         25.06          3.63        18.79 o                         
   6 -14   2         12.30         94.24        45.94 o                         
   7 -14   2          2.16          0.22        14.19 o                         
   8 -14   2          3.05         25.56        25.82 o                         
   9 -14   2         43.89         47.84        37.99 o                         
  10 -14   2          1.69        -59.13        39.42 o                         
  11 -14   2         20.93        -17.65        29.73 o                         
  -5 -13   2         36.86         45.07        29.25 o                         
  -4 -13   2        283.44        417.30        72.07 o                         
  -3 -13   2        117.62        178.33        47.36 o                         
  -2 -13   2         77.22         59.92        22.58 o                         
  -1 -13   2         50.31         32.14        22.63 o                         
   0 -13   2       1224.48       1374.25       112.69 o                         
   1 -13   2       2789.80       3115.90       114.55 o                         
   2 -13   2        217.46        214.01        37.60 o                         
   3 -13   2          1.84          0.80        13.46 o                         
   4 -13   2         91.16         66.43        17.69 o                         
   5 -13   2        200.26        227.40        53.54 o                         
   6 -13   2         50.63         54.33        30.84 o                         
   7 -13   2          1.65          1.99        16.15 o                         
   8 -13   2         74.74         53.46        27.85 o                         
   9 -13   2         61.95         56.64        26.15 o                         
  10 -13   2         18.06         49.32        38.83 o                         
  11 -13   2         86.67         41.46        57.30 o                         
  -5 -12   2        393.57        440.62        68.20 o                         
  -4 -12   2        138.96        220.38        49.46 o                         
  -3 -12   2        213.50        182.51        42.10 o                         
  -2 -12   2        590.88        673.70        65.98 o                         
  -1 -12   2          9.09         -2.56        19.67 o                         
   0 -12   2         13.00         21.89        17.73 o                         
   1 -12   2        190.39        198.61        29.44 o                         
   2 -12   2        457.72        329.96        48.78 o                         
   3 -12   2        276.82        285.68        37.98 o                         
   4 -12   2        181.17        137.00        18.06 o                         
   5 -12   2        242.46        208.02        44.36 o                         
   6 -12   2         12.36         18.80        16.28 o                         
   7 -12   2          4.29         38.07        20.58 o                         
   8 -12   2         79.34         77.51        22.29 o                         
   9 -12   2         60.63          9.77        56.30 o                         
  10 -12   2        101.56         67.39        26.04 o                         
  11 -12   2          6.67        -69.45        46.30 o                         
  -6 -11   2        814.86        934.16       130.04 o                         
  -5 -11   2        143.35        107.05        43.99 o                         
  -4 -11   2         40.31         36.47        32.11 o                         
  -3 -11   2        105.31        147.11        71.50 o                         
  -2 -11   2        484.36        550.39        56.01 o                         
  -1 -11   2        537.33        602.20        58.42 o                         
   0 -11   2          1.30          7.23         7.89 o                         
   1 -11   2        381.69        345.83        34.02 o                         
   2 -11   2        161.68        155.42        25.99 o                         
   3 -11   2        137.10        111.10        20.34 o                         
   4 -11   2        382.33        335.88        29.72 o                         
   5 -11   2       1000.83        954.40        88.54 o                         
   6 -11   2         15.58         25.66        18.39 o                         
   7 -11   2         33.24         30.86        15.62 o                         
   8 -11   2          2.98          2.82        17.91 o                         
   9 -11   2        136.69         77.59        47.10 o                         
  10 -11   2         47.61        102.37        45.97 o                         
  11 -11   2         54.91         28.53       128.99 o                         
  12 -11   2        472.86        443.43        88.40 o                         
  -7 -10   2         18.02          0.94        30.46 o                         
  -6 -10   2        124.81        137.43        42.38 o                         
  -5 -10   2        240.02        305.15       104.51 o                         
  -4 -10   2        423.55        464.18        88.32 o                         
  -3 -10   2         47.84         34.62        18.42 o                         
  -2 -10   2          1.28        -40.23        26.82 o                         
  -1 -10   2         12.12         10.83         8.88 o                         
   0 -10   2        432.03        410.12        35.38 o                         
   1 -10   2        181.21        147.49        18.62 o                         
   2 -10   2        379.37        368.14        31.13 o                         
   3 -10   2        365.08        362.19        31.71 o                         
   4 -10   2         23.31         30.08        14.42 o                         
   5 -10   2       1263.82       1099.35        89.91 o                         
   6 -10   2       1095.86       1331.63       168.53 o                         
   7 -10   2        538.50        491.93        52.44 o                         
   8 -10   2        173.30        174.69        50.07 o                         
   9 -10   2        365.29        284.06        43.88 o                         
  10 -10   2         78.78         58.07        29.24 o                         
  11 -10   2          2.41        -20.02        25.42 o                         
  12 -10   2        417.75        394.92        83.45 o                         
  -8  -9   2        154.72         51.95        67.35 o                         
  -7  -9   2         14.87         38.83        45.92 o                         
  -6  -9   2        118.72        108.73        70.58 o                         
  -5  -9   2        379.64        466.92       122.34 o                         
  -4  -9   2        117.66        125.60        40.67 o                         
  -3  -9   2        181.16        186.40        32.03 o                         
  -2  -9   2        254.49        225.31        15.14 o                         
  -1  -9   2         29.62         21.35         9.20 o                         
   0  -9   2        173.46        188.77        23.02 o                         
   1  -9   2         70.95         64.44        16.08 o                         
   2  -9   2        207.14        205.72        26.14 o                         
   3  -9   2         60.48         79.23        13.01 o                         
   4  -9   2        153.70        134.77        23.46 o                         
   5  -9   2       2793.16       2906.34       224.42 o                         
   6  -9   2       2166.36       2239.63        97.56 o                         
   7  -9   2        545.83        513.57        39.49 o                         
   8  -9   2         16.52         16.10        15.16 o                         
   9  -9   2         28.38         67.70        16.73 o                         
  10  -9   2        421.53        316.78        70.13 o                         
  11  -9   2        278.07        252.99        64.14 o                         
  12  -9   2         15.92         67.00        60.61 o                         
  -8  -8   2        262.50        324.49       116.71 o                         
  -7  -8   2        933.57       1177.48       206.74 o                         
  -6  -8   2       1257.93       1263.41       201.18 o                         
  -5  -8   2        449.08        416.10        47.12 o                         
  -4  -8   2        138.66        101.58        20.01 o                         
  -3  -8   2        352.92        371.16        29.18 o                         
  -2  -8   2          8.25          3.73         5.42 o                         
  -1  -8   2        301.60        304.84        25.32 o                         
   0  -8   2        330.12        257.57        48.61 o                         
   1  -8   2       1958.52       2054.39        77.81 o                         
   2  -8   2        309.98        306.87        27.48 o                         
   3  -8   2        195.26        161.29        21.96 o                         
   4  -8   2        135.93        152.46        25.09 o                         
   5  -8   2          6.57          6.37        15.07 o                         
   6  -8   2        991.56        981.57        59.95 o                         
   7  -8   2       2005.14       2038.53       118.08 o                         
   8  -8   2         33.33         39.55        16.61 o                         
   9  -8   2         41.28         47.06        47.30 o                         
  10  -8   2        720.38        984.40       118.39 o                         
  11  -8   2        247.32        328.15        71.11 o                         
  12  -8   2         93.39        161.00        87.84 o                         
  -9  -7   2          3.18       -126.10        84.07 o                         
  -8  -7   2         51.82        -57.63        56.30 o                         
  -7  -7   2        272.92        371.29       118.22 o                         
  -6  -7   2        850.83        935.55       163.96 o                         
  -5  -7   2        680.78        716.70        67.13 o                         
  -4  -7   2        409.66        363.52        38.31 o                         
  -3  -7   2         80.87         99.82        15.11 o                         
  -2  -7   2        687.11        768.27        39.85 o                         
  -1  -7   2       1334.88       1371.49        57.13 o                         
   0  -7   2        292.05        237.18        27.64 o                         
   1  -7   2       1066.42        967.44        44.15 o                         
   2  -7   2        467.14        412.62        32.55 o                         
   3  -7   2       5390.36       5372.32       110.66 o                         
   4  -7   2       1428.08       1401.63        61.90 o                         
   5  -7   2        440.03        504.79        36.85 o                         
   6  -7   2       1627.87       1498.08        73.07 o                         
   7  -7   2       1726.99       1801.30        86.38 o                         
   8  -7   2       1584.11       1602.76        70.54 o                         
   9  -7   2        752.08        774.69        53.97 o                         
  10  -7   2        165.72        260.24        62.69 o                         
  11  -7   2        367.31        455.08        82.69 o                         
  12  -7   2        262.19        209.75        99.51 o                         
 -10  -6   2        200.90         43.69        52.81 o                         
  -9  -6   2        549.88        541.32       152.86 o                         
  -8  -6   2          0.51        -42.65        40.05 o                         
  -7  -6   2        233.78        381.72       114.49 o                         
  -6  -6   2       1021.21        819.90        81.55 o                         
  -5  -6   2       3547.10       3389.24       126.96 o                         
  -4  -6   2          4.17         13.77        10.83 o                         
  -3  -6   2       1669.96       1758.04        60.28 o                         
  -2  -6   2         16.98          2.18         6.35 o                         
  -1  -6   2       2522.01       2470.82        73.53 o                         
   0  -6   2       1120.79        995.84        47.69 o                         
   1  -6   2         23.71         21.91         7.20 o                         
   2  -6   2       1062.81       1055.62        49.11 o                         
   3  -6   2        669.97        639.62        34.64 o                         
   4  -6   2        520.95        543.37        37.31 o                         
   5  -6   2        730.74        686.79        29.64 o                         
   6  -6   2       1958.34       1879.60        65.10 o                         
   7  -6   2       2889.54       2830.34        90.18 o                         
   8  -6   2       2653.69       2793.79        98.78 o                         
   9  -6   2        595.60        661.52        78.05 o                         
  10  -6   2         36.73         42.98        33.79 o                         
  11  -6   2        205.43        235.64        59.31 o                         
  12  -6   2        117.59         84.11        67.08 o                         
 -10  -5   2        143.40        219.94       107.45 o                         
  -9  -5   2        362.68        380.43       118.85 o                         
  -8  -5   2        385.50        603.68       145.95 o                         
  -7  -5   2         94.87        214.30        88.57 o                         
  -6  -5   2        620.66        652.10        73.31 o                         
  -5  -5   2       4904.20       4637.71       145.72 o                         
  -4  -5   2       1839.61       1671.46        80.87 o                         
  -3  -5   2       3546.70       3366.56        78.41 o                         
  -2  -5   2         29.27         14.56        13.87 o                         
  -1  -5   2         70.35         58.06        15.20 o                         
   0  -5   2        209.21        209.58        20.34 o                         
   1  -5   2       5795.59       5960.83       248.94 o                         
   2  -5   2        142.70        151.07        18.76 o                         
   3  -5   2        513.01        508.11        35.75 o                         
   4  -5   2       2332.69       2065.53       102.17 o                         
   5  -5   2       1879.93       1823.93        59.34 o                         
   6  -5   2         27.76         14.56        14.95 o                         
   7  -5   2        562.14        500.59        61.77 o                         
   8  -5   2       3137.79       3499.22       293.01 o                         
   9  -5   2       1609.09       1672.49       133.84 o                         
  10  -5   2        357.50        320.52        47.89 o                         
  11  -5   2        116.94         64.89        44.82 o                         
  12  -5   2         30.13         66.70        34.99 o                         
 -10  -4   2         37.04         -2.70        41.41 o                         
  -9  -4   2        383.31        423.26       122.07 o                         
  -8  -4   2       1839.57       2312.78       273.10 o                         
  -7  -4   2       1143.41       1190.96       108.60 o                         
  -6  -4   2         74.98         53.10        22.08 o                         
  -5  -4   2       1322.29       1116.85        69.45 o                         
  -4  -4   2       3665.38       3485.46       112.76 o                         
  -3  -4   2       3867.18       3677.27        74.93 o                         
  -2  -4   2       3609.62       3682.44       146.40 o                         
  -1  -4   2       1061.62       1058.86        64.15 o                         
   0  -4   2       4246.64       4053.52        90.09 o                         
   1  -4   2        175.74        130.44        21.77 o                         
   2  -4   2       6118.03       5575.80       159.81 o                         
   3  -4   2       2069.21       1691.28        97.90 o                         
   4  -4   2       5715.27       5806.63       121.52 o                         
   5  -4   2       2478.89       2333.58       111.62 o                         
   6  -4   2       4150.75       4247.00       167.89 o                         
   7  -4   2         46.04         70.16        40.55 o                         
   8  -4   2        906.61        973.93        99.95 o                         
   9  -4   2       1231.62       1347.68       149.02 o                         
  10  -4   2        617.76        653.28        67.42 o                         
  11  -4   2         25.90         37.96        31.54 o                         
  12  -4   2         16.97        -16.38        39.57 o                         
 -11  -3   2          3.19       -131.90        87.93 o                         
 -10  -3   2          0.37         -6.09        37.06 o                         
  -9  -3   2        258.47        283.92       102.53 o                         
  -8  -3   2       2189.87       2401.94       269.83 o                         
  -7  -3   2       1600.86       1531.43        98.14 o                         
  -6  -3   2       1189.33       1245.94       104.25 o                         
  -5  -3   2         99.89         40.23        23.15 o                         
  -4  -3   2       5320.65       5138.38       189.05 o                         
  -3  -3   2       1001.45        908.74        63.93 o                         
  -2  -3   2       3149.13       3189.13       179.52 o                         
  -1  -3   2       5764.84       6079.94       218.86 o                         
   0  -3   2       7575.08       8045.72       231.83 o                         
   1  -3   2        800.62        826.53        76.39 o                         
   2  -3   2        215.21        173.94        17.17 o                         
   3  -3   2        124.44        111.84        17.40 o                         
   4  -3   2       7545.94       8151.35       215.96 o                         
   5  -3   2        982.43        972.60       123.01 o                         
   6  -3   2       4451.69       4626.42       199.14 o                         
   7  -3   2        405.47        421.20        96.04 o                         
   8  -3   2         13.71         63.74        56.79 o                         
   9  -3   2          2.68         16.63        31.01 o                         
  10  -3   2        419.32        519.10        84.33 o                         
  11  -3   2        199.35        161.04        47.76 o                         
 -11  -2   2        530.80        696.44       174.43 o                         
 -10  -2   2        423.75        599.82        97.42 o                         
  -9  -2   2          0.25        -17.57        21.44 o                         
  -8  -2   2       1120.15       1054.93       128.82 o                         
  -7  -2   2       3437.37       3322.13       144.95 o                         
  -6  -2   2       3866.93       3898.36       182.67 o                         
  -5  -2   2       1339.23       1346.88        77.33 o                         
  -4  -2   2        265.73        222.49        22.13 o                         
  -3  -2   2        905.26        926.30        64.94 o                         
  -2  -2   2       7378.65       7352.76       250.05 o                         
  -1  -2   2        638.36        663.33        65.03 o                         
   0  -2   2        238.68        294.12        40.22 o                         
   1  -2   2       1277.26       1327.94        89.32 o                         
   2  -2   2       2460.48       2750.15        62.65 o                         
   3  -2   2        188.36        238.45        31.32 o                         
   4  -2   2        302.11        393.46        59.16 o                         
   5  -2   2         33.65         13.48         8.69 o                         
   6  -2   2       4391.10       4615.61       123.52 o                         
   7  -2   2       2333.53       2270.50       162.14 o                         
   8  -2   2        479.39        426.12        47.34 o                         
   9  -2   2        129.63        232.84        84.39 o                         
  10  -2   2        390.84        388.04        75.18 o                         
  11  -2   2        232.29        283.55        68.62 o                         
 -12  -1   2         30.73         14.59        41.26 o                         
 -11  -1   2       1021.93       1117.61       141.95 o                         
 -10  -1   2         44.21          1.75        20.35 o                         
  -9  -1   2        223.01        171.10        50.99 o                         
  -8  -1   2        227.03        138.36        42.54 o                         
  -7  -1   2       2969.66       2940.86       158.41 o                         
  -6  -1   2       5434.81       5391.40       282.94 o                         
  -5  -1   2       4487.01       4058.48       155.93 o                         
  -4  -1   2        204.70        222.95        43.49 o                         
  -3  -1   2         71.54         66.84        12.77 o                         
  -2  -1   2       4703.01       4915.14       184.06 o                         
  -1  -1   2       3128.34       3662.89       129.33 o                         
   0  -1   2        390.95        653.59        40.38 o                         
   1  -1   2        415.51        455.14        34.08 o                         
   2  -1   2          3.97         17.29         6.65 o                         
   3  -1   2         12.83          9.10        16.37 o                         
   4  -1   2         26.75         34.24        10.54 o                         
   5  -1   2       1266.30       1282.53        76.60 o                         
   6  -1   2          8.84         11.71        13.78 o                         
   7  -1   2        700.14        708.65        66.84 o                         
   8  -1   2        977.37       1001.50        83.15 o                         
   9  -1   2         55.52         63.17        21.29 o                         
  10  -1   2          5.72          6.38        22.27 o                         
  11  -1   2         17.77         34.92        37.10 o                         
 -12   0   2        796.81       1073.84       339.27 o                         
 -11   0   2        515.75        533.91        97.10 o                         
 -10   0   2        467.73        458.84       105.88 o                         
  -9   0   2       1339.14       1498.48       192.29 o                         
  -8   0   2         34.89         21.39        35.94 o                         
  -7   0   2        210.28        190.88        42.45 o                         
  -6   0   2       1196.05       1073.07       129.44 o                         
  -5   0   2       4865.91       4750.46       171.42 o                         
  -4   0   2       1769.12       1657.79       129.52 o                         
  -3   0   2         44.35         68.69        13.90 o                         
  -2   0   2        602.37        465.20        55.04 o                         
  -1   0   2       1027.56       1310.64        66.84 o                         
   0   0   2       8943.00      10577.43       685.78 o                         
   1   0   2       3602.23       3974.19       195.30 o                         
   2   0   2       2232.45       2303.45        68.28 o                         
   3   0   2        490.59        535.34        37.29 o                         
   4   0   2       2155.70       2407.19        87.37 o                         
   5   0   2         16.06          9.51        10.64 o                         
   6   0   2        186.62        183.09        24.49 o                         
   7   0   2       1931.74       2065.44       123.51 o                         
   8   0   2       1559.39       1622.20       189.47 o                         
   9   0   2        746.11        834.57        90.52 o                         
  10   0   2        672.49        627.14       101.39 o                         
  11   0   2        306.88        287.07        82.61 o                         
 -12   1   2        261.82        319.76        78.40 o                         
 -11   1   2        130.26        149.85        70.51 o                         
 -10   1   2        484.44        400.49       106.81 o                         
  -9   1   2        908.04        954.32       154.92 o                         
  -8   1   2       1241.69       1173.36       157.49 o                         
  -7   1   2          5.16         10.82        13.52 o                         
  -6   1   2        469.50        449.99        86.65 o                         
  -5   1   2       1009.77        919.92        63.01 o                         
  -4   1   2       1872.39       1793.92        82.98 o                         
  -3   1   2         46.52         65.27        15.27 o                         
  -2   1   2        241.03        211.47        15.88 o                         
  -1   1   2        126.26        105.34        16.80 o                         
   0   1   2       2509.19       2579.34        64.76 o                         
   1   1   2        903.20        944.33        43.43 o                         
   2   1   2        240.55        272.54        24.32 o                         
   3   1   2        136.06        157.86        24.28 o                         
   4   1   2        177.80        195.18        25.87 o                         
   5   1   2         47.76         35.00        12.34 o                         
   6   1   2        150.61         89.88        44.08 o                         
   7   1   2         18.28         18.95        23.24 o                         
   8   1   2         46.34         38.35        13.41 o                         
   9   1   2        748.97        780.82        91.60 o                         
  10   1   2        395.41        341.25        63.08 o                         
 -12   2   2        208.29        248.85        94.74 o                         
 -11   2   2       1546.07       1468.53       217.12 o                         
 -10   2   2        398.25        421.33       112.90 o                         
  -9   2   2         86.06         95.69        48.91 o                         
  -8   2   2        940.23        943.46       141.79 o                         
  -7   2   2         29.50         17.22        13.37 o                         
  -6   2   2        602.07        700.84        63.23 o                         
  -5   2   2       1190.00       1243.39        79.86 o                         
  -4   2   2       2086.54       2124.04        92.98 o                         
  -3   2   2       1222.08       1173.63        39.77 o                         
  -2   2   2        559.05        557.36        22.81 o                         
  -1   2   2       1063.78        911.52        31.51 o                         
   0   2   2        459.46        326.01        18.38 o                         
   1   2   2       1310.50       1223.26        51.69 o                         
   2   2   2        363.12        358.18        27.46 o                         
   3   2   2       1095.52       1019.07        74.71 o                         
   4   2   2        412.17        413.81        38.23 o                         
   5   2   2        491.18        414.18        50.47 o                         
   6   2   2        471.08        419.07        64.74 o                         
   7   2   2       1159.70       1296.76        75.56 o                         
   8   2   2        100.09        114.30        35.73 o                         
   9   2   2         59.64         52.16        23.59 o                         
  10   2   2        116.43        201.21        64.52 o                         
 -13   3   2         59.57         37.39        49.23 o                         
 -12   3   2         34.13         29.79        51.19 o                         
 -11   3   2       1942.53       1989.68       253.15 o                         
 -10   3   2         92.50         66.08        44.79 o                         
  -9   3   2         45.87         79.02        18.61 o                         
  -8   3   2        127.50        123.83        20.54 o                         
  -7   3   2          8.05          9.06         8.55 o                         
  -6   3   2         83.32         52.97        11.58 o                         
  -5   3   2        285.29        250.11        26.25 o                         
  -4   3   2       4160.90       4179.53        93.84 o                         
  -3   3   2       2039.30       1845.00        44.24 o                         
  -2   3   2        772.21        671.50        23.86 o                         
  -1   3   2       1371.51       1388.08        36.63 o                         
   0   3   2       4731.75       4741.66        74.81 o                         
   1   3   2          6.09          2.95         4.50 o                         
   2   3   2        336.55        354.54        21.48 o                         
   3   3   2        228.60        187.83        19.33 o                         
   4   3   2         83.91         87.18        15.57 o                         
   5   3   2          0.95          9.56         7.79 o                         
   6   3   2         36.38         10.10        12.19 o                         
   7   3   2       1525.65       1563.53       105.00 o                         
   8   3   2        430.23        449.80        59.02 o                         
   9   3   2          2.51        -16.63        26.49 o                         
  10   3   2        150.98        139.30        58.20 o                         
 -13   4   2        135.99        149.38        82.78 o                         
 -12   4   2         14.89          6.72        40.32 o                         
 -11   4   2          9.35         49.15        43.49 o                         
 -10   4   2        944.04       1436.60       219.78 o                         
  -9   4   2        520.56        476.27        67.86 o                         
  -8   4   2         63.95         90.63        36.71 o                         
  -7   4   2         94.77         83.27        19.08 o                         
  -6   4   2         23.32         20.40         8.88 o                         
  -5   4   2         10.28          3.30         7.54 o                         
  -4   4   2        286.29        236.53        20.86 o                         
  -3   4   2         20.25         24.65         7.08 o                         
  -2   4   2       1109.57       1001.96        31.99 o                         
  -1   4   2        393.38        461.55        18.93 o                         
   0   4   2       6280.80       5954.10       122.13 o                         
   1   4   2       1693.33       1511.55        61.31 o                         
   2   4   2        468.97        442.60        33.09 o                         
   3   4   2        272.56        285.70        23.26 o                         
   4   4   2       2039.72       1990.62        63.38 o                         
   5   4   2        941.01        976.40        50.07 o                         
   6   4   2         37.41         87.49        26.31 o                         
   7   4   2        173.39        163.28        35.78 o                         
   8   4   2        114.09         44.17        27.09 o                         
   9   4   2        267.30        227.37       175.02 o                         
 -13   5   2        652.29        618.07       163.99 o                         
 -12   5   2        241.74        318.13        91.16 o                         
 -11   5   2        378.18        500.31        88.34 o                         
 -10   5   2        597.26        651.68        69.89 o                         
  -9   5   2        113.35         52.94        18.02 o                         
  -8   5   2       1054.36       1173.24        84.93 o                         
  -7   5   2          0.81        -17.92        21.75 o                         
  -6   5   2        295.68        281.20        38.60 o                         
  -5   5   2         30.85         31.75        10.44 o                         
  -4   5   2       1481.30       1484.42        52.53 o                         
  -3   5   2         43.51         53.95         7.60 o                         
  -2   5   2        108.57        109.60         9.91 o                         
  -1   5   2         45.52         60.13         7.42 o                         
   0   5   2       4035.86       3916.45        74.94 o                         
   1   5   2       2319.96       2250.13        74.79 o                         
   2   5   2        251.17        246.03        32.43 o                         
   3   5   2        103.46         66.44        27.22 o                         
   4   5   2       1678.82       1795.18       124.55 o                         
   5   5   2        623.00        657.74        48.94 o                         
   6   5   2        387.92        475.63        62.99 o                         
   7   5   2          0.64        -19.67        23.46 o                         
   8   5   2        869.02        783.09       174.89 o                         
   9   5   2        297.14        233.79       118.90 o                         
 -13   6   2        300.36        174.53        91.74 o                         
 -12   6   2        480.69        507.59        91.32 o                         
 -11   6   2        635.19        843.83        85.79 o                         
 -10   6   2        112.35        295.18        54.53 o                         
  -9   6   2          2.22          5.29        18.68 o                         
  -8   6   2         25.87         31.81        20.16 o                         
  -7   6   2         10.42          1.97        19.54 o                         
  -6   6   2       1222.18       1168.03        71.71 o                         
  -5   6   2        540.16        519.87        33.95 o                         
  -4   6   2       1107.94       1049.30        35.72 o                         
  -3   6   2        196.67        154.30        14.19 o                         
  -2   6   2        121.98        103.28        10.56 o                         
  -1   6   2       1087.30       1012.91        32.31 o                         
   0   6   2         76.89         81.57        13.04 o                         
   1   6   2       4358.87       4365.60       111.48 o                         
   2   6   2       4796.16       4889.65       136.81 o                         
   3   6   2       1741.96       1899.05       128.56 o                         
   4   6   2        216.34        174.26        42.16 o                         
   5   6   2        472.40        457.59       100.92 o                         
   6   6   2        241.63        136.93        75.05 o                         
   7   6   2        550.21        544.14        76.20 o                         
   8   6   2        154.18        116.21        38.71 o                         
 -13   7   2         46.35        186.31        87.89 o                         
 -12   7   2        154.08        177.46        56.28 o                         
 -11   7   2        883.15       1081.83        98.45 o                         
 -10   7   2       1313.44       1318.11       103.89 o                         
  -9   7   2         34.89         35.78        19.44 o                         
  -8   7   2         27.98          9.27        16.02 o                         
  -7   7   2         52.49         28.78        16.28 o                         
  -6   7   2       1357.46       1349.10        48.52 o                         
  -5   7   2         30.78          8.31         4.63 o                         
  -4   7   2         84.97         78.96        11.94 o                         
  -3   7   2        391.31        326.44        21.55 o                         
  -2   7   2       1248.55       1182.25        38.11 o                         
  -1   7   2        113.42        116.61        11.32 o                         
   0   7   2         46.24         44.62        12.22 o                         
   1   7   2       5685.73       6047.71       180.62 o                         
   2   7   2       5644.64       6248.97       196.74 o                         
   3   7   2        545.31        502.00        69.93 o                         
   4   7   2        377.02        408.14        77.62 o                         
   5   7   2        145.71         73.25        29.93 o                         
   6   7   2        349.74        437.69        63.72 o                         
   7   7   2        217.92        287.14        55.30 o                         
 -13   8   2          9.75        111.04        76.72 o                         
 -12   8   2        318.92        331.32        71.78 o                         
 -11   8   2       1149.54       1267.37       105.51 o                         
 -10   8   2       1812.20       1846.33       142.88 o                         
  -9   8   2          4.08         24.72        19.67 o                         
  -8   8   2        686.34        678.64        70.65 o                         
  -7   8   2         40.03         34.67         8.01 o                         
  -6   8   2        272.18        288.95        31.68 o                         
  -5   8   2        142.35        115.29        17.12 o                         
  -4   8   2         82.92        109.64        14.99 o                         
  -3   8   2       2843.72       2781.28        66.95 o                         
  -2   8   2       1504.43       1425.63        49.85 o                         
  -1   8   2        765.62        675.80        59.19 o                         
   0   8   2       1557.29       1601.22        69.70 o                         
   1   8   2        141.11        125.34        30.51 o                         
   2   8   2       2243.05       2111.98       120.23 o                         
   3   8   2       1858.41       2120.35       127.66 o                         
   4   8   2       1235.92       1382.80       109.33 o                         
   5   8   2         26.65          0.32        52.41 o                         
   6   8   2        152.53        153.59        68.47 o                         
   7   8   2         34.72        113.62        39.91 o                         
 -13   9   2         62.99         14.70        63.32 o                         
 -12   9   2         77.98        107.65        47.04 o                         
 -11   9   2         44.92         31.26        20.38 o                         
 -10   9   2       1987.77       2237.23       139.26 o                         
  -9   9   2        287.41        281.35        37.05 o                         
  -8   9   2       1673.47       1699.23       112.93 o                         
  -7   9   2         18.30          7.11        16.67 o                         
  -6   9   2         67.23         40.48        11.88 o                         
  -5   9   2        700.01        766.19        43.10 o                         
  -4   9   2        264.75        280.68        25.74 o                         
  -3   9   2        477.36        515.17        33.61 o                         
  -2   9   2       1359.03       1243.16        56.05 o                         
  -1   9   2       2845.79       2931.61       103.76 o                         
   0   9   2       1108.93       1075.78        61.02 o                         
   1   9   2        266.06        250.30        36.36 o                         
   2   9   2        375.77        285.61        48.80 o                         
   3   9   2       1553.81       1657.41       117.19 o                         
   4   9   2        605.49        697.39        79.19 o                         
   5   9   2        163.05        165.89        32.30 o                         
   6   9   2         15.55        -14.66        22.07 o                         
 -13  10   2        629.33        731.23       136.64 o                         
 -12  10   2        103.11         86.57        47.14 o                         
 -11  10   2         53.44         26.35        21.61 o                         
 -10  10   2        740.20        785.74        83.72 o                         
  -9  10   2       1367.20       1403.12       108.42 o                         
  -8  10   2        176.21        212.18        33.94 o                         
  -7  10   2         67.35         76.27        18.99 o                         
  -6  10   2         44.55         45.61        15.14 o                         
  -5  10   2        702.26        637.72        44.15 o                         
  -4  10   2       1079.44       1099.26        59.40 o                         
  -3  10   2          1.93         -7.27         9.07 o                         
  -2  10   2        440.73        390.51        32.35 o                         
  -1  10   2       1679.34       1707.13        83.05 o                         
   0  10   2        166.23        135.57        27.01 o                         
   1  10   2        990.89       1106.20        79.60 o                         
   2  10   2          4.32         -3.73        15.05 o                         
   3  10   2       1160.62       1312.65        96.30 o                         
   4  10   2        471.56        512.09        59.16 o                         
   5  10   2         69.07         59.98        27.91 o                         
 -12  11   2        642.27        886.03       130.07 o                         
 -11  11   2        465.78        514.13        70.65 o                         
 -10  11   2         18.51         34.34        23.71 o                         
  -9  11   2       1597.50       1723.43       123.16 o                         
  -8  11   2          5.66         37.40        20.32 o                         
  -7  11   2        681.89        664.61        60.71 o                         
  -6  11   2         77.78         59.95        15.88 o                         
  -5  11   2        109.02         92.76        18.70 o                         
  -4  11   2        917.97        881.78        55.13 o                         
  -3  11   2        221.24        213.82        23.09 o                         
  -2  11   2          5.83         11.39        11.32 o                         
  -1  11   2        208.72        195.19        30.58 o                         
   0  11   2        495.64        634.46        60.46 o                         
   1  11   2       2122.11       2306.63       120.13 o                         
   2  11   2         84.74         63.06        23.96 o                         
   3  11   2         18.67         49.16        34.65 o                         
   4  11   2        149.59        149.81        36.33 o                         
 -12  12   2        401.40        350.48        84.91 o                         
 -11  12   2        351.38        376.69        82.24 o                         
 -10  12   2         97.58         74.78        29.33 o                         
  -9  12   2        751.08        825.37        70.25 o                         
  -8  12   2        135.39        109.03        26.16 o                         
  -7  12   2        563.56        626.94        61.88 o                         
  -6  12   2        363.95        426.61        71.31 o                         
  -5  12   2          5.76          1.20        18.94 o                         
  -4  12   2        168.83        178.04        24.96 o                         
  -3  12   2        447.27        503.69        41.56 o                         
  -2  12   2         28.30        -28.55        27.80 o                         
  -1  12   2        313.03        365.90        60.26 o                         
   0  12   2         94.98         73.91        27.39 o                         
   1  12   2        286.68        303.17        42.74 o                         
   2  12   2        792.99        885.92        90.97 o                         
   3  12   2         35.95         62.22        43.34 o                         
   4  12   2         95.23        102.34        35.97 o                         
 -12  13   2        156.41        158.18        60.53 o                         
 -11  13   2        391.93        625.18       188.52 o                         
 -10  13   2         26.29         20.34        24.27 o                         
  -9  13   2         32.26         42.20        19.98 o                         
  -8  13   2        531.23        544.30        81.16 o                         
  -7  13   2        203.27        253.16        49.03 o                         
  -6  13   2        453.85        376.12        57.71 o                         
  -5  13   2        124.79         52.84        21.68 o                         
  -4  13   2          2.14         16.43        11.93 o                         
  -3  13   2         76.45         54.29        24.18 o                         
  -2  13   2        207.67        294.14        64.83 o                         
  -1  13   2         82.35         62.99        31.79 o                         
   0  13   2        254.99        309.04        59.70 o                         
   1  13   2         10.61         -9.19        20.23 o                         
   2  13   2        385.20        339.01        57.43 o                         
   3  13   2        153.01        284.45        59.30 o                         
 -11  14   2        289.03        257.60        78.30 o                         
 -10  14   2        399.10        616.42       109.18 o                         
  -9  14   2        200.69        235.30        80.43 o                         
  -8  14   2        195.56        175.15        44.35 o                         
  -7  14   2          2.09         -8.73        24.33 o                         
  -6  14   2          5.25         -3.29        23.27 o                         
  -5  14   2        515.64        694.39        75.80 o                         
  -4  14   2         56.31         78.68        38.48 o                         
  -3  14   2         40.77         92.31        36.25 o                         
  -2  14   2          5.45         41.62        52.69 o                         
  -1  14   2          1.80        -15.13        27.33 o                         
   0  14   2         42.54         49.13        29.11 o                         
   1  14   2         97.85         94.25        41.56 o                         
 -10  15   2        496.72        389.34        86.69 o                         
  -9  15   2        383.46        284.56        73.21 o                         
  -8  15   2          2.66         43.00        25.85 o                         
  -7  15   2         10.44          6.10        23.63 o                         
  -6  15   2         14.53         37.21        20.68 o                         
  -5  15   2         67.26         47.24        28.93 o                         
  -4  15   2         70.95        131.08        46.51 o                         
  -3  15   2          7.52         34.62       128.09 o                         
  -2  15   2          0.69         16.71        30.16 o                         
  -1  15   2         12.01        -20.59        48.24 o                         
   0  15   2         10.58        -26.89        40.12 o                         
  -9  16   2         81.53        134.95        51.66 o                         
  -8  16   2         45.15          5.90        28.89 o                         
  -7  16   2         94.70        108.68        49.09 o                         
  -6  16   2         76.81        147.56        53.72 o                         
  -5  16   2          8.91        -16.15        41.38 o                         
  -4  16   2        165.36        167.15        70.94 o                         
  -3  16   2         40.27        116.15        70.98 o                         
  -2  16   2        169.58        135.66        88.71 o                         
  -6  17   2         18.79        -54.05        50.59 o                         
  -5  17   2        147.53        292.94       111.48 o                         
   3 -18   3        158.47        244.35        72.17 o                         
   4 -18   3          6.82         28.54        46.14 o                         
   5 -18   3          0.63        -54.32        54.06 o                         
   6 -18   3        241.52        368.73       114.62 o                         
   0 -17   3        183.61        190.49        62.07 o                         
   1 -17   3          1.44         -9.42        23.62 o                         
   2 -17   3         22.94          8.89        52.08 o                         
   3 -17   3        245.45        231.64        71.78 o                         
   4 -17   3        369.29        506.43       139.49 o                         
   5 -17   3        112.56         49.70        62.40 o                         
   6 -17   3         33.25         38.31        30.45 o                         
   7 -17   3         99.94        118.20        50.14 o                         
   8 -17   3        433.58        542.03       100.24 o                         
  -1 -16   3          4.90         28.28        33.15 o                         
   0 -16   3        130.24        219.41        50.16 o                         
   1 -16   3        515.43        536.64       103.85 o                         
   2 -16   3         29.41          6.57        23.94 o                         
   3 -16   3          5.90        -22.21        34.93 o                         
   4 -16   3         12.21          0.94        55.41 o                         
   5 -16   3         38.49         -6.09        67.17 o                         
   6 -16   3         11.88        -66.21        44.14 o                         
   7 -16   3         27.21         41.00        23.89 o                         
   8 -16   3        158.41        209.33        65.81 o                         
   9 -16   3         36.12        106.43        47.37 o                         
  -3 -15   3        553.55        714.37       130.11 o                         
  -2 -15   3         23.48         33.66        25.61 o                         
  -1 -15   3         32.26         29.77        21.70 o                         
   0 -15   3        250.20        321.37        70.27 o                         
   1 -15   3        978.56        840.82       121.20 o                         
   2 -15   3         53.18         17.41        67.93 o                         
   3 -15   3        248.53        214.44        51.88 o                         
   4 -15   3          0.26          9.89        19.99 o                         
   5 -15   3         30.34          2.35        75.80 o                         
   6 -15   3          4.44         22.07        21.16 o                         
   7 -15   3         55.93        124.82        41.33 o                         
   8 -15   3         21.90        -35.16        57.01 o                         
   9 -15   3        202.73        160.64        58.45 o                         
  10 -15   3        215.28        157.25        58.53 o                         
  -4 -14   3        111.69        106.32        41.16 o                         
  -3 -14   3         68.55        187.50        48.45 o                         
  -2 -14   3        163.81        180.18        44.46 o                         
  -1 -14   3        202.21        169.26        44.76 o                         
   0 -14   3        126.20        129.45        38.31 o                         
   1 -14   3        393.85        443.34        47.31 o                         
   2 -14   3        119.49        146.94        33.99 o                         
   3 -14   3        130.23         95.32        29.71 o                         
   4 -14   3          8.02          1.73        15.17 o                         
   5 -14   3          8.04        -13.75        54.39 o                         
   6 -14   3         22.51        -47.33        51.67 o                         
   7 -14   3         11.43        -26.57        30.49 o                         
   8 -14   3         35.90          4.04        22.90 o                         
   9 -14   3        161.93        204.41        64.38 o                         
  10 -14   3          1.81         -9.29        28.10 o                         
  -5 -13   3         71.95         94.65        37.27 o                         
  -4 -13   3        178.89        145.64        59.90 o                         
  -3 -13   3         88.26        135.07        39.15 o                         
  -2 -13   3        903.93        868.16        77.22 o                         
  -1 -13   3        447.74        399.70        60.40 o                         
   0 -13   3         22.44         14.55        12.30 o                         
   1 -13   3        753.20        662.44        56.54 o                         
   2 -13   3         20.65         20.91        22.15 o                         
   3 -13   3        130.52         99.15        47.41 o                         
   4 -13   3        166.76        133.17        21.77 o                         
   5 -13   3        915.83        930.55        93.46 o                         
   6 -13   3         54.60         77.87        54.95 o                         
   7 -13   3         33.34         23.32        18.12 o                         
   8 -13   3        288.06        437.43       115.68 o                         
   9 -13   3         38.25        -43.41        41.76 o                         
  10 -13   3         24.06         16.60        29.16 o                         
  11 -13   3         26.36         76.00        43.39 o                         
  -6 -12   3          0.57        -32.54        31.52 o                         
  -5 -12   3          1.98         56.40        40.50 o                         
  -4 -12   3         40.59          7.79        28.43 o                         
  -3 -12   3         51.96         13.93        23.30 o                         
  -2 -12   3        119.30        135.90        33.07 o                         
  -1 -12   3        844.96        860.07        51.15 o                         
   0 -12   3        433.73        502.97        46.54 o                         
   1 -12   3        835.60        905.04        64.57 o                         
   2 -12   3        523.02        472.12        64.74 o                         
   3 -12   3        156.46        170.55        27.18 o                         
   4 -12   3        274.98        263.39        27.27 o                         
   5 -12   3        120.24         75.29        27.56 o                         
   6 -12   3          2.14          8.90        16.37 o                         
   7 -12   3         66.42        123.26        33.82 o                         
   8 -12   3         24.70         -4.87        28.60 o                         
   9 -12   3        308.79        515.44       130.72 o                         
  10 -12   3          1.45         -9.98        61.17 o                         
  11 -12   3          4.66         46.68        37.67 o                         
  -7 -11   3        161.59        203.26        65.52 o                         
  -6 -11   3         25.36         18.44        29.78 o                         
  -5 -11   3         12.01        -32.58        58.84 o                         
  -4 -11   3        298.40        268.98        62.20 o                         
  -3 -11   3         37.92         21.96        23.32 o                         
  -2 -11   3         10.08          9.50         4.66 o                         
  -1 -11   3          3.96          6.33        11.73 o                         
   0 -11   3        251.35        267.48        38.03 o                         
   1 -11   3       3584.39       3774.12       125.31 o                         
   2 -11   3       1780.30       1839.05        88.68 o                         
   3 -11   3       1527.12       1506.24        72.60 o                         
   4 -11   3          0.93        -10.76        17.38 o                         
   5 -11   3        206.94        208.91        45.15 o                         
   6 -11   3       1825.52       1762.11       200.97 o                         
   7 -11   3        589.49        550.05        59.04 o                         
   8 -11   3         66.43        148.84        66.68 o                         
   9 -11   3         65.30         13.46        33.55 o                         
  10 -11   3         14.82        -96.08        64.44 o                         
  11 -11   3         55.50        179.48        71.18 o                         
  -7 -10   3         37.30         16.61        53.63 o                         
  -6 -10   3          2.19        -22.43        60.63 o                         
  -5 -10   3         19.43         18.62        26.62 o                         
  -4 -10   3        133.52        117.88        21.90 o                         
  -3 -10   3         25.40         26.48         7.01 o                         
  -2 -10   3        168.20        129.86        16.34 o                         
  -1 -10   3         90.06         74.13        15.80 o                         
   0 -10   3       1065.24       1109.52        92.82 o                         
   1 -10   3        392.32        373.11        39.38 o                         
   2 -10   3       4416.13       4503.47       135.31 o                         
   3 -10   3        481.65        450.44        39.79 o                         
   4 -10   3        153.08        142.35        24.05 o                         
   5 -10   3        210.23        218.13        76.49 o                         
   6 -10   3        415.53        370.78        91.13 o                         
   7 -10   3        675.90        666.94       101.92 o                         
   8 -10   3         10.90        -12.03        29.12 o                         
   9 -10   3          8.20        -91.00        60.67 o                         
  10 -10   3        188.01        128.97        74.00 o                         
  11 -10   3        297.44        267.33        93.59 o                         
  12 -10   3         81.20        166.97        60.09 o                         
  -8  -9   3         51.97        107.03        61.33 o                         
  -7  -9   3          1.67         79.79        62.12 o                         
  -6  -9   3        565.31        763.36       159.82 o                         
  -5  -9   3        535.19        564.08       136.85 o                         
  -4  -9   3         79.49         69.91        14.82 o                         
  -3  -9   3          2.18         13.88        15.88 o                         
  -2  -9   3        446.13        417.48        34.49 o                         
  -1  -9   3       1340.36       1395.65        66.79 o                         
   0  -9   3        241.48        250.69        34.24 o                         
   1  -9   3         51.71         75.15        17.67 o                         
   2  -9   3       3727.43       3623.08        92.36 o                         
   3  -9   3       2019.27       2048.41        94.44 o                         
   4  -9   3       7339.77       7705.98       149.37 o                         
   5  -9   3        514.99        465.77        93.75 o                         
   6  -9   3         28.02         10.28        22.52 o                         
   7  -9   3        280.18        234.66        48.91 o                         
   8  -9   3        108.33        109.06        29.72 o                         
   9  -9   3          1.90         43.56        70.82 o                         
  10  -9   3        559.75        591.00       144.71 o                         
  11  -9   3        395.85        407.85        80.86 o                         
  12  -9   3        181.97        229.19       101.83 o                         
  -9  -8   3        134.09        182.36        96.06 o                         
  -8  -8   3        108.15        166.79        74.88 o                         
  -7  -8   3        630.52        607.63       145.15 o                         
  -6  -8   3        316.69        381.00       114.92 o                         
  -5  -8   3        413.52        431.99       153.99 o                         
  -4  -8   3        331.28        310.79        33.46 o                         
  -3  -8   3        157.95        171.02        23.57 o                         
  -2  -8   3        815.29        853.62        51.40 o                         
  -1  -8   3       2092.19       2201.02        81.70 o                         
   0  -8   3       2467.32       2372.10        98.80 o                         
   1  -8   3        125.51        111.22        19.09 o                         
   2  -8   3       4649.02       4579.11       147.95 o                         
   3  -8   3       1694.52       1610.44        70.56 o                         
   4  -8   3       3810.14       3848.97       162.99 o                         
   5  -8   3       1367.21       1405.30       159.66 o                         
   6  -8   3        169.03        155.95        25.27 o                         
   7  -8   3         45.30         44.63        11.64 o                         
   8  -8   3        528.79        495.36        41.38 o                         
   9  -8   3        229.56        232.79        37.35 o                         
  10  -8   3          0.64        131.28        66.63 o                         
  11  -8   3        365.37        436.01        82.61 o                         
  12  -8   3        367.96        317.79       121.20 o                         
  -9  -7   3        560.91        738.97       180.36 o                         
  -8  -7   3        487.01        522.33       141.30 o                         
  -7  -7   3       1082.41       1143.09       199.09 o                         
  -6  -7   3        155.79        100.39        31.02 o                         
  -5  -7   3         44.97         63.51        20.34 o                         
  -4  -7   3       1112.61       1140.26        56.42 o                         
  -3  -7   3          5.31          9.92        12.10 o                         
  -2  -7   3        118.29        106.15        22.09 o                         
  -1  -7   3        284.15        253.29        26.75 o                         
   0  -7   3       2215.23       2149.48        76.68 o                         
   1  -7   3       6515.01       6525.73       135.74 o                         
   2  -7   3       1542.03       1377.96        55.45 o                         
   3  -7   3       3771.69       3744.96        88.98 o                         
   4  -7   3       2572.23       2550.47       141.60 o                         
   5  -7   3       1513.49       1309.04        97.80 o                         
   6  -7   3       1141.15        983.99        97.11 o                         
   7  -7   3         41.92         46.38        24.80 o                         
   8  -7   3        824.79        881.96        51.12 o                         
   9  -7   3          5.48         20.15        22.24 o                         
  10  -7   3         58.27         40.23        25.90 o                         
  11  -7   3          2.41         84.38        74.87 o                         
  12  -7   3        258.45        269.68       105.51 o                         
 -10  -6   3          2.88         16.45        41.57 o                         
  -9  -6   3         48.26         74.22        60.42 o                         
  -8  -6   3        991.25       1075.89       194.64 o                         
  -7  -6   3       2480.57       2703.01       292.20 o                         
  -6  -6   3        665.45        525.66        60.18 o                         
  -5  -6   3        152.53        155.23        33.94 o                         
  -4  -6   3       2915.40       2878.40        84.90 o                         
  -3  -6   3       1522.40       1479.53        78.13 o                         
  -2  -6   3       1183.59       1202.12        97.39 o                         
  -1  -6   3       2038.95       2179.38        92.21 o                         
   0  -6   3      12887.96      13173.38       235.41 o                         
   1  -6   3       6978.86       6911.47       405.50 o                         
   2  -6   3       2094.39       2177.15        73.89 o                         
   3  -6   3        646.34        681.68        30.41 o                         
   4  -6   3          2.93          4.02        18.42 o                         
   5  -6   3       5126.59       4650.08       390.46 o                         
   6  -6   3       1827.88       1709.82        59.78 o                         
   7  -6   3        376.39        398.23        33.10 o                         
   8  -6   3          2.11         55.36        22.04 o                         
   9  -6   3        467.15        526.43        74.97 o                         
  10  -6   3        187.88        154.86        43.82 o                         
  11  -6   3         29.02         18.38        45.24 o                         
  12  -6   3        134.83        108.64        67.85 o                         
 -10  -5   3         70.02         23.67        63.84 o                         
  -9  -5   3         15.13        -41.86        62.22 o                         
  -8  -5   3        183.11        180.38        84.74 o                         
  -7  -5   3        383.20        441.67        67.19 o                         
  -6  -5   3       3354.79       3291.60       168.61 o                         
  -5  -5   3        232.71        175.11        28.32 o                         
  -4  -5   3       1954.15       1870.77        62.48 o                         
  -3  -5   3        587.36        488.23        43.95 o                         
  -2  -5   3       1929.86       1858.78       160.32 o                         
  -1  -5   3       4592.64       4847.58       143.33 o                         
   0  -5   3        549.51        515.89        35.83 o                         
   1  -5   3        261.04        215.53        27.11 o                         
   2  -5   3       8018.25       7669.87       351.94 o                         
   3  -5   3        305.90        385.81        36.23 o                         
   4  -5   3         11.00         18.90        11.47 o                         
   5  -5   3       1902.20       1900.66        67.68 o                         
   6  -5   3        705.83        624.40        49.36 o                         
   7  -5   3        207.93        181.49        75.51 o                         
   8  -5   3          5.81         -2.39        19.41 o                         
   9  -5   3          0.43         15.10        60.24 o                         
  10  -5   3         43.84         46.26        30.00 o                         
  11  -5   3          3.15        -42.77        34.47 o                         
 -11  -4   3        227.16        296.08       122.98 o                         
 -10  -4   3        531.28        437.32       129.96 o                         
  -9  -4   3        517.45        490.92       138.34 o                         
  -8  -4   3        406.59        311.10        96.37 o                         
  -7  -4   3       2265.02       2249.85       260.55 o                         
  -6  -4   3       3930.42       4410.13       327.86 o                         
  -5  -4   3       1899.18       1848.14        88.46 o                         
  -4  -4   3        124.73        112.37        21.35 o                         
  -3  -4   3       4464.86       4525.69       154.31 o                         
  -2  -4   3       6809.66       6901.74       297.38 o                         
  -1  -4   3       3075.60       3088.84       220.36 o                         
   0  -4   3       1214.48       1286.60        60.95 o                         
   1  -4   3        397.32        400.59        59.89 o                         
   2  -4   3       4024.18       4186.76       125.78 o                         
   3  -4   3       5753.33       6762.29       277.55 o                         
   4  -4   3        479.61        580.47        40.37 o                         
   5  -4   3        127.86        110.60        20.50 o                         
   6  -4   3        537.54        490.84        60.38 o                         
   7  -4   3       1626.05       1910.95       201.84 o                         
   8  -4   3        612.20        686.81        83.51 o                         
   9  -4   3         40.79         28.63        19.20 o                         
  10  -4   3         31.72         82.40        36.01 o                         
  11  -4   3          2.42         33.94        26.86 o                         
 -11  -3   3        163.95        245.83       110.02 o                         
 -10  -3   3        713.33        721.00       171.00 o                         
  -9  -3   3        131.68        195.48        88.36 o                         
  -8  -3   3        178.72        195.07        81.49 o                         
  -7  -3   3         73.30        120.00        36.13 o                         
  -6  -3   3       4815.00       5024.28       336.64 o                         
  -5  -3   3       5823.10       5294.91       186.28 o                         
  -4  -3   3       1656.14       1410.67        93.32 o                         
  -3  -3   3        146.29         83.32        23.48 o                         
  -2  -3   3        316.15        391.52        66.47 o                         
  -1  -3   3       3775.59       3797.12       180.34 o                         
   0  -3   3       3321.73       3549.03       166.73 o                         
   1  -3   3       2147.83       2726.43       144.73 o                         
   2  -3   3       3649.12       4006.71        84.57 o                         
   3  -3   3       5951.83       6353.70        99.46 o                         
   4  -3   3        342.24        487.80        39.40 o                         
   5  -3   3        692.72        832.82        62.39 o                         
   6  -3   3        726.96        709.92       112.79 o                         
   7  -3   3        517.69        462.06       111.65 o                         
   8  -3   3        250.42        197.35        47.19 o                         
   9  -3   3         73.37         95.49        33.75 o                         
  10  -3   3         62.75         57.43        25.07 o                         
  11  -3   3         11.15         15.91        51.47 o                         
 -11  -2   3          6.95        -34.65        43.75 o                         
 -10  -2   3        702.63        838.00       177.95 o                         
  -9  -2   3        905.66       1029.09       186.01 o                         
  -8  -2   3        370.77        292.26        65.53 o                         
  -7  -2   3         16.57        -16.38        20.78 o                         
  -6  -2   3        944.66        843.95        87.21 o                         
  -5  -2   3       6331.90       6095.09       202.81 o                         
  -4  -2   3      11089.16      11264.78       455.71 o                         
  -3  -2   3        204.29        193.31        31.91 o                         
  -2  -2   3          2.22          0.07        19.39 o                         
  -1  -2   3        473.96        476.63        58.88 o                         
   0  -2   3       3463.65       4610.18       183.92 o                         
   1  -2   3       3044.63       3658.37       236.89 o                         
   2  -2   3        521.57        610.52        25.39 o                         
   3  -2   3       1523.80       1531.04        60.75 o                         
   4  -2   3        312.40        317.37        30.63 o                         
   5  -2   3        598.01        581.89        62.35 o                         
   6  -2   3        460.19        526.83        45.82 o                         
   7  -2   3        218.02        251.09        33.02 o                         
   8  -2   3        230.68        236.97        34.49 o                         
   9  -2   3        165.51        127.30        26.70 o                         
  10  -2   3        220.74        190.22        52.78 o                         
  11  -2   3         62.75        100.60        89.66 o                         
 -12  -1   3        695.35        833.47       206.18 o                         
 -11  -1   3        230.35        181.49       104.31 o                         
 -10  -1   3        348.61        325.30        73.35 o                         
  -9  -1   3        562.37        550.11        87.51 o                         
  -8  -1   3       1990.14       2024.09       155.01 o                         
  -7  -1   3       1046.20       1053.40        82.42 o                         
  -6  -1   3         16.70         -7.00        25.00 o                         
  -5  -1   3       2024.90       1699.27        87.74 o                         
  -4  -1   3       3959.30       3765.82       172.42 o                         
  -3  -1   3        374.96        422.91        65.90 o                         
  -2  -1   3        991.31       1067.98        87.68 o                         
  -1  -1   3          1.07         -3.00        11.68 o                         
   0  -1   3       3817.31       5704.74       152.90 o                         
   1  -1   3       2839.82       3238.18        75.90 o                         
   2  -1   3        423.24        456.09        26.46 o                         
   3  -1   3        250.41        261.98        24.49 o                         
   4  -1   3       3421.10       3668.07        99.02 o                         
   5  -1   3        230.73        174.30        30.59 o                         
   6  -1   3         55.94         51.54        19.38 o                         
   7  -1   3         52.13         28.17        18.51 o                         
   8  -1   3         17.08          9.70        10.60 o                         
   9  -1   3         69.63         53.09        23.04 o                         
  10  -1   3        266.13        267.72        69.19 o                         
  11  -1   3        498.20        464.67        89.30 o                         
 -12   0   3        198.59        139.21        52.78 o                         
 -11   0   3         52.53         46.35        27.14 o                         
 -10   0   3          5.83         18.12        26.03 o                         
  -9   0   3        674.63        680.88       108.12 o                         
  -8   0   3       2815.50       2834.23       244.65 o                         
  -7   0   3       1756.87       1885.52       128.72 o                         
  -6   0   3       3479.15       3269.18       229.35 o                         
  -5   0   3        210.75        177.83        43.39 o                         
  -4   0   3       1023.10        942.45        63.03 o                         
  -3   0   3       3750.48       3605.77       174.53 o                         
  -2   0   3        574.53        561.63        58.39 o                         
  -1   0   3         20.65         50.62         8.87 o                         
   0   0   3      10919.03      11907.99       153.42 o                         
   1   0   3       3282.83       3435.49        71.75 o                         
   2   0   3        108.61        105.56        10.86 o                         
   3   0   3          2.93         18.53        10.06 o                         
   4   0   3          3.71         -0.63         9.32 o                         
   5   0   3        423.95        490.55        54.42 o                         
   6   0   3       1153.20       1142.04        75.00 o                         
   7   0   3       1164.70       1236.29        89.52 o                         
   8   0   3        351.14        409.26        66.58 o                         
   9   0   3          0.15         -8.94        24.60 o                         
  10   0   3         63.12         22.24        25.83 o                         
 -12   1   3         10.53        -13.67        27.94 o                         
 -11   1   3         76.21        157.68        50.12 o                         
 -10   1   3         23.00         49.95        43.82 o                         
  -9   1   3        269.80        272.03        86.10 o                         
  -8   1   3        572.27        516.51       105.73 o                         
  -7   1   3       1415.08       1443.47       165.14 o                         
  -6   1   3       4558.93       4851.39       276.79 o                         
  -5   1   3        414.85        447.27        46.58 o                         
  -4   1   3        473.15        583.16        51.04 o                         
  -3   1   3       2950.97       2896.30       133.10 o                         
  -2   1   3         34.16         48.78        11.47 o                         
  -1   1   3       6774.85       7085.47       122.36 o                         
   0   1   3        204.94        183.30        17.64 o                         
   1   1   3         38.65         46.23        18.98 o                         
   2   1   3         42.91         31.70         7.43 o                         
   3   1   3          5.20         11.23         8.42 o                         
   4   1   3       1246.60       1239.00        68.50 o                         
   5   1   3        292.74        379.38        72.22 o                         
   6   1   3        312.14        338.54        43.88 o                         
   7   1   3        947.74        931.47        67.52 o                         
   8   1   3       1474.90       1505.76        88.87 o                         
   9   1   3        538.66        533.64        66.30 o                         
  10   1   3          2.98        -12.36        19.31 o                         
 -13   2   3          9.87        165.35        69.46 o                         
 -12   2   3        368.62        481.04        98.10 o                         
 -11   2   3        595.00        612.85       143.19 o                         
 -10   2   3        416.13        448.00       110.22 o                         
  -9   2   3         11.40        -21.53        26.55 o                         
  -8   2   3        612.22        734.40       127.19 o                         
  -7   2   3        162.54        139.27        49.74 o                         
  -6   2   3        790.51        728.88       111.19 o                         
  -5   2   3       2109.93       1953.66       105.25 o                         
  -4   2   3       3894.96       3782.89       109.18 o                         
  -3   2   3         21.00         22.84         8.68 o                         
  -2   2   3       3510.56       3347.32        78.31 o                         
  -1   2   3          7.94         19.78         8.03 o                         
   0   2   3       3617.92       3846.35        89.45 o                         
   1   2   3        613.39        694.68        78.69 o                         
   2   2   3       1161.84       1318.44        48.73 o                         
   3   2   3        164.56        206.59        26.13 o                         
   4   2   3        488.90        476.79        50.51 o                         
   5   2   3        499.66        429.73        45.13 o                         
   6   2   3         13.92          4.13        17.32 o                         
   7   2   3        438.77        437.86        47.30 o                         
   8   2   3       1184.51       1222.07        83.40 o                         
   9   2   3       1134.62       1159.41       111.16 o                         
  10   2   3        195.26        254.81        82.13 o                         
 -13   3   3          5.23       -102.26        69.09 o                         
 -12   3   3        316.27        346.35       115.49 o                         
 -11   3   3         53.54         91.44        49.65 o                         
 -10   3   3         78.69        352.01       106.84 o                         
  -9   3   3        100.72        238.53        37.20 o                         
  -8   3   3        526.61        443.95        50.25 o                         
  -7   3   3        108.20         86.57        25.74 o                         
  -6   3   3       1117.60       1100.08        56.29 o                         
  -5   3   3       2253.14       1994.44        80.68 o                         
  -4   3   3       3702.79       3688.69       106.04 o                         
  -3   3   3       1528.78       1514.71        59.32 o                         
  -2   3   3       1354.38       1299.83        42.22 o                         
  -1   3   3        222.33        243.42        21.65 o                         
   0   3   3       1445.11       1393.59        55.49 o                         
   1   3   3       1431.97       1364.33        53.43 o                         
   2   3   3          9.15         13.12         9.22 o                         
   3   3   3        474.13        600.98        51.21 o                         
   4   3   3        634.66        646.79        44.38 o                         
   5   3   3        219.31        191.27        21.93 o                         
   6   3   3        804.90        925.48        52.12 o                         
   7   3   3          0.40          9.38        14.65 o                         
   8   3   3        395.33        410.14        51.27 o                         
   9   3   3        742.46        655.60       113.92 o                         
 -13   4   3         65.46        134.85        73.49 o                         
 -12   4   3        235.45        115.95        76.29 o                         
 -11   4   3        311.33        363.96       130.33 o                         
 -10   4   3        774.23        889.03       161.79 o                         
  -9   4   3        191.56        201.02        30.64 o                         
  -8   4   3          4.18         -4.94         8.23 o                         
  -7   4   3        271.43        229.45        20.97 o                         
  -6   4   3          3.40          6.66         7.96 o                         
  -5   4   3        733.63        619.87        36.13 o                         
  -4   4   3       4605.06       4473.77        77.16 o                         
  -3   4   3       7279.33       7217.91       106.39 o                         
  -2   4   3        106.12         84.31         9.55 o                         
  -1   4   3       1137.46       1237.92        41.45 o                         
   0   4   3       1023.52       1147.54        46.03 o                         
   1   4   3         69.80         34.73        11.70 o                         
   2   4   3       1293.15       1216.69        47.38 o                         
   3   4   3       1229.58       1172.19        48.01 o                         
   4   4   3        749.38        768.81        41.79 o                         
   5   4   3        193.41        171.77        18.71 o                         
   6   4   3        789.92        791.44        64.68 o                         
   7   4   3        334.40        356.13        40.20 o                         
   8   4   3        224.94        257.34        53.16 o                         
   9   4   3        604.74        715.07       122.54 o                         
 -13   5   3         26.93         27.66        25.47 o                         
 -12   5   3         51.85         31.54        85.25 o                         
 -11   5   3        963.28       1119.96       130.56 o                         
 -10   5   3        326.78        362.64        72.48 o                         
  -9   5   3          1.13         45.78        25.85 o                         
  -8   5   3         15.78          1.14         6.71 o                         
  -7   5   3       1953.28       1690.69        86.23 o                         
  -6   5   3       2387.80       2192.27        72.41 o                         
  -5   5   3         33.18         25.19        10.55 o                         
  -4   5   3          4.11          3.08         6.49 o                         
  -3   5   3       6139.84       6466.64        89.79 o                         
  -2   5   3       3961.22       3764.77        86.27 o                         
  -1   5   3       5568.88       5131.82       106.10 o                         
   0   5   3         19.88         19.61         5.85 o                         
   1   5   3       2544.31       2767.04        86.26 o                         
   2   5   3        907.87        891.21        35.08 o                         
   3   5   3        320.97        318.68        23.29 o                         
   4   5   3        313.18        286.22        25.92 o                         
   5   5   3        130.19        123.29        22.79 o                         
   6   5   3        337.91        314.28        34.99 o                         
   7   5   3        423.26        507.81        58.75 o                         
   8   5   3        200.26        150.20        44.33 o                         
 -13   6   3        308.47        281.68       118.80 o                         
 -12   6   3        271.72        297.56        90.56 o                         
 -11   6   3        563.79        635.10        93.79 o                         
 -10   6   3        155.15        101.22        34.88 o                         
  -9   6   3        437.63        481.12        52.07 o                         
  -8   6   3        259.44        259.42        39.58 o                         
  -7   6   3        290.72        304.65        39.06 o                         
  -6   6   3       2265.58       2141.81        80.42 o                         
  -5   6   3       1201.73       1121.19        41.63 o                         
  -4   6   3         34.41         32.30         6.98 o                         
  -3   6   3       1433.30       1318.43        41.78 o                         
  -2   6   3         82.08         44.45         7.57 o                         
  -1   6   3        534.35        462.26        23.36 o                         
   0   6   3       1004.80       1039.67        48.87 o                         
   1   6   3        289.29        339.78        30.19 o                         
   2   6   3       1623.99       1700.20        70.57 o                         
   3   6   3        394.19        394.93        38.09 o                         
   4   6   3        355.51        350.48        44.45 o                         
   5   6   3        172.90        142.85        45.74 o                         
   6   6   3        381.14        339.82        49.90 o                         
   7   6   3        627.83        791.40        96.30 o                         
   8   6   3         94.13         71.67        41.48 o                         
 -13   7   3        530.98        613.05       156.57 o                         
 -12   7   3        458.21        491.92        90.29 o                         
 -11   7   3         26.99          2.43        26.32 o                         
 -10   7   3        239.43        167.67        37.21 o                         
  -9   7   3       2879.53       2626.74       163.43 o                         
  -8   7   3        983.59        933.26        68.84 o                         
  -7   7   3         89.02         71.58        19.39 o                         
  -6   7   3       1006.42       1021.01        43.79 o                         
  -5   7   3       1378.94       1332.98        47.64 o                         
  -4   7   3       1243.86       1217.90        48.17 o                         
  -3   7   3        246.24        233.56        18.30 o                         
  -2   7   3       5361.05       5320.85        89.96 o                         
  -1   7   3       4124.59       3815.01       122.80 o                         
   0   7   3       1939.52       1937.93        70.94 o                         
   1   7   3        410.23        402.73        34.33 o                         
   2   7   3          4.40         -3.28        10.26 o                         
   3   7   3        259.00        276.82        35.36 o                         
   4   7   3        728.91        772.82        69.35 o                         
   5   7   3         15.86          0.58        24.95 o                         
   6   7   3          8.01         51.88        28.24 o                         
   7   7   3         58.63        101.85        42.36 o                         
 -13   8   3        369.47        327.78       123.94 o                         
 -12   8   3        745.33        876.37       115.28 o                         
 -11   8   3        633.90        670.80        79.50 o                         
 -10   8   3        583.46        561.44        69.65 o                         
  -9   8   3        450.87        426.51        51.35 o                         
  -8   8   3        529.36        436.46        53.19 o                         
  -7   8   3        457.74        361.78        34.19 o                         
  -6   8   3         17.66         17.57         7.11 o                         
  -5   8   3       1081.09        982.66        48.88 o                         
  -4   8   3        110.55         88.62        12.99 o                         
  -3   8   3         14.53         10.36        11.76 o                         
  -2   8   3       2164.86       2158.29        74.43 o                         
  -1   8   3        338.35        260.85        20.54 o                         
   0   8   3       2350.94       2447.77        92.76 o                         
   1   8   3        901.45        923.80        61.09 o                         
   2   8   3        233.36        217.90        32.31 o                         
   3   8   3        243.74        230.96        36.54 o                         
   4   8   3        131.82        149.72        28.47 o                         
   5   8   3        218.18        181.71        30.85 o                         
   6   8   3         17.79         -6.72        29.29 o                         
 -13   9   3        321.22        458.63       143.68 o                         
 -12   9   3        860.85       1032.91       172.06 o                         
 -11   9   3       1630.61       1717.59       128.50 o                         
 -10   9   3        292.44        228.70        46.85 o                         
  -9   9   3        474.59        500.63        51.71 o                         
  -8   9   3       1316.23       1176.24        57.32 o                         
  -7   9   3         60.81         52.04        14.54 o                         
  -6   9   3          1.37          7.10        15.77 o                         
  -5   9   3        245.77        202.48        24.41 o                         
  -4   9   3       2090.36       2063.86        73.28 o                         
  -3   9   3       1796.60       1754.81        69.21 o                         
  -2   9   3          2.40         -0.46         6.63 o                         
  -1   9   3        308.14        314.36        30.41 o                         
   0   9   3       1185.53       1206.74        69.95 o                         
   1   9   3        506.06        558.15        50.35 o                         
   2   9   3        612.54        527.87        51.95 o                         
   3   9   3          2.73         -6.87        16.63 o                         
   4   9   3         14.51         16.57        16.10 o                         
   5   9   3         10.99        -15.53        17.93 o                         
   6   9   3         44.83          4.96        28.08 o                         
 -13  10   3        239.20        197.86        97.44 o                         
 -12  10   3        716.44        795.28       120.13 o                         
 -11  10   3       1280.88       1400.08       117.37 o                         
 -10  10   3       1088.93       1227.67       106.78 o                         
  -9  10   3          9.31         12.92        24.57 o                         
  -8  10   3        195.07        193.36        33.59 o                         
  -7  10   3        275.37        309.92        39.57 o                         
  -6  10   3         27.56          1.87        12.17 o                         
  -5  10   3       1003.14       1053.09        56.69 o                         
  -4  10   3       1025.53        977.29        55.62 o                         
  -3  10   3        843.63        877.91        54.48 o                         
  -2  10   3        588.49        655.01        42.73 o                         
  -1  10   3         67.54         95.36        31.76 o                         
   0  10   3          0.39         -5.00        13.36 o                         
   1  10   3        487.45        503.95        50.69 o                         
   2  10   3        470.79        578.34        57.06 o                         
   3  10   3        243.09        254.84        39.19 o                         
   4  10   3          6.79         35.22        24.59 o                         
   5  10   3         46.96         16.15        23.41 o                         
 -12  11   3         40.91         38.76        62.62 o                         
 -11  11   3        763.51        929.87       127.80 o                         
 -10  11   3       1479.60       1674.85       127.90 o                         
  -9  11   3        212.94        173.20        48.34 o                         
  -8  11   3         59.88         79.70        21.81 o                         
  -7  11   3         30.66          8.52        17.59 o                         
  -6  11   3        213.51        204.57        28.64 o                         
  -5  11   3         39.47         34.42        14.00 o                         
  -4  11   3          1.92         10.72        11.23 o                         
  -3  11   3        340.34        316.79        33.44 o                         
  -2  11   3       1189.54       1174.54        66.02 o                         
  -1  11   3        170.47        230.07        56.61 o                         
   0  11   3          2.77         11.12        15.83 o                         
   1  11   3         52.25         38.74        14.98 o                         
   2  11   3         20.89         23.48        21.09 o                         
   3  11   3         88.09         79.95        24.09 o                         
   4  11   3        142.00        169.72        42.92 o                         
 -12  12   3          1.31          0.54        29.72 o                         
 -11  12   3        303.58        333.22        60.96 o                         
 -10  12   3        547.27        569.46        76.86 o                         
  -9  12   3        774.81        889.90        75.65 o                         
  -8  12   3          6.77        -24.23        16.15 o                         
  -7  12   3        288.66        307.68        68.26 o                         
  -6  12   3         11.96        -16.70        21.45 o                         
  -5  12   3         94.04         67.40        25.82 o                         
  -4  12   3         34.22          6.92        22.58 o                         
  -3  12   3         75.14         93.55        45.45 o                         
  -2  12   3        299.07        245.84        94.20 o                         
  -1  12   3        114.54         97.63        41.01 o                         
   0  12   3        179.54         79.21        39.07 o                         
   1  12   3          0.43         18.02        20.60 o                         
   2  12   3         10.12          1.41        24.70 o                         
   3  12   3        282.22        317.05        58.21 o                         
 -11  13   3         41.55         78.61        43.06 o                         
 -10  13   3         82.91        118.08        34.13 o                         
  -9  13   3        657.62        849.15        77.72 o                         
  -8  13   3         75.38         51.35        15.85 o                         
  -7  13   3         92.01         65.39        45.55 o                         
  -6  13   3        267.38        236.23        46.23 o                         
  -5  13   3         17.04        -11.73        27.07 o                         
  -4  13   3        107.58        108.80        62.48 o                         
  -3  13   3         23.20         -9.20        21.25 o                         
  -2  13   3        114.86        116.72        48.16 o                         
  -1  13   3        148.12        119.30        47.40 o                         
   0  13   3         28.27        -29.09        37.54 o                         
   1  13   3        143.34        101.21        34.18 o                         
   2  13   3        253.17        360.17        64.22 o                         
 -11  14   3         64.52        -25.39        31.04 o                         
 -10  14   3         36.05         39.66        34.02 o                         
  -9  14   3        266.31        295.40        77.98 o                         
  -8  14   3        196.49        251.27        50.89 o                         
  -7  14   3         47.93         56.57        44.91 o                         
  -6  14   3         46.01         85.46        30.26 o                         
  -5  14   3          0.32          3.88        37.87 o                         
  -4  14   3         15.81        -12.06        30.58 o                         
  -3  14   3         14.57        -15.07        25.51 o                         
  -2  14   3         51.14         23.26        36.41 o                         
  -1  14   3        276.26        270.97        73.45 o                         
   0  14   3          5.03         18.11        97.92 o                         
   1  14   3        306.73        318.56        84.55 o                         
 -10  15   3         25.42         27.55        35.19 o                         
  -9  15   3          1.26         15.23        23.31 o                         
  -8  15   3        104.69        177.59        44.15 o                         
  -7  15   3         18.56         15.99        25.04 o                         
  -6  15   3         23.14         41.88        46.63 o                         
  -5  15   3        319.79        213.75        90.94 o                         
  -4  15   3         12.20        -51.51        52.57 o                         
  -3  15   3          1.54        -77.56        63.42 o                         
  -2  15   3         26.02         13.74        29.95 o                         
  -1  15   3          2.48        -30.71        30.79 o                         
  -8  16   3          9.73         11.98        23.96 o                         
  -7  16   3          0.74         -5.39        32.36 o                         
  -6  16   3          3.50         83.80        68.52 o                         
  -5  16   3         81.39         41.48        51.04 o                         
  -4  16   3         94.04         88.77        55.63 o                         
  -3  16   3         32.27        -12.51        41.96 o                         
   2 -18   4          1.24         25.71        59.32 o                         
   3 -18   4         45.88        -13.43        27.28 o                         
   4 -18   4        264.61        133.41        77.76 o                         
   5 -18   4        268.71        353.45       124.98 o                         
   6 -18   4         76.20          7.06        35.24 o                         
   0 -17   4         46.55          0.60        37.54 o                         
   1 -17   4         12.60         43.59        34.31 o                         
   2 -17   4          5.20        -10.65        42.41 o                         
   3 -17   4         20.81         25.57        64.38 o                         
   4 -17   4         94.38        120.79        50.75 o                         
   5 -17   4        137.84        133.66        80.94 o                         
   6 -17   4         55.43         35.08       102.81 o                         
   7 -17   4         73.58        109.85        48.06 o                         
   8 -17   4         48.27        -31.77       122.57 o                         
  -2 -16   4         10.99         81.63        44.81 o                         
  -1 -16   4         10.24        -20.85        23.68 o                         
   0 -16   4         44.29         78.77        33.38 o                         
   1 -16   4         46.56         57.54        34.09 o                         
   2 -16   4          7.44          2.86        18.96 o                         
   3 -16   4         19.63         28.34        30.05 o                         
   4 -16   4         14.78         -5.75        24.22 o                         
   5 -16   4        122.31        100.96        74.99 o                         
   6 -16   4        126.17        108.30        74.02 o                         
   7 -16   4        315.55        334.23       145.51 o                         
   8 -16   4        120.64        176.74        62.46 o                         
   9 -16   4         55.40        -20.61        61.63 o                         
  -3 -15   4        260.55        277.01        77.08 o                         
  -2 -15   4        433.86        521.35        75.03 o                         
  -1 -15   4          2.20        -24.93        33.45 o                         
   0 -15   4        379.75        386.77        63.05 o                         
   1 -15   4         19.12          6.91        24.13 o                         
   2 -15   4         76.28         99.24        29.74 o                         
   3 -15   4         19.37         64.01        24.80 o                         
   4 -15   4          4.92        -20.86        25.27 o                         
   5 -15   4         33.70         57.49        40.12 o                         
   6 -15   4         48.47         83.75        45.93 o                         
   7 -15   4         56.57         17.80        33.14 o                         
   8 -15   4        146.78        152.93        78.22 o                         
   9 -15   4        381.89        429.29        89.69 o                         
  10 -15   4        285.66        319.21        82.43 o                         
  -4 -14   4         11.34        -39.58        26.39 o                         
  -3 -14   4         11.61          8.85        20.98 o                         
  -2 -14   4         21.26         21.50        39.85 o                         
  -1 -14   4          4.11        -48.33        32.22 o                         
   0 -14   4        246.48        275.32        51.06 o                         
   1 -14   4         60.04         53.19        17.07 o                         
   2 -14   4        412.89        452.16        68.10 o                         
   3 -14   4        170.91        143.01        41.43 o                         
   4 -14   4         16.17         13.44        11.22 o                         
   5 -14   4         48.72         76.39        48.32 o                         
   6 -14   4          1.57         10.71        36.45 o                         
   7 -14   4         26.60         32.87        25.56 o                         
   8 -14   4        125.95         68.41        45.64 o                         
   9 -14   4       1251.59       1367.72       217.74 o                         
  10 -14   4        332.33        195.20        58.49 o                         
  -5 -13   4         12.82         15.51        28.55 o                         
  -4 -13   4        308.41        345.22        77.16 o                         
  -3 -13   4        212.24        229.74        44.40 o                         
  -2 -13   4        279.11        226.86        53.88 o                         
  -1 -13   4         73.11         26.08        14.27 o                         
   0 -13   4         14.53        -13.94        11.19 o                         
   1 -13   4        849.49        930.49        78.48 o                         
   2 -13   4        127.12        145.38        41.19 o                         
   3 -13   4        145.85        135.14        39.27 o                         
   4 -13   4         39.45         32.74        17.96 o                         
   5 -13   4          4.42        -18.13        17.22 o                         
   6 -13   4        139.52        209.77        72.16 o                         
   7 -13   4         46.30        118.35        67.28 o                         
   8 -13   4          0.16          1.97        44.02 o                         
   9 -13   4        448.52        614.26       144.74 o                         
  10 -13   4        300.86        260.94        99.74 o                         
  11 -13   4        849.63       1035.22       145.96 o                         
  -6 -12   4         18.25        -35.70       103.75 o                         
  -5 -12   4         46.89         87.04        50.58 o                         
  -4 -12   4          8.92         21.41        28.19 o                         
  -3 -12   4         76.69         24.58        33.45 o                         
  -2 -12   4       1209.49       1151.84        62.63 o                         
  -1 -12   4        213.00        217.99        33.80 o                         
   0 -12   4       1118.80       1102.00        80.53 o                         
   1 -12   4         12.06         53.78        19.76 o                         
   2 -12   4        750.48        759.69        68.64 o                         
   3 -12   4       1113.65       1183.93        85.71 o                         
   4 -12   4        110.31         68.59        26.18 o                         
   5 -12   4          2.21        -19.79        18.02 o                         
   6 -12   4        741.45        597.89       122.62 o                         
   7 -12   4        999.93        997.18       168.37 o                         
   8 -12   4         59.58         92.56        58.03 o                         
   9 -12   4         10.50        -43.21        46.41 o                         
  10 -12   4        460.72        661.94       161.49 o                         
  11 -12   4        624.25        732.43       118.85 o                         
  -7 -11   4        135.20        129.51        51.89 o                         
  -6 -11   4         58.03         40.31        71.82 o                         
  -5 -11   4         89.94         85.26        28.66 o                         
  -4 -11   4          1.86        -32.38        30.31 o                         
  -3 -11   4         19.69          6.39        11.15 o                         
  -2 -11   4        416.31        417.81        57.65 o                         
  -1 -11   4       1131.95       1046.94        82.13 o                         
   0 -11   4        644.87        572.31       123.17 o                         
   1 -11   4         18.12          8.12        15.08 o                         
   2 -11   4         98.52         63.03        15.62 o                         
   3 -11   4        837.15        764.62        50.69 o                         
   4 -11   4       1414.32       1270.91        82.59 o                         
   5 -11   4         59.80         30.92        16.31 o                         
   6 -11   4         11.21         15.61        33.27 o                         
   7 -11   4        473.39        411.20        49.85 o                         
   8 -11   4        291.14        245.93        88.29 o                         
   9 -11   4        377.20        439.58       118.02 o                         
  10 -11   4        608.08        618.34       153.79 o                         
  11 -11   4        462.98        534.92       145.93 o                         
  -8 -10   4         17.53         -0.35        31.18 o                         
  -7 -10   4         38.13         66.39        60.74 o                         
  -6 -10   4          6.50         13.11        37.10 o                         
  -5 -10   4         72.25         61.70        25.38 o                         
  -4 -10   4        541.72        604.99        62.07 o                         
  -3 -10   4         85.06         62.84        15.67 o                         
  -2 -10   4        557.79        547.23        49.70 o                         
  -1 -10   4       1607.41       1612.45       102.77 o                         
   0 -10   4       3336.29       3466.63       155.52 o                         
   1 -10   4       2050.01       2012.08       120.41 o                         
   2 -10   4        161.52        244.10        37.45 o                         
   3 -10   4       2437.25       2448.89        96.14 o                         
   4 -10   4       2529.24       2397.57        83.52 o                         
   5 -10   4       1305.28       1337.00       137.39 o                         
   6 -10   4        431.02        565.84       115.61 o                         
   7 -10   4         68.35         71.92        14.99 o                         
   8 -10   4        761.50        630.57       136.02 o                         
   9 -10   4        232.86        351.13       113.13 o                         
  10 -10   4         10.00          2.59        30.51 o                         
  11 -10   4        265.28        202.41        95.83 o                         
  -8  -9   4         63.19        151.89        86.46 o                         
  -7  -9   4        473.02        461.29       134.22 o                         
  -6  -9   4         19.94        122.33        68.04 o                         
  -5  -9   4        112.57        113.47        69.09 o                         
  -4  -9   4        235.59        254.39        29.53 o                         
  -3  -9   4        526.37        548.08        44.14 o                         
  -2  -9   4          8.81         17.29         9.63 o                         
  -1  -9   4       1077.16        914.99        57.60 o                         
   0  -9   4        681.62        569.49        54.13 o                         
   1  -9   4       5790.54       5758.02       144.78 o                         
   2  -9   4        728.94        628.15        48.46 o                         
   3  -9   4          2.13          3.76        10.10 o                         
   4  -9   4        588.31        504.77        31.39 o                         
   5  -9   4       1076.53       1152.80       153.29 o                         
   6  -9   4        586.63        653.19       124.10 o                         
   7  -9   4          1.71         -2.37        42.43 o                         
   8  -9   4        680.19        735.69       146.41 o                         
   9  -9   4         98.36        102.39        55.04 o                         
  10  -9   4        287.01        220.75        91.57 o                         
  11  -9   4         69.10        102.64        57.47 o                         
  -9  -8   4         21.65        130.83        82.42 o                         
  -8  -8   4        190.31        335.75       122.86 o                         
  -7  -8   4        271.97        154.73        76.49 o                         
  -6  -8   4        613.14        607.85       140.38 o                         
  -5  -8   4          1.62         -2.69        10.01 o                         
  -4  -8   4       1244.78       1222.38        70.35 o                         
  -3  -8   4        869.18        836.35        61.60 o                         
  -2  -8   4        729.16        838.21        68.69 o                         
  -1  -8   4        108.97         66.78        16.36 o                         
   0  -8   4       2904.46       2897.59       123.00 o                         
   1  -8   4      14389.04      14936.83       220.59 o                         
   2  -8   4       1946.96       1890.98        97.19 o                         
   3  -8   4       2653.02       2671.88       140.26 o                         
   4  -8   4          3.31          3.72         4.98 o                         
   5  -8   4       1159.05       1058.78       148.56 o                         
   6  -8   4        312.59        329.32        88.10 o                         
   7  -8   4         71.96         41.35        35.95 o                         
   8  -8   4        413.01        431.94        62.57 o                         
   9  -8   4        617.68        657.20       146.70 o                         
  10  -8   4        122.08        209.48        96.90 o                         
  11  -8   4          6.27          4.67        36.90 o                         
 -10  -7   4        428.32        522.30       164.33 o                         
  -9  -7   4        271.42        449.75       141.51 o                         
  -8  -7   4         78.92        190.75        96.74 o                         
  -7  -7   4        260.41        251.82        96.46 o                         
  -6  -7   4       1655.75       1677.70       135.78 o                         
  -5  -7   4         99.13        134.55        18.61 o                         
  -4  -7   4         46.54         80.65        23.77 o                         
  -3  -7   4        439.90        413.74        65.05 o                         
  -2  -7   4       1703.83       1575.49        87.34 o                         
  -1  -7   4         67.51        100.55        20.57 o                         
   0  -7   4       2825.15       2988.22        92.45 o                         
   1  -7   4       1513.74       1337.03        70.01 o                         
   2  -7   4       6298.16       6413.53       166.03 o                         
   3  -7   4       3097.63       2958.74        77.09 o                         
   4  -7   4        259.05        222.44        61.97 o                         
   5  -7   4        263.48        248.48        71.68 o                         
   6  -7   4        213.60        203.10        69.34 o                         
   7  -7   4        493.88        558.33        65.57 o                         
   8  -7   4        141.41        176.87        39.45 o                         
   9  -7   4        251.81        257.45        97.72 o                         
  10  -7   4        385.55        507.73       125.58 o                         
  11  -7   4        276.82        306.05       108.41 o                         
 -10  -6   4        890.63        920.95       202.75 o                         
  -9  -6   4        507.75        472.50       145.74 o                         
  -8  -6   4          0.07         55.24        55.66 o                         
  -7  -6   4         44.59         28.18        25.97 o                         
  -6  -6   4        566.08        502.62        86.68 o                         
  -5  -6   4        588.83        540.40        35.40 o                         
  -4  -6   4        185.72        248.17        42.74 o                         
  -3  -6   4        501.08        505.10        68.07 o                         
  -2  -6   4       2433.62       2445.50       117.42 o                         
  -1  -6   4       6052.52       6549.44       464.54 o                         
   0  -6   4         93.24         85.54        15.59 o                         
   1  -6   4        224.18        370.65        48.32 o                         
   2  -6   4      10617.07      11079.74       219.19 o                         
   3  -6   4       3217.60       3096.70        97.76 o                         
   4  -6   4        152.47        130.86        50.02 o                         
   5  -6   4        282.65        222.34        26.58 o                         
   6  -6   4         85.67         48.12        46.86 o                         
   7  -6   4        344.12        300.84        27.71 o                         
   8  -6   4         15.84         41.20        19.19 o                         
   9  -6   4         52.24         34.25        28.77 o                         
  10  -6   4          9.33        172.09       312.87 o                         
  11  -6   4         81.81        200.74        93.85 o                         
 -11  -5   4        210.26        265.64       116.18 o                         
 -10  -5   4        794.91        633.01       163.02 o                         
  -9  -5   4       1056.73       1394.07       230.27 o                         
  -8  -5   4        933.48       1024.50       187.62 o                         
  -7  -5   4         77.91         60.83        27.96 o                         
  -6  -5   4         35.75          2.58        12.25 o                         
  -5  -5   4        513.88        489.63        30.55 o                         
  -4  -5   4         13.61         -9.56        11.86 o                         
  -3  -5   4       5372.48       5994.85       320.11 o                         
  -2  -5   4       6508.39       6676.00       310.23 o                         
  -1  -5   4        944.40        894.99        63.01 o                         
   0  -5   4       3580.47       3432.53       109.78 o                         
   1  -5   4        666.00        715.23        90.63 o                         
   2  -5   4       3400.80       3479.06       127.20 o                         
   3  -5   4       3199.31       3210.30        95.13 o                         
   4  -5   4       2153.16       1988.62       137.66 o                         
   5  -5   4       2415.60       2074.48       135.98 o                         
   6  -5   4         50.23         32.84        10.87 o                         
   7  -5   4         40.17         22.17        16.04 o                         
   8  -5   4        151.01        188.95        37.65 o                         
   9  -5   4          7.38         48.25        32.51 o                         
  10  -5   4        146.65        112.33        39.66 o                         
  11  -5   4         58.94         -2.67       107.45 o                         
 -11  -4   4          2.54        -97.10        74.01 o                         
 -10  -4   4        370.88        323.26       115.40 o                         
  -9  -4   4        433.58        436.82       122.58 o                         
  -8  -4   4        788.97        559.56       136.23 o                         
  -7  -4   4        436.22        450.12        78.72 o                         
  -6  -4   4       1218.02       1157.89        88.24 o                         
  -5  -4   4       1299.00       1181.80        70.45 o                         
  -4  -4   4        432.65        537.30        59.84 o                         
  -3  -4   4       1963.49       2116.20       178.02 o                         
  -2  -4   4          0.04         -5.94        25.70 o                         
  -1  -4   4       2599.86       2359.29        71.10 o                         
   0  -4   4       8905.67      10397.55       329.13 o                         
   1  -4   4         21.03         49.11        26.63 o                         
   2  -4   4        127.86        110.56        16.23 o                         
   3  -4   4        188.46        196.21        32.81 o                         
   4  -4   4       1259.87       1354.94        95.00 o                         
   5  -4   4       1175.62       1140.07        52.26 o                         
   6  -4   4        430.73        409.04        41.22 o                         
   7  -4   4        685.98        701.60        53.37 o                         
   8  -4   4         13.25         15.03        21.20 o                         
   9  -4   4         47.66         74.46        32.88 o                         
  10  -4   4         63.51        135.33        72.09 o                         
  11  -4   4          1.05         20.76        44.01 o                         
 -11  -3   4         42.45        -47.44        53.52 o                         
 -10  -3   4         60.48        -61.34        58.73 o                         
  -9  -3   4        912.58        974.41       184.72 o                         
  -8  -3   4       1072.84       1087.47       180.77 o                         
  -7  -3   4        120.02        120.93        36.69 o                         
  -6  -3   4         37.04         29.77        12.85 o                         
  -5  -3   4       1479.70       1631.20       139.81 o                         
  -4  -3   4        848.75        729.97        68.99 o                         
  -3  -3   4        512.01        569.02        90.94 o                         
  -2  -3   4         13.71         19.94        16.21 o                         
  -1  -3   4        105.55        166.11        42.60 o                         
   0  -3   4       1514.98       1682.17       128.42 o                         
   1  -3   4        768.55        793.49        96.01 o                         
   2  -3   4        862.91       1001.54        47.56 o                         
   3  -3   4         89.97         76.05        11.12 o                         
   4  -3   4       1295.08       1451.26        80.12 o                         
   5  -3   4         44.83         24.41         8.13 o                         
   6  -3   4        878.54        838.16        55.83 o                         
   7  -3   4        687.17        621.65        80.29 o                         
   8  -3   4        101.70        124.47        41.30 o                         
   9  -3   4         20.34        -28.39        30.17 o                         
  10  -3   4          3.39        -16.11        29.47 o                         
  11  -3   4        166.77        190.51        61.28 o                         
 -12  -2   4         90.89        -62.00        64.42 o                         
 -11  -2   4        509.71        737.67       179.40 o                         
 -10  -2   4         88.85        130.40        76.16 o                         
  -9  -2   4         13.95         -7.64        31.94 o                         
  -8  -2   4        316.64        422.40       112.56 o                         
  -7  -2   4        456.84        397.06        68.18 o                         
  -6  -2   4        332.22        329.93        84.91 o                         
  -5  -2   4       5559.04       5405.68       274.52 o                         
  -4  -2   4        129.51         67.96        23.78 o                         
  -3  -2   4       1986.04       2076.83       155.92 o                         
  -2  -2   4         40.17         51.46        31.29 o                         
  -1  -2   4       1625.15       2424.02       136.91 o                         
   0  -2   4       1383.77       2382.64        84.57 o                         
   1  -2   4       3016.28       3768.75       141.27 o                         
   2  -2   4       4765.49       5206.69        94.75 o                         
   3  -2   4        805.51        729.22        35.78 o                         
   4  -2   4        297.46        212.91        33.84 o                         
   5  -2   4         81.46         81.10        20.14 o                         
   6  -2   4        688.87        619.47        52.85 o                         
   7  -2   4        227.43        231.72        34.37 o                         
   8  -2   4        436.16        365.36        67.92 o                         
   9  -2   4         56.66         38.59        20.38 o                         
  10  -2   4          1.06        -23.43        33.31 o                         
 -12  -1   4         85.90        110.44        76.47 o                         
 -11  -1   4        416.94        447.45       134.00 o                         
 -10  -1   4        177.18         95.80        64.67 o                         
  -9  -1   4         11.65         50.81        50.52 o                         
  -8  -1   4        367.43        341.38        63.56 o                         
  -7  -1   4        973.43       1042.91        81.74 o                         
  -6  -1   4        517.38        525.78       100.19 o                         
  -5  -1   4       3984.31       3989.13       114.85 o                         
  -4  -1   4        123.81        137.84        46.58 o                         
  -3  -1   4       2628.65       2703.53       168.88 o                         
  -2  -1   4         34.33         47.39        23.91 o                         
  -1  -1   4        112.06        197.85        19.53 o                         
   0  -1   4       2612.25       3322.76       136.12 o                         
   1  -1   4        337.83        455.44        25.38 o                         
   2  -1   4       1461.93       1630.07        48.12 o                         
   3  -1   4       3539.05       3760.66        87.12 o                         
   4  -1   4       2070.28       2029.07       166.16 o                         
   5  -1   4        728.44        727.65        51.19 o                         
   6  -1   4        150.55        182.98        31.17 o                         
   7  -1   4        233.46        213.02        37.74 o                         
   8  -1   4       1405.56       1354.71        80.10 o                         
   9  -1   4        318.95        222.07        50.47 o                         
  10  -1   4          4.45         36.54        26.58 o                         
 -12   0   4          1.67         29.74        35.88 o                         
 -11   0   4        111.03         82.46        40.83 o                         
 -10   0   4        297.96        371.53        71.70 o                         
  -9   0   4         81.49         61.93        35.69 o                         
  -8   0   4         94.35        136.39        47.40 o                         
  -7   0   4        364.75        468.04        69.49 o                         
  -6   0   4        279.47        283.68        39.08 o                         
  -5   0   4       5807.58       5863.05       172.04 o                         
  -4   0   4       1748.17       1871.96       144.99 o                         
  -3   0   4       1089.34       1343.58       107.20 o                         
  -2   0   4         27.63         15.45         8.50 o                         
  -1   0   4       1887.45       1700.48        39.51 o                         
   0   0   4       2832.26       3126.90        90.18 o                         
   1   0   4         12.57          5.92         4.61 o                         
   2   0   4        137.90        123.07        17.43 o                         
   3   0   4        290.55        270.24        21.94 o                         
   4   0   4       1804.98       1713.36        57.10 o                         
   5   0   4        800.12        739.47        60.11 o                         
   6   0   4        142.19        123.84        98.99 o                         
   7   0   4         23.66         62.02        21.47 o                         
   8   0   4        396.98        362.01        44.70 o                         
   9   0   4        653.09        643.18        74.16 o                         
  10   0   4        178.38        232.18        62.40 o                         
 -13   1   4          2.86         29.20        55.54 o                         
 -12   1   4         11.89         -4.09        32.72 o                         
 -11   1   4         27.76        -30.50        55.19 o                         
 -10   1   4        604.36        667.76       100.03 o                         
  -9   1   4        407.20        292.90        90.51 o                         
  -8   1   4       1942.96       2216.17       220.06 o                         
  -7   1   4         15.65         25.01        37.29 o                         
  -6   1   4          9.67         82.51        60.55 o                         
  -5   1   4       1179.76       1264.03        84.53 o                         
  -4   1   4       7216.64       7380.33       288.27 o                         
  -3   1   4       4291.71       4397.37       138.95 o                         
  -2   1   4          4.96          2.30         4.95 o                         
  -1   1   4       2242.88       2397.60        52.81 o                         
   0   1   4        960.08        986.89        55.05 o                         
   1   1   4       9843.34      10334.55       174.07 o                         
   2   1   4       3132.64       3429.85       107.51 o                         
   3   1   4        123.10        124.97        15.81 o                         
   4   1   4        736.78        665.37        43.14 o                         
   5   1   4       1270.14       1305.15        66.31 o                         
   6   1   4       1569.72       1521.43        74.95 o                         
   7   1   4         42.74         28.12        13.47 o                         
   8   1   4         37.82         22.67        15.07 o                         
   9   1   4        400.00        369.37        75.23 o                         
 -13   2   4        190.47        315.48        85.76 o                         
 -12   2   4         54.21        -36.50       104.79 o                         
 -11   2   4         46.59         -5.32        33.23 o                         
 -10   2   4         34.80         70.36        59.40 o                         
  -9   2   4         65.85         28.81        44.12 o                         
  -8   2   4        148.40        173.09        60.60 o                         
  -7   2   4       2319.86       2251.18       208.90 o                         
  -6   2   4       1598.90       1513.99       101.21 o                         
  -5   2   4       3065.21       3124.85       141.20 o                         
  -4   2   4       9043.30       9524.79       211.86 o                         
  -3   2   4        591.51        506.20        31.84 o                         
  -2   2   4       6835.42       6982.28       102.46 o                         
  -1   2   4        366.30        333.89        28.48 o                         
   0   2   4        112.71        108.73        15.06 o                         
   1   2   4        724.07        712.92        56.46 o                         
   2   2   4        743.10        651.37        40.08 o                         
   3   2   4        510.66        503.63        47.58 o                         
   4   2   4       1757.65       1661.08        65.53 o                         
   5   2   4        965.60        969.69        54.83 o                         
   6   2   4       1521.24       1609.84        67.79 o                         
   7   2   4        782.03        806.00        55.11 o                         
   8   2   4         67.26        126.95        28.98 o                         
   9   2   4        135.64        145.61        50.41 o                         
 -13   3   4        224.27        213.96        74.84 o                         
 -12   3   4          1.75        -21.32        38.32 o                         
 -11   3   4        243.75        317.55       102.21 o                         
 -10   3   4        683.93        837.26       160.08 o                         
  -9   3   4        462.05        388.50        52.39 o                         
  -8   3   4         32.84         25.81        23.16 o                         
  -7   3   4       1321.23       1150.33       130.20 o                         
  -6   3   4       3469.56       3222.27       102.92 o                         
  -5   3   4       7111.21       7464.83       151.72 o                         
  -4   3   4        341.02        426.01        37.33 o                         
  -3   3   4       1987.15       1880.99        61.97 o                         
  -2   3   4       9055.36       9363.56       147.80 o                         
  -1   3   4       5691.45       5824.22       172.64 o                         
   0   3   4       3658.71       3892.00        95.04 o                         
   1   3   4        671.64        717.60        51.57 o                         
   2   3   4       1693.08       1519.15        79.67 o                         
   3   3   4        450.54        443.41        33.83 o                         
   4   3   4         73.64         60.09        12.98 o                         
   5   3   4        624.81        641.52        46.03 o                         
   6   3   4       1377.35       1407.24        68.17 o                         
   7   3   4       1612.61       1748.41        92.89 o                         
   8   3   4        403.15        385.76        63.68 o                         
   9   3   4          4.03        -14.39        66.34 o                         
 -13   4   4        154.32        147.30        84.69 o                         
 -12   4   4        118.67        181.99        81.78 o                         
 -11   4   4          2.63        -18.07        49.57 o                         
 -10   4   4        220.26        341.34       100.26 o                         
  -9   4   4         70.12         91.37        45.02 o                         
  -8   4   4        373.26        356.85        42.65 o                         
  -7   4   4        144.76        141.95        41.87 o                         
  -6   4   4       4283.19       4415.11       142.26 o                         
  -5   4   4       2425.80       2151.01        71.47 o                         
  -4   4   4       5704.77       5897.33       100.20 o                         
  -3   4   4       1043.68       1046.36        43.92 o                         
  -2   4   4       3503.40       3316.77        78.66 o                         
  -1   4   4        324.77        281.65        23.35 o                         
   0   4   4       1285.72       1181.53        53.58 o                         
   1   4   4        230.94        243.81        21.20 o                         
   2   4   4       1745.31       1610.01        50.73 o                         
   3   4   4        634.33        668.07        36.59 o                         
   4   4   4        681.97        737.51        40.83 o                         
   5   4   4         71.45        119.84        20.48 o                         
   6   4   4        386.99        410.58        39.39 o                         
   7   4   4        713.34        876.46        94.82 o                         
   8   4   4        303.15        338.20        61.23 o                         
 -13   5   4        260.17        270.66        73.98 o                         
 -12   5   4        665.43        697.57       111.60 o                         
 -11   5   4         14.76         28.52        39.89 o                         
 -10   5   4        144.83        105.94        36.64 o                         
  -9   5   4        770.30        870.29        68.55 o                         
  -8   5   4        168.37        170.94        30.51 o                         
  -7   5   4         17.35         15.85         7.12 o                         
  -6   5   4       2200.57       2190.36        76.50 o                         
  -5   5   4       3340.09       3145.85        77.91 o                         
  -4   5   4      12039.07      12195.39       160.47 o                         
  -3   5   4        245.73        202.23        16.89 o                         
  -2   5   4        394.87        492.88        34.63 o                         
  -1   5   4       2722.40       2648.18        90.83 o                         
   0   5   4       2377.42       2143.14        61.09 o                         
   1   5   4        204.59        217.02        19.52 o                         
   2   5   4        227.60        170.14        17.76 o                         
   3   5   4        815.60        742.43        38.41 o                         
   4   5   4       1483.75       1450.27        57.59 o                         
   5   5   4          7.94          4.94        13.58 o                         
   6   5   4         76.15         89.63        24.76 o                         
   7   5   4        314.16        341.91        93.82 o                         
   8   5   4        535.15        514.53        78.20 o                         
 -13   6   4         37.72          5.98        36.22 o                         
 -12   6   4        477.02        471.60        88.88 o                         
 -11   6   4        443.24        555.32        94.66 o                         
 -10   6   4          2.53        -14.50        24.02 o                         
  -9   6   4        329.80        317.02        62.44 o                         
  -8   6   4        757.44        706.86        59.52 o                         
  -7   6   4        548.14        466.76        43.78 o                         
  -6   6   4        358.84        361.59        34.03 o                         
  -5   6   4       4772.12       4536.15        94.26 o                         
  -4   6   4      11515.58      11719.83       233.26 o                         
  -3   6   4       2169.58       2097.77        54.53 o                         
  -2   6   4          2.64          8.64         4.78 o                         
  -1   6   4       1137.78       1054.89        47.79 o                         
   0   6   4        469.61        417.74        21.42 o                         
   1   6   4        435.73        487.49        34.66 o                         
   2   6   4        412.46        488.11        36.63 o                         
   3   6   4        302.67        327.98        39.16 o                         
   4   6   4        339.41        381.00        31.01 o                         
   5   6   4        106.53         90.03        56.81 o                         
   6   6   4         24.56         17.54        22.99 o                         
   7   6   4          0.62         11.01        40.83 o                         
 -13   7   4          9.61         12.49        61.84 o                         
 -12   7   4        201.44        338.64        75.18 o                         
 -11   7   4        757.62        712.47       103.39 o                         
 -10   7   4         37.46         39.04        61.75 o                         
  -9   7   4        518.25        386.43        45.87 o                         
  -8   7   4        304.10        335.82        39.60 o                         
  -7   7   4        827.58        797.71        59.98 o                         
  -6   7   4        523.16        514.54        33.83 o                         
  -5   7   4         57.96         65.04        12.12 o                         
  -4   7   4       1208.61       1127.53        46.36 o                         
  -3   7   4       4311.49       4045.64        90.04 o                         
  -2   7   4       1757.67       1637.22        81.52 o                         
  -1   7   4          0.24         -3.35        10.73 o                         
   0   7   4        337.28        325.52        29.31 o                         
   1   7   4        461.40        420.56        36.65 o                         
   2   7   4        497.04        471.70        41.33 o                         
   3   7   4        314.41        316.22        33.87 o                         
   4   7   4         56.65         39.34        18.67 o                         
   5   7   4         33.85         26.51        17.45 o                         
   6   7   4         72.15        107.76        39.12 o                         
 -13   8   4          7.19         36.59        50.80 o                         
 -12   8   4         96.54        144.56        47.68 o                         
 -11   8   4        549.82        617.53       108.49 o                         
 -10   8   4        591.47        623.48       169.57 o                         
  -9   8   4         16.02         16.10        15.22 o                         
  -8   8   4        698.79        650.95        58.34 o                         
  -7   8   4       2848.89       2793.94        88.25 o                         
  -6   8   4       1616.97       1637.76        65.86 o                         
  -5   8   4         16.78         13.06        10.78 o                         
  -4   8   4       1452.80       1461.79        72.40 o                         
  -3   8   4       4751.76       4668.14       192.83 o                         
  -2   8   4        186.19        167.64        26.35 o                         
  -1   8   4        343.98        322.03        40.81 o                         
   0   8   4          6.52          2.19        15.52 o                         
   1   8   4        203.20        201.18        29.51 o                         
   2   8   4         50.18         86.55        20.08 o                         
   3   8   4         18.41         10.78        14.48 o                         
   4   8   4         57.09         31.67        21.77 o                         
   5   8   4        115.08        170.52        36.35 o                         
   6   8   4        152.10        113.92        44.62 o                         
 -13   9   4        114.43          0.70        51.95 o                         
 -12   9   4         47.83         44.18        32.88 o                         
 -11   9   4         81.79         50.69        29.89 o                         
 -10   9   4        492.38        488.56        67.30 o                         
  -9   9   4         42.69         21.85        17.32 o                         
  -8   9   4          4.71          8.67        10.47 o                         
  -7   9   4         16.96          5.99        15.88 o                         
  -6   9   4        789.57        847.15        66.72 o                         
  -5   9   4          7.74          6.23        10.66 o                         
  -4   9   4        355.09        365.73        36.60 o                         
  -3   9   4       1106.59        995.85        59.68 o                         
  -2   9   4       1522.19       1431.41        59.96 o                         
  -1   9   4        686.12        676.62        76.23 o                         
   0   9   4        153.98        168.61        48.98 o                         
   1   9   4          9.70         -4.60        10.72 o                         
   2   9   4         22.52         29.92        16.10 o                         
   3   9   4          2.24         -8.10        14.35 o                         
   4   9   4          1.78          2.68        25.28 o                         
   5   9   4         28.18        -12.27        27.87 o                         
 -13  10   4        436.62        396.73       133.58 o                         
 -12  10   4         44.69        -13.68        69.81 o                         
 -11  10   4          1.32         23.68        26.56 o                         
 -10  10   4        263.29        247.22        51.13 o                         
  -9  10   4        596.53        556.74        72.22 o                         
  -8  10   4         12.89         43.64        32.89 o                         
  -7  10   4         73.93         30.28        18.58 o                         
  -6  10   4       1295.95       1347.17        74.04 o                         
  -5  10   4        286.24        281.99        31.98 o                         
  -4  10   4          6.24        -13.29        15.57 o                         
  -3  10   4        110.85         86.88        19.29 o                         
  -2  10   4        791.76        769.55        53.80 o                         
  -1  10   4        403.57        512.51        82.25 o                         
   0  10   4         87.50        115.20        24.24 o                         
   1  10   4        101.44        119.06        24.45 o                         
   2  10   4        118.15         74.48        25.39 o                         
   3  10   4          4.31         -5.22        32.77 o                         
   4  10   4         17.55          1.67        19.29 o                         
 -12  11   4        197.15        248.12        73.96 o                         
 -11  11   4        146.26        240.40        60.50 o                         
 -10  11   4          1.10         -2.81        19.13 o                         
  -9  11   4         80.52         62.24        45.75 o                         
  -8  11   4          2.70         -5.45        17.23 o                         
  -7  11   4         59.54         83.12        23.48 o                         
  -6  11   4         36.05         59.61        17.25 o                         
  -5  11   4        554.17        551.67        55.58 o                         
  -4  11   4        277.86        309.97        39.21 o                         
  -3  11   4        296.32        287.85        96.52 o                         
  -2  11   4         58.86         10.10        25.89 o                         
  -1  11   4          2.36        -23.64        34.99 o                         
   0  11   4        233.13        313.62        62.51 o                         
   1  11   4        141.90        179.05        49.67 o                         
   2  11   4         44.39         39.14        26.42 o                         
   3  11   4         36.38         -2.09        24.14 o                         
 -12  12   4        180.24        196.65       101.71 o                         
 -11  12   4        270.14        296.13        69.57 o                         
 -10  12   4        401.06        496.83        70.90 o                         
  -9  12   4          5.58        -35.09        23.40 o                         
  -8  12   4        144.20        153.47        31.92 o                         
  -7  12   4         14.73         31.16        21.56 o                         
  -6  12   4          3.91         29.84        17.88 o                         
  -5  12   4        501.32        565.07       128.32 o                         
  -4  12   4         13.91        -63.76        50.63 o                         
  -3  12   4        201.72        156.90        79.92 o                         
  -2  12   4         47.45         46.27        32.63 o                         
  -1  12   4          0.76        -11.51        51.83 o                         
   0  12   4         76.79        100.02        43.35 o                         
   1  12   4          8.80         12.81        24.59 o                         
   2  12   4        347.98        434.20        75.19 o                         
 -11  13   4         39.71         -6.45        32.37 o                         
 -10  13   4        181.78         92.92        54.31 o                         
  -9  13   4         38.38         -4.89        25.67 o                         
  -8  13   4        156.18        213.41        46.31 o                         
  -7  13   4         29.33         77.93        35.51 o                         
  -6  13   4         30.53         89.78        57.94 o                         
  -5  13   4         13.49        -28.53        29.02 o                         
  -4  13   4          5.63         45.72        61.46 o                         
  -3  13   4          9.90         63.31        45.56 o                         
  -2  13   4        475.16        588.11        97.00 o                         
  -1  13   4         10.01        -25.99        42.67 o                         
   0  13   4         20.27         56.55        27.37 o                         
   1  13   4         11.22         22.90        49.89 o                         
 -11  14   4          4.92         -0.31        53.44 o                         
 -10  14   4        485.73        566.15        96.41 o                         
  -9  14   4        428.37        487.30        67.42 o                         
  -8  14   4         72.72         26.39        93.06 o                         
  -7  14   4         16.90        -24.87        38.74 o                         
  -6  14   4         46.42         75.44        47.63 o                         
  -5  14   4         87.21         50.09        37.30 o                         
  -4  14   4         43.28         76.43        65.91 o                         
  -3  14   4          1.94         35.78        49.72 o                         
  -2  14   4         17.99        138.11        51.77 o                         
  -1  14   4         74.95        185.73        80.21 o                         
   0  14   4        390.48        620.26       116.72 o                         
  -9  15   4        354.01        479.45       125.71 o                         
  -8  15   4        130.95         47.88        48.49 o                         
  -7  15   4        154.66        133.30        64.98 o                         
  -6  15   4          3.18        -23.90        41.75 o                         
  -5  15   4         19.18         68.75        56.57 o                         
  -4  15   4         49.97        -85.27        66.20 o                         
  -3  15   4          0.64        -63.71        63.04 o                         
  -2  15   4         63.34         36.98        53.98 o                         
  -7  16   4        308.13        345.57       107.70 o                         
  -6  16   4         43.10        -14.16        38.74 o                         
  -5  16   4          4.74         10.20        36.53 o                         
   2 -18   5         43.01         36.24        36.63 o                         
   3 -18   5         34.56        -46.19        36.85 o                         
   4 -18   5         16.64          7.53        29.02 o                         
   5 -18   5         16.37        -18.41        46.84 o                         
   6 -18   5         95.25         22.48        64.70 o                         
  -1 -17   5          8.47         70.13        32.09 o                         
   0 -17   5         15.31         -3.31        28.84 o                         
   1 -17   5          4.16         -3.89        24.96 o                         
   2 -17   5         20.32         22.69        29.64 o                         
   3 -17   5        125.36         57.36        38.10 o                         
   4 -17   5        145.65        220.81        48.39 o                         
   5 -17   5         81.16        150.75        50.90 o                         
   6 -17   5         18.00         -5.87       132.49 o                         
   7 -17   5          3.12         -2.00        31.08 o                         
   8 -17   5         91.31        105.07        52.67 o                         
  -2 -16   5         68.95        194.97        65.98 o                         
  -1 -16   5         29.03          6.24        18.40 o                         
   0 -16   5          6.97        -16.29        23.10 o                         
   1 -16   5          6.42         -8.15        25.44 o                         
   2 -16   5          0.96         57.35        35.97 o                         
   3 -16   5          0.87        -47.46        31.64 o                         
   4 -16   5         15.90          1.79        30.11 o                         
   5 -16   5        451.05        684.02       131.89 o                         
   6 -16   5        125.11         87.63        53.38 o                         
   7 -16   5         16.68         97.91        67.85 o                         
   8 -16   5          0.74        -55.90        43.78 o                         
   9 -16   5        134.57         69.53        77.89 o                         
  -3 -15   5        147.59        229.79        67.77 o                         
  -2 -15   5         64.20         67.38        29.57 o                         
  -1 -15   5        346.06        272.67        54.31 o                         
   0 -15   5         95.98         80.16        28.18 o                         
   1 -15   5         27.93         33.13        16.84 o                         
   2 -15   5          7.28         22.75        27.91 o                         
   3 -15   5         64.18         47.61        31.51 o                         
   4 -15   5         20.91         15.26        18.46 o                         
   5 -15   5        135.62        138.01        60.16 o                         
   6 -15   5        478.03        469.27       115.89 o                         
   7 -15   5         81.29         76.26        55.31 o                         
   8 -15   5        112.33        124.42        76.11 o                         
   9 -15   5        127.74        269.32       106.88 o                         
  -5 -14   5         57.42          5.04        24.95 o                         
  -4 -14   5          5.53          8.70        22.95 o                         
  -3 -14   5          7.47         48.49        26.20 o                         
  -2 -14   5        264.12        294.41        63.58 o                         
  -1 -14   5        688.95        792.77       110.40 o                         
   0 -14   5         78.02         73.99        23.06 o                         
   1 -14   5          0.45          4.02        25.94 o                         
   2 -14   5         36.10         41.25        27.36 o                         
   3 -14   5        344.48        405.37        70.02 o                         
   4 -14   5         65.14        127.50        36.70 o                         
   5 -14   5         24.69         43.63        38.31 o                         
   6 -14   5       1048.58        827.97       152.46 o                         
   7 -14   5        291.14        350.47       103.98 o                         
   8 -14   5        301.49        432.59       120.59 o                         
   9 -14   5        154.11         68.22        68.07 o                         
  10 -14   5          1.29        -26.56        35.34 o                         
  -6 -13   5         43.12         43.14        96.55 o                         
  -5 -13   5        159.55        203.40        57.13 o                         
  -4 -13   5        201.18        211.13        77.34 o                         
  -3 -13   5        155.29        139.04        33.87 o                         
  -2 -13   5        119.40        155.66        42.44 o                         
  -1 -13   5        775.95        766.71        77.91 o                         
   0 -13   5        391.20        478.78        56.41 o                         
   1 -13   5       1272.87       1323.59        97.76 o                         
   2 -13   5         26.66         23.32        19.05 o                         
   3 -13   5        407.90        412.09        52.52 o                         
   4 -13   5        313.84        283.69        42.47 o                         
   5 -13   5         38.36        -16.09        29.18 o                         
   6 -13   5        314.31        442.15       110.09 o                         
   7 -13   5       1580.81       1457.70       206.69 o                         
   8 -13   5        516.06        719.84       151.56 o                         
   9 -13   5       1087.41        897.39       180.91 o                         
  10 -13   5          7.64        104.74        69.01 o                         
  -6 -12   5         98.48        195.17        59.70 o                         
  -5 -12   5        368.53        376.07        74.55 o                         
  -4 -12   5        761.72        764.72        76.23 o                         
  -3 -12   5        431.90        462.69        42.97 o                         
  -2 -12   5         30.81         40.22        35.40 o                         
  -1 -12   5        639.50        535.93        65.78 o                         
   0 -12   5       1443.16       1303.68       105.17 o                         
   1 -12   5        618.29        657.96        67.08 o                         
   2 -12   5        231.19        183.12        30.34 o                         
   3 -12   5         46.77         36.02        16.67 o                         
   4 -12   5        356.89        348.97        44.25 o                         
   5 -12   5        102.94         65.29        36.98 o                         
   6 -12   5         13.69         27.91        35.16 o                         
   7 -12   5        834.60        639.84       139.44 o                         
   8 -12   5        213.52        225.98        94.83 o                         
   9 -12   5       1368.97       1106.92       197.90 o                         
  10 -12   5        351.63        350.30       120.02 o                         
  11 -12   5          2.90        -40.68        52.12 o                         
  -7 -11   5        201.34        234.52        65.60 o                         
  -6 -11   5         14.03         33.34        26.27 o                         
  -5 -11   5        102.17         33.22        46.96 o                         
  -4 -11   5        842.49        901.34        60.00 o                         
  -3 -11   5       1679.37       1706.03        69.93 o                         
  -2 -11   5        492.36        376.66        44.34 o                         
  -1 -11   5        166.35        183.03        40.88 o                         
   0 -11   5       1218.44       1202.32       101.02 o                         
   1 -11   5       2513.81       2602.45       148.95 o                         
   2 -11   5        569.66        734.89        69.57 o                         
   3 -11   5          0.30         -5.31        12.35 o                         
   4 -11   5        882.52        907.88        66.09 o                         
   5 -11   5        991.97        913.92        64.47 o                         
   6 -11   5        244.23        226.45        75.17 o                         
   7 -11   5        103.96        153.76        74.31 o                         
   8 -11   5        833.21        985.32       175.09 o                         
   9 -11   5        720.37        671.90       154.08 o                         
  10 -11   5        730.48        621.34       152.05 o                         
  11 -11   5         62.34        148.32        69.87 o                         
  -8 -10   5         19.57        120.35        74.14 o                         
  -7 -10   5        744.86        580.11       150.03 o                         
  -6 -10   5         73.18        137.46        63.15 o                         
  -5 -10   5         19.80         12.29        17.01 o                         
  -4 -10   5        705.05        707.52        56.25 o                         
  -3 -10   5       1740.22       1852.87       138.34 o                         
  -2 -10   5       1851.22       1679.94        91.81 o                         
  -1 -10   5        359.30        384.58       143.42 o                         
   0 -10   5         59.43         30.59        20.73 o                         
   1 -10   5        359.06        351.60        43.86 o                         
   2 -10   5        276.37        260.09        37.38 o                         
   3 -10   5        630.43        590.29        53.65 o                         
   4 -10   5        210.30        175.61        20.34 o                         
   5 -10   5        967.96        802.32       134.69 o                         
   6 -10   5        405.22        382.33        93.29 o                         
   7 -10   5        117.69         89.20        11.54 o                         
   8 -10   5        348.84        402.40       104.82 o                         
   9 -10   5         20.21          2.12        35.81 o                         
  10 -10   5        883.55       1048.84       198.99 o                         
  11 -10   5        571.66        551.52       158.44 o                         
  -9  -9   5         79.21       -121.73        81.56 o                         
  -8  -9   5         51.18        -31.88        50.98 o                         
  -7  -9   5        264.04        221.42        93.26 o                         
  -6  -9   5        242.06        212.53        86.71 o                         
  -5  -9   5         72.13         54.18        14.59 o                         
  -4  -9   5        334.94        330.84        43.45 o                         
  -3  -9   5       1485.34       1503.13       117.22 o                         
  -2  -9   5       4006.06       4282.21       185.74 o                         
  -1  -9   5       1645.16       1507.35       105.69 o                         
   0  -9   5          3.13         -4.58        15.70 o                         
   1  -9   5        821.55        857.49        56.93 o                         
   2  -9   5       2045.62       2086.22       109.96 o                         
   3  -9   5       1543.71       1447.90        74.42 o                         
   4  -9   5        107.04         96.67        13.47 o                         
   5  -9   5        356.98        276.59        82.18 o                         
   6  -9   5        458.56        365.25        89.19 o                         
   7  -9   5        627.27        770.65       143.97 o                         
   8  -9   5         89.18         -2.09        29.90 o                         
   9  -9   5         94.10        140.65        66.78 o                         
  10  -9   5        574.48        520.64       140.40 o                         
  11  -9   5        506.89        903.87       192.39 o                         
  -9  -8   5        682.11        626.30       170.01 o                         
  -8  -8   5          0.88        -10.38        39.85 o                         
  -7  -8   5          5.19        -41.01        44.33 o                         
  -6  -8   5        772.52        899.36       171.04 o                         
  -5  -8   5        625.07        796.24        72.35 o                         
  -4  -8   5         22.73         10.37        17.28 o                         
  -3  -8   5        437.76        467.23        62.88 o                         
  -2  -8   5       2735.03       2518.34       132.66 o                         
  -1  -8   5       3712.64       3621.01       216.28 o                         
   0  -8   5        158.36        143.03        21.86 o                         
   1  -8   5        473.10        455.20        44.44 o                         
   2  -8   5       1838.40       1708.54       158.76 o                         
   3  -8   5        628.43        603.99        58.40 o                         
   4  -8   5       1031.90        936.87        57.57 o                         
   5  -8   5         39.61         56.27        48.43 o                         
   6  -8   5        107.12         96.28        18.70 o                         
   7  -8   5         10.19        108.00        61.73 o                         
   8  -8   5          4.31         29.31        27.13 o                         
   9  -8   5        186.98         65.03        52.28 o                         
  10  -8   5         90.82        300.66       120.40 o                         
  11  -8   5        356.31        650.48       173.27 o                         
 -10  -7   5         15.03         28.27        58.10 o                         
  -9  -7   5        689.35        771.62       183.82 o                         
  -8  -7   5          4.19         29.38        41.62 o                         
  -7  -7   5          0.91        -52.46        35.86 o                         
  -6  -7   5        765.57        651.12        82.74 o                         
  -5  -7   5        621.64        280.81       333.28 o                         
  -4  -7   5        982.18        934.44        87.42 o                         
  -3  -7   5        212.21        178.29        60.80 o                         
  -2  -7   5        999.46        961.77        66.13 o                         
  -1  -7   5       1454.17       1495.29       162.26 o                         
   0  -7   5       2934.98       2623.13        93.90 o                         
   1  -7   5       2314.98       2421.05       133.16 o                         
   2  -7   5         95.82        145.55        49.41 o                         
   3  -7   5        349.97        357.36        40.93 o                         
   4  -7   5        244.55        202.56        33.03 o                         
   5  -7   5         96.03        125.04        53.70 o                         
   6  -7   5        145.96        136.41        18.22 o                         
   7  -7   5        167.55        162.99        71.75 o                         
   8  -7   5        379.89        410.94       113.03 o                         
   9  -7   5         41.20        128.92        74.77 o                         
  10  -7   5         37.58         39.41        60.94 o                         
  11  -7   5          1.43         60.82        57.45 o                         
 -10  -6   5         14.38       -135.98        90.66 o                         
  -9  -6   5        207.03        131.50        80.73 o                         
  -8  -6   5        530.88        699.91       171.20 o                         
  -7  -6   5        827.86        666.30        70.80 o                         
  -6  -6   5        471.82        526.81        73.80 o                         
  -5  -6   5        513.94        546.89       117.40 o                         
  -4  -6   5        574.44        488.34        61.61 o                         
  -3  -6   5        497.47        573.77       106.57 o                         
  -2  -6   5        793.20        760.24        60.63 o                         
  -1  -6   5       1640.53       1845.58       168.42 o                         
   0  -6   5       5769.27       5797.05       270.13 o                         
   1  -6   5         39.48         22.63        19.25 o                         
   2  -6   5       3145.48       3388.39       216.25 o                         
   3  -6   5        325.18        351.91        33.46 o                         
   4  -6   5         74.66        130.11        54.67 o                         
   5  -6   5         95.65        103.54        30.21 o                         
   6  -6   5         19.62         26.89        26.60 o                         
   7  -6   5        135.29        147.06        33.34 o                         
   8  -6   5        422.82        573.19       205.96 o                         
   9  -6   5         20.69        -24.36        29.32 o                         
  10  -6   5        471.06        472.83       102.21 o                         
  11  -6   5          2.94         28.21        43.63 o                         
 -11  -5   5        231.13        298.27       126.15 o                         
 -10  -5   5         58.70       -119.39        79.59 o                         
  -9  -5   5         67.81         66.82        47.95 o                         
  -8  -5   5        349.65        438.97       122.63 o                         
  -7  -5   5         58.36         38.93        44.43 o                         
  -6  -5   5        528.96        527.36        63.82 o                         
  -5  -5   5         23.70         13.69        46.71 o                         
  -4  -5   5        379.21        349.42        51.84 o                         
  -3  -5   5         37.89         24.91        20.93 o                         
  -2  -5   5          5.46          6.68        23.88 o                         
  -1  -5   5         50.75         32.71        29.84 o                         
   0  -5   5       4867.76       5059.48       262.15 o                         
   1  -5   5       1249.24       1018.23       114.59 o                         
   2  -5   5       1901.35       2208.83       173.51 o                         
   3  -5   5        407.69        437.09        41.97 o                         
   4  -5   5        100.11        118.75        25.25 o                         
   5  -5   5          4.04         13.63        15.08 o                         
   6  -5   5        202.29        184.23        27.00 o                         
   7  -5   5         47.83         46.60        13.99 o                         
   8  -5   5         91.32        115.18        39.29 o                         
   9  -5   5        257.82        158.77        48.56 o                         
  10  -5   5        175.40        176.31        53.81 o                         
  11  -5   5        129.00        138.76        65.71 o                         
 -11  -4   5        301.32        227.21        73.66 o                         
 -10  -4   5        346.72        153.75        76.99 o                         
  -9  -4   5        386.87        461.09       124.03 o                         
  -8  -4   5        968.57       1031.76       178.89 o                         
  -7  -4   5         13.26         19.11        12.82 o                         
  -6  -4   5          4.64          3.86         4.01 o                         
  -5  -4   5         66.67         60.80        50.61 o                         
  -4  -4   5         45.18         43.00        22.85 o                         
  -3  -4   5       1059.70        916.41       120.64 o                         
  -2  -4   5        292.08        327.69        69.64 o                         
  -1  -4   5       1608.11       1785.73       147.20 o                         
   0  -4   5        532.27        555.48        79.23 o                         
   1  -4   5        317.68        345.29        63.90 o                         
   2  -4   5       1823.72       1687.06       123.18 o                         
   3  -4   5       2650.10       2439.03        92.03 o                         
   4  -4   5        585.69        558.78        35.11 o                         
   5  -4   5        154.74        140.50        48.27 o                         
   6  -4   5         18.74         10.81        12.98 o                         
   7  -4   5         61.30         65.27        16.11 o                         
   8  -4   5        632.89        564.77        83.84 o                         
   9  -4   5          5.10         22.18        25.88 o                         
  10  -4   5         15.05         67.98        53.83 o                         
 -12  -3   5         18.07         -0.40        33.37 o                         
 -11  -3   5        402.57        649.56       164.35 o                         
 -10  -3   5        440.02        596.35       149.36 o                         
  -9  -3   5        610.48        438.37       119.38 o                         
  -8  -3   5        105.82         55.86        31.26 o                         
  -7  -3   5        520.81        577.89       125.51 o                         
  -6  -3   5       1304.90       1296.54        51.61 o                         
  -5  -3   5        108.62        144.48        56.98 o                         
  -4  -3   5        246.68        250.82        42.65 o                         
  -3  -3   5         14.52         15.73        17.22 o                         
  -2  -3   5       3296.15       3618.39       204.75 o                         
  -1  -3   5        961.90       1073.19       112.55 o                         
   0  -3   5       1860.95       2850.16       167.08 o                         
   1  -3   5        413.28        435.02        38.99 o                         
   2  -3   5        216.05        201.87        14.61 o                         
   3  -3   5       1763.66       1809.90        61.16 o                         
   4  -3   5       2966.56       3113.64        87.59 o                         
   5  -3   5       1547.30       1431.95        90.99 o                         
   6  -3   5        809.71        714.18        59.88 o                         
   7  -3   5         71.09         79.32        22.89 o                         
   8  -3   5        448.48        304.30        61.78 o                         
   9  -3   5         16.96         -4.44        19.83 o                         
  10  -3   5         95.34         74.71        32.61 o                         
 -12  -2   5          0.87        -58.34        60.83 o                         
 -11  -2   5        194.06         98.11        72.47 o                         
 -10  -2   5        250.02        322.07       108.08 o                         
  -9  -2   5        373.75        419.81       119.38 o                         
  -8  -2   5        234.44        297.98        99.02 o                         
  -7  -2   5         98.48         24.95        33.69 o                         
  -6  -2   5        553.44        548.37        32.29 o                         
  -5  -2   5         21.95         31.50        21.04 o                         
  -4  -2   5        122.59        129.47        45.22 o                         
  -3  -2   5         51.41         36.80        24.56 o                         
  -2  -2   5          2.08         -4.04        15.13 o                         
  -1  -2   5         13.74         12.90        19.47 o                         
   0  -2   5        378.24        427.19        40.80 o                         
   1  -2   5       1414.05       1690.48        51.25 o                         
   2  -2   5        301.54        374.82        28.95 o                         
   3  -2   5        348.43        347.83        27.43 o                         
   4  -2   5       1910.89       2083.62       108.41 o                         
   5  -2   5       2550.40       2440.24        96.41 o                         
   6  -2   5       1566.49       1381.04       118.19 o                         
   7  -2   5        297.00        258.65        54.09 o                         
   8  -2   5         13.08         -3.10        25.78 o                         
   9  -2   5        210.57        289.71        52.52 o                         
  10  -2   5         73.16         61.77        39.63 o                         
 -12  -1   5        123.10        101.22        76.98 o                         
 -11  -1   5          1.96        -17.72        40.85 o                         
 -10  -1   5         37.71         28.65        37.77 o                         
  -9  -1   5         26.75        -10.24        45.58 o                         
  -8  -1   5       4039.36       4347.22       342.58 o                         
  -7  -1   5         19.41         17.58        30.27 o                         
  -6  -1   5       1425.59       1381.57        75.69 o                         
  -5  -1   5        174.63        138.96        56.17 o                         
  -4  -1   5        155.98         82.91        36.51 o                         
  -3  -1   5       1871.95       1825.16       139.14 o                         
  -2  -1   5       1590.29       1758.37        85.51 o                         
  -1  -1   5        254.76        232.92        19.69 o                         
   0  -1   5       3276.95       3894.48       109.48 o                         
   1  -1   5       3465.16       3760.91        81.39 o                         
   2  -1   5        501.52        502.61        32.17 o                         
   3  -1   5         14.91          9.24         9.30 o                         
   4  -1   5        396.09        348.53        34.13 o                         
   5  -1   5       2706.42       2783.40       105.86 o                         
   6  -1   5       1028.50       1011.48        79.35 o                         
   7  -1   5        360.54        370.44        65.61 o                         
   8  -1   5        138.63        183.01        41.30 o                         
   9  -1   5        286.20        234.64        87.97 o                         
  10  -1   5        108.92        123.13        48.91 o                         
 -12   0   5         30.02         86.89        69.40 o                         
 -11   0   5        275.90        252.48       107.85 o                         
 -10   0   5        149.15        211.76        95.30 o                         
  -9   0   5          6.75          6.12        39.89 o                         
  -8   0   5        632.29        582.21       119.08 o                         
  -7   0   5         95.39         83.52        24.81 o                         
  -6   0   5       2913.34       2799.55       281.20 o                         
  -5   0   5       1353.52       1170.16       133.67 o                         
  -4   0   5        871.80        980.44       105.87 o                         
  -3   0   5        198.13        158.40        26.99 o                         
  -2   0   5       1383.83       1560.11        52.55 o                         
  -1   0   5          3.14          3.46         5.32 o                         
   0   0   5         92.65         82.74        12.36 o                         
   1   0   5        641.19        586.57        26.95 o                         
   2   0   5       9532.66      10151.80       166.83 o                         
   3   0   5       3914.30       4155.70       116.08 o                         
   4   0   5          0.39          4.39        17.27 o                         
   5   0   5        375.99        334.54        26.14 o                         
   6   0   5       1378.73       1375.33        72.82 o                         
   7   0   5       1492.46       1488.36        88.75 o                         
   8   0   5        293.14        317.93        50.61 o                         
   9   0   5        301.69        325.77        55.55 o                         
 -13   1   5          3.38        -30.93        36.57 o                         
 -12   1   5          4.69          8.70        40.68 o                         
 -11   1   5        229.33        269.54       103.38 o                         
 -10   1   5       1050.49       1100.42       132.13 o                         
  -9   1   5        272.27        281.60        63.63 o                         
  -8   1   5         25.99        100.78        43.23 o                         
  -7   1   5       1235.85       1251.40        80.43 o                         
  -6   1   5       1712.12       1591.85       102.40 o                         
  -5   1   5       4162.50       4105.66       102.58 o                         
  -4   1   5       1268.72       1219.32        84.57 o                         
  -3   1   5         63.60         93.53        29.86 o                         
  -2   1   5       2049.48       2008.01        52.55 o                         
  -1   1   5         81.54         91.23        12.39 o                         
   0   1   5        218.78        203.76        21.24 o                         
   1   1   5       2319.20       2302.59        62.33 o                         
   2   1   5       2901.54       2804.49       105.63 o                         
   3   1   5       3556.85       3688.73       207.35 o                         
   4   1   5        624.89        623.66        42.14 o                         
   5   1   5         60.56         39.58         9.49 o                         
   6   1   5        613.67        579.79        51.72 o                         
   7   1   5        931.41       1018.17        76.47 o                         
   8   1   5        387.64        409.08        49.60 o                         
   9   1   5        116.02         75.96        49.50 o                         
 -13   2   5         42.04         45.10        64.43 o                         
 -12   2   5          5.12        -30.33        32.91 o                         
 -11   2   5        199.16        206.89        66.18 o                         
 -10   2   5        623.43        640.55        99.99 o                         
  -9   2   5        329.09        705.13       156.22 o                         
  -8   2   5        878.59       1103.17       164.96 o                         
  -7   2   5        407.53        381.13        56.40 o                         
  -6   2   5        252.46        172.83        35.38 o                         
  -5   2   5       3031.38       3057.73        79.99 o                         
  -4   2   5       5943.58       5914.90       121.43 o                         
  -3   2   5        172.59        192.16        19.42 o                         
  -2   2   5        460.75        449.65        26.38 o                         
  -1   2   5       1284.72       1293.59        61.91 o                         
   0   2   5       6843.29       7412.20       131.49 o                         
   1   2   5         78.98        102.47        29.79 o                         
   2   2   5       3131.93       3129.58       171.86 o                         
   3   2   5       1895.52       1789.42        75.13 o                         
   4   2   5       2864.47       2975.24        93.11 o                         
   5   2   5        227.85        191.46        25.32 o                         
   6   2   5        199.57        261.24        30.48 o                         
   7   2   5        690.68        738.96        68.58 o                         
   8   2   5        565.60        515.25        69.51 o                         
   9   2   5        226.57        175.14        70.08 o                         
 -13   3   5         23.46        119.75       111.90 o                         
 -12   3   5        129.79        180.76        63.10 o                         
 -11   3   5         46.68         82.78        61.87 o                         
 -10   3   5        241.75        340.04       101.20 o                         
  -9   3   5       2506.37       2546.50       166.33 o                         
  -8   3   5       1819.11       1714.52       356.47 o                         
  -7   3   5         87.90         54.40        20.86 o                         
  -6   3   5         83.34         48.08        19.33 o                         
  -5   3   5       1425.81       1345.13       121.37 o                         
  -4   3   5       3838.79       3592.87        88.17 o                         
  -3   3   5       2635.01       2663.70        60.74 o                         
  -2   3   5        376.24        379.96        31.34 o                         
  -1   3   5       3723.40       3893.62       100.04 o                         
   0   3   5        929.18        913.23        63.09 o                         
   1   3   5        258.22        150.33        35.76 o                         
   2   3   5         34.93         23.93         9.94 o                         
   3   3   5        462.36        418.57        34.99 o                         
   4   3   5       3075.91       3032.42        99.12 o                         
   5   3   5        298.76        325.45        34.03 o                         
   6   3   5         12.07         30.27        13.49 o                         
   7   3   5          0.91        -28.35        18.90 o                         
   8   3   5        111.23        160.79        53.26 o                         
 -13   4   5          2.09         28.89        25.78 o                         
 -12   4   5        104.31        121.35        50.30 o                         
 -11   4   5          1.24        119.31        64.79 o                         
 -10   4   5        148.60         76.88        70.84 o                         
  -9   4   5       1578.66       1606.55        97.92 o                         
  -8   4   5       3332.09       3169.86       136.19 o                         
  -7   4   5       1158.33        997.48        64.39 o                         
  -6   4   5        448.04        373.39        39.18 o                         
  -5   4   5        123.53        102.74        22.75 o                         
  -4   4   5       3066.51       3256.79        92.84 o                         
  -3   4   5       3986.57       3905.49        74.11 o                         
  -2   4   5        547.52        634.44        37.14 o                         
  -1   4   5        610.36        565.74        40.57 o                         
   0   4   5        197.56        173.80        21.06 o                         
   1   4   5        839.30        862.43        42.35 o                         
   2   4   5        390.23        412.31        33.82 o                         
   3   4   5       1557.06       1592.45        59.72 o                         
   4   4   5       1567.23       1631.58        63.88 o                         
   5   4   5       1229.14       1308.70        65.12 o                         
   6   4   5        461.61        476.84        59.09 o                         
   7   4   5         86.18         31.32        23.71 o                         
   8   4   5        223.73        221.04        70.92 o                         
 -13   5   5         86.33         49.10       105.40 o                         
 -12   5   5        133.62       1884.95      2196.02 o                         
 -11   5   5        597.70        959.34       121.83 o                         
 -10   5   5         52.11         73.77        44.16 o                         
  -9   5   5        327.29        374.42        47.86 o                         
  -8   5   5       2184.43       2036.46       110.14 o                         
  -7   5   5       2683.85       2568.46       120.59 o                         
  -6   5   5       1519.31       1453.74        70.43 o                         
  -5   5   5        453.41        472.68        38.58 o                         
  -4   5   5        548.78        608.89        36.26 o                         
  -3   5   5       3504.78       3434.87        90.34 o                         
  -2   5   5       2300.91       2323.46        74.04 o                         
  -1   5   5         14.15          6.83         7.71 o                         
   0   5   5        280.99        271.92        23.36 o                         
   1   5   5        251.55        237.81        21.45 o                         
   2   5   5        539.89        541.47        31.70 o                         
   3   5   5        448.89        409.78        30.66 o                         
   4   5   5         17.17         23.01        10.31 o                         
   5   5   5        909.93        955.60        69.27 o                         
   6   5   5        226.12        307.35        58.64 o                         
   7   5   5        123.87        105.07        47.84 o                         
 -13   6   5         35.79        120.90        52.72 o                         
 -12   6   5         23.97         26.87        24.33 o                         
 -11   6   5        276.46        220.26        75.03 o                         
 -10   6   5        522.32        531.80        89.46 o                         
  -9   6   5        105.90         48.58        16.32 o                         
  -8   6   5        816.81        767.15        67.89 o                         
  -7   6   5       1177.78       1140.65        83.50 o                         
  -6   6   5        878.50        907.97        60.51 o                         
  -5   6   5       1253.69       1333.77        58.38 o                         
  -4   6   5        335.33        310.22        26.88 o                         
  -3   6   5        523.25        495.23        36.00 o                         
  -2   6   5        276.58        248.27        25.58 o                         
  -1   6   5       1318.32       1339.79        54.37 o                         
   0   6   5          1.85         12.46         5.15 o                         
   1   6   5        561.05        511.42        35.57 o                         
   2   6   5        504.43        474.80        28.45 o                         
   3   6   5         84.61         74.17        17.08 o                         
   4   6   5          0.88        -27.38        18.25 o                         
   5   6   5        158.29         99.54        24.99 o                         
   6   6   5        383.94        456.93        90.71 o                         
 -13   7   5          1.92         18.17        51.75 o                         
 -12   7   5        127.28        183.02        56.99 o                         
 -11   7   5        255.07        143.03        77.66 o                         
 -10   7   5        520.24        450.85        77.50 o                         
  -9   7   5        201.21        242.92        54.22 o                         
  -8   7   5          1.08          5.66        28.60 o                         
  -7   7   5       2390.94       2375.71       121.12 o                         
  -6   7   5       1641.66       1674.76        73.43 o                         
  -5   7   5        532.70        472.43        38.97 o                         
  -4   7   5       1830.90       1716.38        67.81 o                         
  -3   7   5         11.99         19.38        13.07 o                         
  -2   7   5       1192.32       1212.84       133.59 o                         
  -1   7   5        287.59        256.47        32.44 o                         
   0   7   5         17.82          6.34         4.65 o                         
   1   7   5          0.35        -12.20        13.14 o                         
   2   7   5         26.41         29.51        15.17 o                         
   3   7   5        552.53        547.95        52.69 o                         
   4   7   5         15.20          0.48        14.27 o                         
   5   7   5          7.70         33.84        36.39 o                         
   6   7   5         28.24          6.38        41.42 o                         
 -13   8   5          3.18         54.70        46.22 o                         
 -12   8   5        129.88        100.86        44.21 o                         
 -11   8   5         39.58         29.71        40.15 o                         
 -10   8   5         96.70         79.19        44.40 o                         
  -9   8   5         71.19        116.88        38.73 o                         
  -8   8   5          9.94        -11.20        11.30 o                         
  -7   8   5         88.33         45.82        18.53 o                         
  -6   8   5       1098.64       1035.17        66.07 o                         
  -5   8   5        835.74        851.96        49.54 o                         
  -4   8   5       1970.00       2003.30       117.33 o                         
  -3   8   5        519.45        549.38        56.22 o                         
  -2   8   5          8.13          2.52        18.63 o                         
  -1   8   5        119.24        116.49        18.04 o                         
   0   8   5        136.08        130.59        23.38 o                         
   1   8   5         55.10         37.83        16.99 o                         
   2   8   5         34.33         -0.24        17.72 o                         
   3   8   5         71.78         31.31        21.68 o                         
   4   8   5          6.36        -37.45        24.97 o                         
   5   8   5         24.37         51.26        32.66 o                         
 -13   9   5        290.39        288.05        73.39 o                         
 -12   9   5          5.21          5.47        21.32 o                         
 -11   9   5         78.20        105.79        54.84 o                         
 -10   9   5          2.35        -30.98        78.66 o                         
  -9   9   5        941.88       1001.23       114.80 o                         
  -8   9   5         33.13         41.89        19.02 o                         
  -7   9   5        298.34        294.58        36.88 o                         
  -6   9   5          6.92         15.24        16.44 o                         
  -5   9   5        231.98        194.28        32.40 o                         
  -4   9   5        914.68        916.84        52.78 o                         
  -3   9   5        456.28        445.58        57.18 o                         
  -2   9   5         63.68         64.39        26.71 o                         
  -1   9   5         87.25        105.92        33.92 o                         
   0   9   5         21.57          1.76        12.72 o                         
   1   9   5         10.30         12.13        15.42 o                         
   2   9   5         14.10         -4.43        34.07 o                         
   3   9   5         30.30        -36.07        26.41 o                         
   4   9   5          1.61         36.76        25.78 o                         
 -13  10   5        121.62         80.19        65.24 o                         
 -12  10   5         77.16         25.63        52.41 o                         
 -11  10   5        247.04        236.01        75.94 o                         
 -10  10   5          4.58         -8.84        21.16 o                         
  -9  10   5          0.11          3.56        24.80 o                         
  -8  10   5         67.05         69.19        26.19 o                         
  -7  10   5        279.68        300.13        57.07 o                         
  -6  10   5        280.53        299.36        42.13 o                         
  -5  10   5        209.12        233.10        30.55 o                         
  -4  10   5         11.19         -0.53        12.24 o                         
  -3  10   5        817.51        811.28        76.87 o                         
  -2  10   5        848.06        811.66       105.71 o                         
  -1  10   5        231.39        259.64        62.12 o                         
   0  10   5         85.61         85.22        31.98 o                         
   1  10   5          8.41         22.97        23.41 o                         
   2  10   5        138.76        108.01        36.41 o                         
   3  10   5         87.58         65.65        33.41 o                         
 -12  11   5         93.39        105.51        46.11 o                         
 -11  11   5         26.84          8.36        26.00 o                         
 -10  11   5          6.56         -5.35        40.13 o                         
  -9  11   5          0.69          3.54        29.42 o                         
  -8  11   5          0.85        -26.53        18.84 o                         
  -7  11   5         10.80         24.97        29.18 o                         
  -6  11   5          2.96        -19.69        25.21 o                         
  -5  11   5         53.87         -0.66        26.53 o                         
  -4  11   5         34.29        103.35        71.85 o                         
  -3  11   5        111.92        196.30        81.49 o                         
  -2  11   5        731.33        836.96       110.46 o                         
  -1  11   5        121.58        198.43        60.13 o                         
   0  11   5        236.73        206.57        50.71 o                         
   1  11   5        225.65        276.83        61.72 o                         
   2  11   5          6.34        -28.51        59.76 o                         
   3  11   5        152.75        248.63        80.75 o                         
 -12  12   5         16.82         81.17        38.96 o                         
 -11  12   5        193.77        126.67       126.73 o                         
 -10  12   5         16.45        -28.08        27.02 o                         
  -9  12   5        140.16        101.86        37.75 o                         
  -8  12   5         56.82         28.68        32.95 o                         
  -7  12   5         46.08         26.47        25.38 o                         
  -6  12   5         35.03        103.59        67.99 o                         
  -5  12   5        717.69        818.11       158.75 o                         
  -4  12   5        184.25        126.53        74.69 o                         
  -3  12   5          2.02         40.46        65.40 o                         
  -2  12   5        173.20        152.64        47.99 o                         
  -1  12   5        772.13        720.68       111.84 o                         
   0  12   5        856.66       1139.88       147.86 o                         
   1  12   5         70.48        102.12        45.10 o                         
 -11  13   5        424.53        423.06        85.71 o                         
 -10  13   5         20.63         53.21        32.59 o                         
  -9  13   5          1.95        -29.28        31.71 o                         
  -8  13   5         15.13         38.42        37.30 o                         
  -7  13   5         59.00        113.28        62.94 o                         
  -6  13   5          7.99        -57.17        50.59 o                         
  -5  13   5        131.71        107.11        65.01 o                         
  -4  13   5        356.02        608.29       147.65 o                         
  -3  13   5        191.02        199.39        96.89 o                         
  -2  13   5         10.17         24.90        47.71 o                         
  -1  13   5        108.80        110.78        88.57 o                         
   0  13   5        156.10        337.93        79.53 o                         
 -10  14   5        205.67        178.14        60.49 o                         
  -9  14   5         30.94         80.00        52.61 o                         
  -8  14   5         72.78        101.40        61.11 o                         
  -7  14   5        360.72        497.73       130.00 o                         
  -6  14   5          1.65         16.74        39.66 o                         
  -5  14   5         40.61        -81.80        61.97 o                         
  -4  14   5        309.81        533.71       152.57 o                         
  -3  14   5        549.53        704.36       170.57 o                         
  -2  14   5        298.68        308.87       120.09 o                         
  -1  14   5         56.49         49.93        37.87 o                         
  -9  15   5         70.87        -14.62        36.03 o                         
  -8  15   5          1.51        -49.37        49.25 o                         
  -7  15   5         51.07         19.08        33.77 o                         
  -6  15   5         83.34         53.85        33.41 o                         
  -5  15   5         24.31        -88.60        69.31 o                         
  -4  15   5        115.19        105.28        78.88 o                         
  -3  15   5        517.54        610.81       173.63 o                         
   1 -18   6         15.09         26.61        29.04 o                         
   2 -18   6         82.78        175.71        60.79 o                         
   3 -18   6         33.68         59.68        79.94 o                         
   4 -18   6          1.03        -33.15        36.52 o                         
   5 -18   6        956.76        955.87       127.06 o                         
   6 -18   6        228.17        296.11       102.65 o                         
  -1 -17   6         80.74         56.71        31.87 o                         
   0 -17   6          5.35         59.61        44.75 o                         
   1 -17   6        194.26        213.41        66.98 o                         
   2 -17   6         22.42        118.83        51.59 o                         
   3 -17   6         50.25        113.36        40.49 o                         
   4 -17   6         84.31         73.16        32.08 o                         
   5 -17   6         81.82         60.44        45.37 o                         
   6 -17   6        239.45        361.34       106.93 o                         
   7 -17   6        603.39        690.16       152.74 o                         
  -2 -16   6         49.14         76.53        32.44 o                         
  -1 -16   6         62.26         65.98        32.76 o                         
   0 -16   6        153.14        183.66        48.74 o                         
   1 -16   6         14.96         -1.17        26.76 o                         
   2 -16   6         46.74         58.87        31.10 o                         
   3 -16   6        720.66        794.63       119.66 o                         
   4 -16   6        163.63        157.37        78.60 o                         
   5 -16   6         94.00         57.37        42.49 o                         
   6 -16   6        451.59        530.00       124.82 o                         
   7 -16   6        380.86        578.57       142.68 o                         
   8 -16   6        459.66        576.03       147.40 o                         
  -4 -15   6        144.32        288.49       111.01 o                         
  -3 -15   6        325.63        409.86       125.84 o                         
  -2 -15   6          4.09        -38.45        39.50 o                         
  -1 -15   6        107.82         77.66        33.04 o                         
   0 -15   6        259.13        296.90        49.13 o                         
   1 -15   6        114.90        117.26        44.31 o                         
   2 -15   6        208.65        203.65        51.88 o                         
   3 -15   6        307.49        316.45        65.42 o                         
   4 -15   6        315.36        263.09        61.82 o                         
   5 -15   6       1312.24       1255.33       185.90 o                         
   6 -15   6        243.09        135.20        75.81 o                         
   7 -15   6        329.63        314.43       100.80 o                         
   8 -15   6        413.74        388.25       125.05 o                         
   9 -15   6        553.38        761.97       173.35 o                         
  -5 -14   6        145.02        113.43       112.55 o                         
  -4 -14   6        403.10        521.82        90.91 o                         
  -3 -14   6        593.20        611.62        92.76 o                         
  -2 -14   6        548.74        563.60        89.67 o                         
  -1 -14   6          6.18         15.05        18.00 o                         
   0 -14   6         77.26        120.20        31.60 o                         
   1 -14   6        241.08        283.75        55.37 o                         
   2 -14   6         71.51        162.52       266.30 o                         
   3 -14   6        138.10        124.01        71.48 o                         
   4 -14   6       1074.98        909.89       135.95 o                         
   5 -14   6       1215.62       1299.68       185.49 o                         
   6 -14   6        191.16        218.34        78.42 o                         
   7 -14   6         81.76         51.94        49.35 o                         
   8 -14   6        447.87        300.43       108.04 o                         
   9 -14   6       1058.52       1310.59       223.75 o                         
  10 -14   6         19.45          9.71        34.98 o                         
  -6 -13   6         39.07         62.25        61.48 o                         
  -5 -13   6         39.41          3.35        29.26 o                         
  -4 -13   6        410.82        565.04        91.12 o                         
  -3 -13   6        646.86        792.63       166.39 o                         
  -2 -13   6        958.82        954.83        90.99 o                         
  -1 -13   6        142.82        152.14        57.58 o                         
   0 -13   6        726.48        635.90        79.30 o                         
   1 -13   6        471.80        332.29        51.46 o                         
   2 -13   6          6.29          8.95        13.39 o                         
   3 -13   6         43.80         23.56        13.52 o                         
   4 -13   6        711.66        623.36        61.12 o                         
   5 -13   6        787.76        881.33       150.79 o                         
   6 -13   6       1392.16       1412.17       201.31 o                         
   7 -13   6          2.74         73.50        53.76 o                         
   8 -13   6        161.47        242.18        92.22 o                         
   9 -13   6        495.59        695.33       170.08 o                         
  10 -13   6        363.62        351.41       122.31 o                         
  -7 -12   6        446.71        500.34        93.74 o                         
  -6 -12   6        178.56        244.14        78.79 o                         
  -5 -12   6        143.56        169.19        50.16 o                         
  -4 -12   6         21.42         31.64        13.82 o                         
  -3 -12   6        637.35        780.07        68.13 o                         
  -2 -12   6       1273.96       1272.59       105.93 o                         
  -1 -12   6        632.03        681.30        79.44 o                         
   0 -12   6        119.05         97.14        27.64 o                         
   1 -12   6        853.82        876.25        81.01 o                         
   2 -12   6       1619.89       1523.49        97.65 o                         
   3 -12   6        183.62        146.88        25.27 o                         
   4 -12   6        153.62        119.70        23.82 o                         
   5 -12   6        453.60        439.90       107.18 o                         
   6 -12   6       3423.91       3844.58       321.47 o                         
   7 -12   6        203.91        288.94        92.91 o                         
   8 -12   6         43.31         18.27        42.10 o                         
   9 -12   6          2.29        -17.24        38.52 o                         
  10 -12   6         77.41         13.16        36.05 o                         
  -7 -11   6        511.69        645.33       106.33 o                         
  -6 -11   6        920.01        937.88       122.15 o                         
  -5 -11   6        483.49        558.91        88.34 o                         
  -4 -11   6         22.28         34.39        19.93 o                         
  -3 -11   6         47.31         52.88        19.10 o                         
  -2 -11   6       1706.94       1758.94       124.85 o                         
  -1 -11   6       1669.32       1581.91       119.62 o                         
   0 -11   6         62.76         44.64        65.07 o                         
   1 -11   6        310.46        240.72        37.13 o                         
   2 -11   6          3.36          7.53        26.24 o                         
   3 -11   6        217.10        218.37        32.73 o                         
   4 -11   6         58.92         41.73        12.65 o                         
   5 -11   6        279.47        185.06        68.81 o                         
   6 -11   6       1408.75       1267.00       182.41 o                         
   7 -11   6       1161.38       1309.06       196.42 o                         
   8 -11   6        494.46        505.22       133.35 o                         
   9 -11   6          0.63         32.93        50.08 o                         
  10 -11   6         98.74        104.88        83.32 o                         
  -8 -10   6          6.84         50.33        54.91 o                         
  -7 -10   6         67.67         76.25        68.35 o                         
  -6 -10   6        933.92        981.80       193.74 o                         
  -5 -10   6       1491.75       1624.78        98.97 o                         
  -4 -10   6        588.99        630.18        84.60 o                         
  -3 -10   6         12.76         -2.01        27.96 o                         
  -2 -10   6        668.59        713.36        80.13 o                         
  -1 -10   6       2508.71       2634.85       150.88 o                         
   0 -10   6       1756.73       1737.54       123.97 o                         
   1 -10   6        229.90        180.18        33.68 o                         
   2 -10   6        424.84        348.38        57.58 o                         
   3 -10   6        117.13        108.40        22.04 o                         
   4 -10   6        216.15        204.21        23.00 o                         
   5 -10   6        344.26        290.07        88.99 o                         
   6 -10   6        606.07        649.82       130.29 o                         
   7 -10   6       1466.78       1422.56       202.17 o                         
   8 -10   6        163.04        181.08        72.60 o                         
   9 -10   6        110.21         81.96        57.95 o                         
  10 -10   6         15.53         78.94        53.01 o                         
  -9  -9   6        148.97         97.70        68.58 o                         
  -8  -9   6        313.60        202.90        95.73 o                         
  -7  -9   6          1.84        118.56        74.62 o                         
  -6  -9   6        772.79       1048.97       192.86 o                         
  -5  -9   6        528.45        468.14       116.19 o                         
  -4  -9   6       1247.06       1230.89       112.61 o                         
  -3  -9   6        316.81        513.68        75.02 o                         
  -2  -9   6         14.37          5.04        30.65 o                         
  -1  -9   6       1225.50       1896.80       931.07 o                         
   0  -9   6        500.57        509.45        66.93 o                         
   1  -9   6       1497.50       1366.64        79.26 o                         
   2  -9   6        134.03        109.92        46.21 o                         
   3  -9   6        145.93        106.53        21.56 o                         
   4  -9   6          4.49          8.72        15.83 o                         
   5  -9   6        231.37        192.86        69.67 o                         
   6  -9   6        349.33        301.55        41.30 o                         
   7  -9   6       1564.82       1436.07       201.31 o                         
   8  -9   6        301.87        382.94       112.76 o                         
   9  -9   6        427.43        457.80       124.72 o                         
  10  -9   6        141.04        141.63        69.41 o                         
  -9  -8   6         53.45        147.71        93.46 o                         
  -8  -8   6        320.19        435.85       129.98 o                         
  -7  -8   6         54.21         10.87        41.43 o                         
  -6  -8   6         56.22         36.32        19.11 o                         
  -5  -8   6        590.72        593.58       131.53 o                         
  -4  -8   6       2397.27       2739.40       264.54 o                         
  -3  -8   6        428.50        518.93        77.72 o                         
  -2  -8   6        448.55        415.06        50.39 o                         
  -1  -8   6         65.35         71.14        30.86 o                         
   0  -8   6       1747.77       1831.74        85.12 o                         
   1  -8   6        155.10        108.10        44.38 o                         
   2  -8   6         13.78         14.93        19.01 o                         
   3  -8   6         97.40        152.97        36.64 o                         
   4  -8   6        157.01        122.27        23.43 o                         
   5  -8   6        374.66        438.25       102.03 o                         
   6  -8   6          9.86          7.66         9.03 o                         
   7  -8   6        130.26        140.62        66.32 o                         
   8  -8   6        224.86        226.27        76.49 o                         
   9  -8   6        113.71        148.32        75.11 o                         
  10  -8   6         33.80        -44.53        49.97 o                         
 -10  -7   6        187.37        135.65        93.55 o                         
  -9  -7   6         35.69        -97.04        68.88 o                         
  -8  -7   6         47.89        299.49       111.15 o                         
  -7  -7   6        148.60         91.88        59.11 o                         
  -6  -7   6          5.87         -0.10        15.06 o                         
  -5  -7   6        864.74        947.58       160.69 o                         
  -4  -7   6       1256.79       1200.27       171.82 o                         
  -3  -7   6       2496.21       2629.52       128.42 o                         
  -2  -7   6       2615.81       2677.49       129.72 o                         
  -1  -7   6       2041.84       2053.83       192.37 o                         
   0  -7   6       1695.23       1691.35        71.96 o                         
   1  -7   6         26.43          0.67        24.33 o                         
   2  -7   6         12.33         32.39        31.27 o                         
   3  -7   6        969.84       1011.27        62.90 o                         
   4  -7   6       1328.56       1364.53        96.30 o                         
   5  -7   6         67.23         71.54        20.22 o                         
   6  -7   6        154.54        152.25        25.08 o                         
   7  -7   6        393.20        398.14       100.79 o                         
   8  -7   6         56.13        184.06        87.44 o                         
   9  -7   6          2.37        -19.38        36.84 o                         
  10  -7   6        457.32        370.29       124.73 o                         
 -10  -6   6        229.02        285.15       119.91 o                         
  -9  -6   6         16.13        -82.32        64.65 o                         
  -8  -6   6          5.42         53.37        66.21 o                         
  -7  -6   6         15.88         -1.93        12.86 o                         
  -6  -6   6         75.95         70.35        26.46 o                         
  -5  -6   6         17.22        -25.62        53.40 o                         
  -4  -6   6         47.53        -32.81        28.80 o                         
  -3  -6   6        959.55        868.23       132.36 o                         
  -2  -6   6       1549.25       1554.00        75.26 o                         
  -1  -6   6       2458.60       2556.75       206.07 o                         
   0  -6   6       1298.11       1336.34        99.36 o                         
   1  -6   6         13.52          7.95        19.67 o                         
   2  -6   6        309.33        263.46        61.51 o                         
   3  -6   6        474.55        510.59        43.33 o                         
   4  -6   6        230.31        240.36        31.04 o                         
   5  -6   6        389.62        391.38        46.26 o                         
   6  -6   6         47.95        -24.74        40.57 o                         
   7  -6   6        280.22        299.92        88.67 o                         
   8  -6   6        207.64        210.25        83.75 o                         
   9  -6   6         73.40        119.28        63.57 o                         
  10  -6   6          0.49        121.84        64.20 o                         
 -11  -5   6         61.59         28.43        58.71 o                         
 -10  -5   6         81.55        145.75        80.84 o                         
  -9  -5   6         87.19        222.78        91.57 o                         
  -8  -5   6          7.32        -30.98        42.51 o                         
  -7  -5   6        533.37        380.11        54.35 o                         
  -6  -5   6        526.61        584.20        77.89 o                         
  -5  -5   6         99.53        104.72        56.57 o                         
  -4  -5   6        414.95        376.55        93.81 o                         
  -3  -5   6         43.11         42.88        31.46 o                         
  -2  -5   6       1053.10        907.53        45.72 o                         
  -1  -5   6        305.09        141.22        48.77 o                         
   0  -5   6       4239.54       4912.51       270.07 o                         
   1  -5   6        742.39        703.50       103.79 o                         
   2  -5   6       1867.01       1744.80        64.53 o                         
   3  -5   6          4.95          7.51         9.85 o                         
   4  -5   6        969.04        861.87        72.76 o                         
   5  -5   6        966.33        847.57        61.74 o                         
   6  -5   6         16.44          9.85        13.12 o                         
   7  -5   6        231.32        220.93        35.72 o                         
   8  -5   6        514.40        412.34        70.40 o                         
   9  -5   6         91.04        146.32        48.65 o                         
  10  -5   6         21.15        -21.38        25.71 o                         
 -11  -4   6         28.78         29.93        62.47 o                         
 -10  -4   6         39.06        -44.87        52.88 o                         
  -9  -4   6          6.66        -86.65        60.72 o                         
  -8  -4   6          3.29        -11.00        50.69 o                         
  -7  -4   6        772.99        736.09        40.82 o                         
  -6  -4   6          4.79          3.49        15.74 o                         
  -5  -4   6        755.42        920.49       141.73 o                         
  -4  -4   6        343.46        242.15        71.68 o                         
  -3  -4   6        660.96        785.81       113.01 o                         
  -2  -4   6        144.11        152.95        50.19 o                         
  -1  -4   6        663.10        644.51        94.70 o                         
   0  -4   6       8735.78      12888.38       409.51 o                         
   1  -4   6       1868.92       2111.81       237.59 o                         
   2  -4   6         28.43         11.93        11.21 o                         
   3  -4   6       1438.25       1437.10        55.07 o                         
   4  -4   6         42.24         59.66        15.75 o                         
   5  -4   6        887.90        895.60        66.34 o                         
   6  -4   6        128.55         90.66        25.72 o                         
   7  -4   6          1.60         -6.08        12.35 o                         
   8  -4   6        325.58        355.45        67.71 o                         
   9  -4   6        155.14        173.44        50.34 o                         
  10  -4   6        443.66        515.15        91.70 o                         
 -12  -3   6        348.89        274.80       125.39 o                         
 -11  -3   6         72.11         37.82        53.16 o                         
 -10  -3   6         70.21        -96.12        67.25 o                         
  -9  -3   6          1.43          6.87        42.95 o                         
  -8  -3   6        165.15        194.83        87.79 o                         
  -7  -3   6         77.25         68.65        13.66 o                         
  -6  -3   6        249.83        260.71        52.97 o                         
  -5  -3   6         49.66         24.11        37.71 o                         
  -4  -3   6         47.19         14.96        20.43 o                         
  -3  -3   6       1283.45       1342.22       139.67 o                         
  -2  -3   6        681.31        920.88       108.86 o                         
  -1  -3   6        194.71        507.71        75.40 o                         
   0  -3   6       1160.71       1680.11        87.40 o                         
   1  -3   6       1867.82       2514.12        88.68 o                         
   2  -3   6       4839.43       4958.07       109.88 o                         
   3  -3   6       3503.01       3655.44       141.02 o                         
   4  -3   6         23.85         23.43        16.01 o                         
   5  -3   6        250.59        199.84        30.77 o                         
   6  -3   6        573.26        580.19        55.91 o                         
   7  -3   6        479.18        481.87        76.68 o                         
   8  -3   6         93.73         53.75        30.44 o                         
   9  -3   6         49.55         87.55        42.12 o                         
  10  -3   6        188.70        200.22        59.31 o                         
 -12  -2   6        104.30         32.89        48.93 o                         
 -11  -2   6        271.99        391.31       129.54 o                         
 -10  -2   6        314.59        421.44       128.74 o                         
  -9  -2   6        678.45        706.30       151.77 o                         
  -8  -2   6         29.31         15.16        39.86 o                         
  -7  -2   6        257.57        202.48        52.10 o                         
  -6  -2   6        914.68        909.42        92.59 o                         
  -5  -2   6        286.01        227.30        67.84 o                         
  -4  -2   6        127.47        139.45        45.57 o                         
  -3  -2   6       2009.48       1667.95       194.73 o                         
  -2  -2   6       3738.41       4423.00       152.12 o                         
  -1  -2   6       1010.66       1278.33        49.97 o                         
   0  -2   6        216.59        278.79        36.95 o                         
   1  -2   6       4948.53       5941.04       107.93 o                         
   2  -2   6       4091.80       4237.50       107.62 o                         
   3  -2   6       3704.93       3677.62       116.21 o                         
   4  -2   6        686.05        655.37        48.82 o                         
   5  -2   6         57.23         58.28        18.62 o                         
   6  -2   6        689.73        791.53        91.91 o                         
   7  -2   6        366.12        343.11        99.16 o                         
   8  -2   6         65.91         91.16        41.77 o                         
   9  -2   6         55.74         47.49        24.69 o                         
  10  -2   6        349.92        318.66        74.91 o                         
 -12  -1   6         12.42         15.36        55.39 o                         
 -11  -1   6        151.24         70.64        78.05 o                         
 -10  -1   6       1177.12       1479.22       225.89 o                         
  -9  -1   6        812.80        918.36       168.21 o                         
  -8  -1   6        480.23        434.07       111.79 o                         
  -7  -1   6         20.76         30.57        22.86 o                         
  -6  -1   6        447.80        591.97        72.62 o                         
  -5  -1   6       1847.11       1621.96       161.22 o                         
  -4  -1   6         12.85         48.46        23.55 o                         
  -3  -1   6        307.29        246.12        37.29 o                         
  -2  -1   6       4223.61       4206.26       100.98 o                         
  -1  -1   6       2085.88       2170.32        60.56 o                         
   0  -1   6       5974.40       7327.02       154.97 o                         
   1  -1   6         62.45         58.46        12.71 o                         
   2  -1   6        603.28        594.62        43.44 o                         
   3  -1   6       3368.32       3464.38        96.41 o                         
   4  -1   6       1436.68       1491.70        88.21 o                         
   5  -1   6       1050.50        941.29        98.16 o                         
   6  -1   6        274.14        277.99        44.07 o                         
   7  -1   6        399.13        345.55        47.99 o                         
   8  -1   6         35.62         70.36        25.52 o                         
   9  -1   6        104.89         65.97        27.90 o                         
 -13   0   6        106.23        -55.30        63.00 o                         
 -12   0   6          7.56         50.51        64.07 o                         
 -11   0   6        208.19        191.53        92.53 o                         
 -10   0   6        950.62       1144.82       194.69 o                         
  -9   0   6        583.63        554.84       129.14 o                         
  -8   0   6       3080.10       2998.40       272.95 o                         
  -7   0   6        490.19        527.99        64.08 o                         
  -6   0   6        829.23        852.04        51.09 o                         
  -5   0   6       2041.95       2102.43       174.86 o                         
  -4   0   6        551.42        471.50        75.68 o                         
  -3   0   6        142.70        141.96        21.84 o                         
  -2   0   6       3126.36       3249.22        74.64 o                         
  -1   0   6       7730.21       7908.01       121.67 o                         
   0   0   6       4790.28       5276.12       105.75 o                         
   1   0   6        352.07        381.08        23.85 o                         
   2   0   6        474.74        474.97        45.12 o                         
   3   0   6       1549.30       1360.69       162.18 o                         
   4   0   6       2795.04       2913.91       161.83 o                         
   5   0   6        606.70        633.11        54.15 o                         
   6   0   6         13.80         11.02        18.74 o                         
   7   0   6         30.46         15.65        17.16 o                         
   8   0   6        259.19        208.18        44.45 o                         
   9   0   6         80.32         -2.22        33.81 o                         
 -13   1   6        422.70        614.60       177.64 o                         
 -12   1   6        318.59        251.11       103.78 o                         
 -11   1   6         39.70         56.46        62.95 o                         
 -10   1   6        122.86        191.27        86.54 o                         
  -9   1   6       1820.03       2075.83       236.73 o                         
  -8   1   6       3027.04       3150.89       175.00 o                         
  -7   1   6       1471.26       1308.37       102.96 o                         
  -6   1   6          5.49          6.19        14.01 o                         
  -5   1   6         20.89          6.60        24.09 o                         
  -4   1   6       4180.39       4267.87       132.97 o                         
  -3   1   6       2670.61       2655.56        81.86 o                         
  -2   1   6         81.66        110.67        12.83 o                         
  -1   1   6        755.73        734.35        37.04 o                         
   0   1   6       1828.47       1826.56        61.66 o                         
   1   1   6       4696.30       5010.32       106.53 o                         
   2   1   6        357.44        401.78        69.25 o                         
   3   1   6         98.33        114.20        22.95 o                         
   4   1   6       3999.66       3883.05       178.84 o                         
   5   1   6       1097.99       1178.22        88.42 o                         
   6   1   6        133.00        125.87        28.57 o                         
   7   1   6        101.31         73.06        26.37 o                         
   8   1   6         41.65         45.32        30.03 o                         
 -13   2   6        409.33        334.10       138.95 o                         
 -12   2   6        684.13        869.57       190.66 o                         
 -11   2   6        170.31        225.09        88.92 o                         
 -10   2   6        443.48        486.54       120.55 o                         
  -9   2   6        525.10        433.59       108.27 o                         
  -8   2   6       2095.71       2583.58       240.32 o                         
  -7   2   6       2933.13       2677.43       147.12 o                         
  -6   2   6        490.17        455.41        50.68 o                         
  -5   2   6        367.19        392.45        34.62 o                         
  -4   2   6       1871.84       1956.14        68.48 o                         
  -3   2   6       1267.40       1294.00        56.24 o                         
  -2   2   6         59.13         54.42        12.67 o                         
  -1   2   6       2730.26       2727.24       141.27 o                         
   0   2   6        382.41        323.39        28.81 o                         
   1   2   6       4012.34       4396.02       215.79 o                         
   2   2   6        284.34        185.51        29.29 o                         
   3   2   6        126.45        161.73        24.93 o                         
   4   2   6        760.30        810.07        63.78 o                         
   5   2   6        160.92        119.27        28.93 o                         
   6   2   6        689.78        733.85        66.16 o                         
   7   2   6        291.24        372.31        50.10 o                         
   8   2   6         28.24          3.09        45.31 o                         
 -13   3   6         29.03         24.64        55.44 o                         
 -12   3   6        657.68        399.53       129.69 o                         
 -11   3   6       1251.85       1733.44       245.93 o                         
 -10   3   6        483.24        701.43       107.46 o                         
  -9   3   6         75.65         99.98        28.37 o                         
  -8   3   6        697.18        657.88        68.20 o                         
  -7   3   6       2307.86       2051.92       107.25 o                         
  -6   3   6       3981.98       3864.10       123.38 o                         
  -5   3   6        380.37        312.58        28.41 o                         
  -4   3   6         70.54         45.03         9.36 o                         
  -3   3   6        648.64        632.56        29.98 o                         
  -2   3   6        518.47        508.29        38.49 o                         
  -1   3   6        106.84        106.28        22.79 o                         
   0   3   6       1649.64       1566.47        76.39 o                         
   1   3   6       2842.24       2974.80        96.22 o                         
   2   3   6       2158.69       2325.26        98.37 o                         
   3   3   6        244.92        265.13        35.06 o                         
   4   3   6          2.13         -6.18        12.65 o                         
   5   3   6        706.80        738.76        64.53 o                         
   6   3   6         84.46         47.44        19.93 o                         
   7   3   6         43.32         64.80        25.40 o                         
   8   3   6          1.20         20.08        42.63 o                         
 -13   4   6         29.69         52.28        51.19 o                         
 -12   4   6        340.59        377.07        78.67 o                         
 -11   4   6        715.95        858.57       120.60 o                         
 -10   4   6        641.87       1050.00       125.02 o                         
  -9   4   6        256.98        305.19        48.48 o                         
  -8   4   6        191.44        165.28        33.70 o                         
  -7   4   6       2961.79       3044.55       179.83 o                         
  -6   4   6       3909.76       3873.75       148.37 o                         
  -5   4   6       1162.85       1058.14        49.67 o                         
  -4   4   6         35.86         38.16        10.09 o                         
  -3   4   6          3.86         -3.91         9.32 o                         
  -2   4   6        444.18        453.27        34.93 o                         
  -1   4   6        596.79        696.93        53.51 o                         
   0   4   6        244.11        253.65        25.16 o                         
   1   4   6        136.97        143.66        19.60 o                         
   2   4   6       1955.60       2027.30        79.96 o                         
   3   4   6         17.42         13.38        12.74 o                         
   4   4   6        932.89        939.59        61.28 o                         
   5   4   6         24.16         30.87        18.79 o                         
   6   4   6         87.07        126.13        39.28 o                         
   7   4   6         26.79         31.71        21.96 o                         
 -13   5   6         61.84        120.55        40.40 o                         
 -12   5   6        112.99         25.99        68.61 o                         
 -11   5   6        704.67        748.28       106.94 o                         
 -10   5   6        829.36        932.92       116.65 o                         
  -9   5   6       1059.87        981.53        82.01 o                         
  -8   5   6        165.33        127.78        28.41 o                         
  -7   5   6        387.66        430.21        62.30 o                         
  -6   5   6        539.55        545.89        75.45 o                         
  -5   5   6        704.24        626.10        51.52 o                         
  -4   5   6        580.12        532.12        28.49 o                         
  -3   5   6          0.59         12.82         9.47 o                         
  -2   5   6        257.45        237.30        24.60 o                         
  -1   5   6         77.30         81.30        30.31 o                         
   0   5   6         33.13         27.84         9.16 o                         
   1   5   6         73.33         90.61        14.47 o                         
   2   5   6        977.49        944.66        50.95 o                         
   3   5   6        492.90        468.34        40.51 o                         
   4   5   6        226.22        198.26        37.39 o                         
   5   5   6         12.32         35.70        24.42 o                         
   6   5   6         10.42          0.53        15.42 o                         
 -13   6   6         13.52          6.27        27.04 o                         
 -12   6   6          2.13        -60.00        40.00 o                         
 -11   6   6        443.19        374.04       100.19 o                         
 -10   6   6        922.77        908.04       114.58 o                         
  -9   6   6       2227.29       2170.69       123.00 o                         
  -8   6   6       2041.75       2000.71       115.81 o                         
  -7   6   6        480.04        405.03        61.60 o                         
  -6   6   6        441.44        392.77        61.02 o                         
  -5   6   6         82.26         70.51        16.20 o                         
  -4   6   6        707.20        650.59        39.64 o                         
  -3   6   6        178.38        179.39        24.67 o                         
  -2   6   6          0.13         -4.09        11.13 o                         
  -1   6   6         37.15         41.80        12.38 o                         
   0   6   6         20.67          9.80        10.71 o                         
   1   6   6         75.99         65.44        12.63 o                         
   2   6   6         20.39         19.02         9.77 o                         
   3   6   6          0.64        -19.66        13.11 o                         
   4   6   6        379.57        463.06        51.35 o                         
   5   6   6        284.45        327.73        61.74 o                         
   6   6   6        239.31        382.75        90.17 o                         
 -13   7   6          8.74        -28.55        87.32 o                         
 -12   7   6         36.96        -39.72        33.05 o                         
 -11   7   6         71.98         47.51        37.44 o                         
 -10   7   6        149.32        109.82        43.73 o                         
  -9   7   6        782.09        940.18       112.57 o                         
  -8   7   6        155.20        168.67        52.94 o                         
  -7   7   6        362.61        457.28       103.80 o                         
  -6   7   6        297.58        235.21        45.54 o                         
  -5   7   6          8.06         10.56        16.09 o                         
  -4   7   6        147.83        174.93        28.60 o                         
  -3   7   6         52.86         70.35        21.99 o                         
  -2   7   6        295.82        279.74        44.12 o                         
  -1   7   6        249.00        194.33        26.04 o                         
   0   7   6         78.70         99.17        11.57 o                         
   1   7   6         10.46        -13.53        14.40 o                         
   2   7   6         51.08         42.10        22.20 o                         
   3   7   6        390.90        410.66        67.03 o                         
   4   7   6         33.20         -2.41        23.01 o                         
   5   7   6        243.71        251.32       115.59 o                         
 -13   8   6        121.22        103.35        51.80 o                         
 -12   8   6        174.57        227.61        64.38 o                         
 -11   8   6         54.44         -4.26        34.48 o                         
 -10   8   6         11.62         40.01        22.79 o                         
  -9   8   6         22.62         -0.58        35.35 o                         
  -8   8   6        986.60       1026.43        80.34 o                         
  -7   8   6        464.89        527.81        55.96 o                         
  -6   8   6        337.97        325.33        54.94 o                         
  -5   8   6         25.77         35.19        10.42 o                         
  -4   8   6        207.97        165.14        34.09 o                         
  -3   8   6        113.60        121.21        27.45 o                         
  -2   8   6        206.90        214.27        39.03 o                         
  -1   8   6         99.58        109.21        15.62 o                         
   0   8   6        164.77        147.48        21.15 o                         
   1   8   6        311.52        359.97        42.30 o                         
   2   8   6        370.57        467.08        74.86 o                         
   3   8   6         13.68          3.44        21.68 o                         
   4   8   6        156.33        141.42        46.62 o                         
 -13   9   6         35.18        113.03        50.02 o                         
 -12   9   6          4.30         80.84        40.18 o                         
 -11   9   6         16.02          8.57        44.23 o                         
 -10   9   6         51.20         46.08        34.14 o                         
  -9   9   6         22.43          7.94        23.52 o                         
  -8   9   6          7.28         35.10        51.16 o                         
  -7   9   6        144.14        173.09        33.52 o                         
  -6   9   6        919.11        925.73        71.64 o                         
  -5   9   6        333.33        318.11        32.35 o                         
  -4   9   6        957.29        825.65        93.36 o                         
  -3   9   6        148.19        160.86        37.48 o                         
  -2   9   6        191.60        151.77        29.37 o                         
  -1   9   6        193.78        177.21        43.51 o                         
   0   9   6        260.32        282.03        79.45 o                         
   1   9   6          1.90        -41.12        28.95 o                         
   2   9   6        118.18        122.30        37.07 o                         
   3   9   6        107.01        154.07        45.80 o                         
   4   9   6        445.02        613.98        94.02 o                         
 -12  10   6          9.57         53.83        40.35 o                         
 -11  10   6          6.72         34.40        25.43 o                         
 -10  10   6          1.90         -2.76        23.04 o                         
  -9  10   6        131.86        105.17        43.26 o                         
  -8  10   6          1.74         27.20        24.49 o                         
  -7  10   6        190.14        211.59        52.54 o                         
  -6  10   6         10.12         40.24        55.93 o                         
  -5  10   6        921.60        967.67       115.94 o                         
  -4  10   6        689.68        697.44        80.52 o                         
  -3  10   6        895.10        931.97       168.43 o                         
  -2  10   6        144.37        197.39        83.67 o                         
  -1  10   6         11.07        -24.94        31.82 o                         
   0  10   6        185.37        189.96        48.77 o                         
   1  10   6         73.90         32.27        26.07 o                         
   2  10   6        145.76        178.00        51.72 o                         
   3  10   6        200.81        232.46        63.48 o                         
 -12  11   6         57.40         68.28        95.39 o                         
 -11  11   6         23.92        -31.72        32.80 o                         
 -10  11   6          1.63        -42.83        37.94 o                         
  -9  11   6         11.25        -34.69        35.21 o                         
  -8  11   6        274.12        323.24        66.65 o                         
  -7  11   6         47.91         62.30        37.83 o                         
  -6  11   6         50.46         44.34        38.56 o                         
  -5  11   6        373.35        375.42       109.01 o                         
  -4  11   6        645.65        759.50       155.29 o                         
  -3  11   6        886.71        929.94       176.43 o                         
  -2  11   6        394.54        512.88       135.64 o                         
  -1  11   6        124.92        229.55       125.62 o                         
   0  11   6        429.59        429.91        72.59 o                         
   1  11   6        211.76        290.07        64.36 o                         
   2  11   6        282.77        284.85        68.17 o                         
 -11  12   6        166.60        128.67        85.94 o                         
 -10  12   6        146.95        119.21        60.22 o                         
  -9  12   6          0.86        -18.93        34.03 o                         
  -8  12   6        196.44        237.61        61.14 o                         
  -7  12   6        390.20        450.10        84.84 o                         
  -6  12   6         79.15        115.50        45.40 o                         
  -5  12   6         71.17        108.63        67.70 o                         
  -4  12   6        109.26        137.59        75.51 o                         
  -3  12   6        265.30        311.40        98.67 o                         
  -2  12   6        602.36        771.69       175.24 o                         
  -1  12   6         36.30         85.02        56.05 o                         
   0  12   6          4.22        -14.92        29.09 o                         
   1  12   6        205.07        223.93        55.99 o                         
 -11  13   6         30.82         35.52        41.81 o                         
 -10  13   6         76.13         89.54        58.06 o                         
  -9  13   6         68.68         18.36        32.71 o                         
  -8  13   6         17.76         -9.07        33.61 o                         
  -7  13   6        417.72        589.95       137.75 o                         
  -6  13   6        239.67        251.41        99.30 o                         
  -5  13   6         93.13       1148.27       197.68 o                         
  -4  13   6         98.83        196.98        91.31 o                         
  -3  13   6        648.71        561.71       148.97 o                         
  -2  13   6       1099.42       1230.96       238.57 o                         
  -1  13   6        247.05        280.17        88.75 o                         
 -10  14   6        276.21        243.83        95.44 o                         
  -9  14   6        157.37        215.96        62.64 o                         
  -8  14   6          9.78         34.77        41.31 o                         
  -7  14   6         28.16         70.11        63.39 o                         
  -6  14   6        107.95        184.77        96.25 o                         
  -5  14   6         76.80        308.28       120.44 o                         
  -4  14   6         45.69        103.28        85.27 o                         
  -3  14   6        115.01        264.84       113.66 o                         
  -2  14   6        355.12        404.21       142.92 o                         
  -7  15   6         30.88        -25.98        73.87 o                         
  -6  15   6        213.39        406.26       135.60 o                         
  -5  15   6        313.09        600.16       163.40 o                         
   1 -18   7          4.35        -40.57        36.28 o                         
   2 -18   7         35.45         74.06        43.99 o                         
   3 -18   7         66.73        120.11        77.34 o                         
   4 -18   7        927.17        967.60       124.32 o                         
   5 -18   7        414.26        439.46       115.23 o                         
  -1 -17   7          9.40        -43.79        29.19 o                         
   0 -17   7        137.53        257.51       116.62 o                         
   1 -17   7        111.26         85.50        53.83 o                         
   2 -17   7         70.80        -64.20        58.56 o                         
   3 -17   7        163.38        211.74        61.25 o                         
   4 -17   7        715.62        751.64       108.47 o                         
   5 -17   7        473.05        672.60       141.93 o                         
   6 -17   7         51.78         53.32        46.68 o                         
   7 -17   7          1.09         35.01        48.69 o                         
  -3 -16   7        106.01        100.33        82.13 o                         
  -2 -16   7         12.27         -1.78        20.52 o                         
  -1 -16   7        129.74        151.18        53.08 o                         
   0 -16   7         50.91         81.73        77.59 o                         
   1 -16   7        282.25        370.71        72.29 o                         
   2 -16   7        331.01        398.62        87.09 o                         
   3 -16   7         13.39        -18.74        61.10 o                         
   4 -16   7        322.13        370.73        74.52 o                         
   5 -16   7       1446.11       1616.56       216.07 o                         
   6 -16   7        548.09        711.97       149.18 o                         
   7 -16   7         82.35         -6.31        27.37 o                         
   8 -16   7          0.72         65.00        37.60 o                         
  -4 -15   7          9.65        -46.49        58.30 o                         
  -3 -15   7        106.52         98.05        65.98 o                         
  -2 -15   7        220.00        287.39        68.18 o                         
  -1 -15   7         12.05         53.58        37.31 o                         
   0 -15   7        314.16        303.70        52.65 o                         
   1 -15   7        766.73        945.77       107.50 o                         
   2 -15   7        477.51        477.70        96.64 o                         
   3 -15   7          8.06         -1.78        21.96 o                         
   4 -15   7          3.42         21.64        22.23 o                         
   5 -15   7        826.71        846.52       111.77 o                         
   6 -15   7        970.81       1062.34       183.92 o                         
   7 -15   7        526.02        477.29       139.54 o                         
   8 -15   7         21.27          8.80        33.87 o                         
   9 -15   7         96.24        122.34        73.91 o                         
  -5 -14   7        134.14        116.59        76.71 o                         
  -4 -14   7         12.48         13.58        34.64 o                         
  -3 -14   7        192.60        303.41        70.64 o                         
  -2 -14   7         90.66         75.44        54.05 o                         
  -1 -14   7        182.99        186.80        44.93 o                         
   0 -14   7         62.33         34.30        22.73 o                         
   1 -14   7        291.10        387.52       106.39 o                         
   2 -14   7        599.47        754.44        97.55 o                         
   3 -14   7        121.94         92.45        60.75 o                         
   4 -14   7         88.56         60.40        31.36 o                         
   5 -14   7        560.91        381.41       108.80 o                         
   6 -14   7        902.57        995.63       178.01 o                         
   7 -14   7        740.27        851.45       168.33 o                         
   8 -14   7         33.17         41.88        49.72 o                         
   9 -14   7         35.79          2.51        29.48 o                         
  -6 -13   7        592.73        763.40       180.42 o                         
  -5 -13   7        547.65        693.55       197.21 o                         
  -4 -13   7         93.16         61.88        25.59 o                         
  -3 -13   7        111.69         36.40        31.17 o                         
  -2 -13   7        528.40        534.68        75.25 o                         
  -1 -13   7        702.45        637.04        82.96 o                         
   0 -13   7         12.42         22.63        21.71 o                         
   1 -13   7         81.25         91.46        33.79 o                         
   2 -13   7        331.43        376.86        43.65 o                         
   3 -13   7       1806.49       1743.31        90.00 o                         
   4 -13   7        258.67        253.86        56.67 o                         
   5 -13   7         10.37         39.40        31.60 o                         
   6 -13   7        379.95        311.98        98.73 o                         
   7 -13   7       1116.90        969.30       182.29 o                         
   8 -13   7        418.47        564.76       143.59 o                         
   9 -13   7        160.80         46.43        75.72 o                         
  -7 -12   7          0.91         18.01        62.20 o                         
  -6 -12   7        579.32        732.28       108.22 o                         
  -5 -12   7       1154.71       1399.92       139.52 o                         
  -4 -12   7        107.22        102.76        28.03 o                         
  -3 -12   7        109.80         54.20        27.80 o                         
  -2 -12   7          5.18         15.32        19.73 o                         
  -1 -12   7         13.47         15.79        43.71 o                         
   0 -12   7         21.14          6.23        20.21 o                         
   1 -12   7        126.21         99.91        49.80 o                         
   2 -12   7        517.89        420.69        69.69 o                         
   3 -12   7       1320.48       1342.27        86.57 o                         
   4 -12   7        412.18        431.71        42.26 o                         
   5 -12   7        565.71        608.38       125.31 o                         
   6 -12   7         35.76        -61.47        47.73 o                         
   7 -12   7        133.18        148.04        76.43 o                         
   8 -12   7        440.32        405.82       123.63 o                         
   9 -12   7        225.17        259.16        97.13 o                         
  10 -12   7         50.52         51.27        55.19 o                         
  -8 -11   7        150.91        137.22        67.95 o                         
  -7 -11   7         34.37        -21.72        28.99 o                         
  -6 -11   7         76.62        125.41        40.00 o                         
  -5 -11   7        343.95        408.91        53.18 o                         
  -4 -11   7       1684.54       1540.72       209.09 o                         
  -3 -11   7        708.68        656.86        62.36 o                         
  -2 -11   7         55.52         31.18        19.01 o                         
  -1 -11   7         38.22         -7.77        19.54 o                         
   0 -11   7         93.08        113.22        35.12 o                         
   1 -11   7       1820.40       1831.18       113.96 o                         
   2 -11   7        792.58        690.49        63.13 o                         
   3 -11   7       1110.56       1092.14        96.72 o                         
   4 -11   7        281.55        250.36        35.33 o                         
   5 -11   7       1353.78       1235.02        86.67 o                         
   6 -11   7        415.33        282.65        97.45 o                         
   7 -11   7         13.31         -4.65        24.81 o                         
   8 -11   7        342.60        298.86       105.40 o                         
   9 -11   7        224.17        173.08        89.09 o                         
  10 -11   7         84.82         10.14        34.59 o                         
  -8 -10   7        501.01        492.32       147.01 o                         
  -7 -10   7        442.57        431.24       127.93 o                         
  -6 -10   7          1.19          2.11        30.46 o                         
  -5 -10   7        404.91        337.64        62.32 o                         
  -4 -10   7        667.77        815.96        90.80 o                         
  -3 -10   7        115.06         48.58        21.11 o                         
  -2 -10   7        408.53        407.70        85.36 o                         
  -1 -10   7         36.59         71.94        31.34 o                         
   0 -10   7        108.37         81.39        33.29 o                         
   1 -10   7         82.51         82.26        23.79 o                         
   2 -10   7        106.02         69.95        80.52 o                         
   3 -10   7         67.37         49.98        14.42 o                         
   4 -10   7        339.71        302.93        60.34 o                         
   5 -10   7        619.40        504.37       113.11 o                         
   6 -10   7        394.16        377.83       104.55 o                         
   7 -10   7        163.65        112.66        61.83 o                         
   8 -10   7          9.18         51.65        45.27 o                         
   9 -10   7         12.63        -25.26        64.64 o                         
  10 -10   7        117.61        196.74       114.04 o                         
  -9  -9   7        137.47         95.12        73.27 o                         
  -8  -9   7        478.17        459.29       139.65 o                         
  -7  -9   7        647.40        565.08       148.16 o                         
  -6  -9   7        799.50        657.90       153.79 o                         
  -5  -9   7        139.74         81.46        28.72 o                         
  -4  -9   7        221.57        269.50        51.42 o                         
  -3  -9   7        136.36        143.53        35.77 o                         
  -2  -9   7        412.60        325.47        87.87 o                         
  -1  -9   7       1073.94        987.20        97.28 o                         
   0  -9   7        299.95        270.54       104.86 o                         
   1  -9   7        101.84         74.60        22.14 o                         
   2  -9   7        175.43         81.05        46.87 o                         
   3  -9   7         10.72          5.55         5.54 o                         
   4  -9   7         30.52          9.90        14.02 o                         
   5  -9   7          5.36         25.33        32.57 o                         
   6  -9   7        782.11        800.06        73.29 o                         
   7  -9   7       1285.71       1028.61       174.51 o                         
   8  -9   7        246.70         39.27        59.13 o                         
   9  -9   7         32.26        -23.38        41.44 o                         
  10  -9   7         28.40         -1.90        31.92 o                         
 -10  -8   7         34.76         26.20        63.26 o                         
  -9  -8   7          1.07         12.61        42.03 o                         
  -8  -8   7        259.06        435.23       132.75 o                         
  -7  -8   7        615.34        563.69       141.82 o                         
  -6  -8   7        514.75        747.35       154.12 o                         
  -5  -8   7         56.39        113.70        38.16 o                         
  -4  -8   7        123.99        112.56        28.88 o                         
  -3  -8   7        107.69        121.44        29.76 o                         
  -2  -8   7          3.89          3.53        31.72 o                         
  -1  -8   7        850.85        816.20       131.09 o                         
   0  -8   7        839.04        777.17        60.10 o                         
   1  -8   7       1937.01       2031.90       188.95 o                         
   2  -8   7        475.89        533.64        99.39 o                         
   3  -8   7        215.43        194.93        40.24 o                         
   4  -8   7        273.58        249.85        42.83 o                         
   5  -8   7         33.49         34.44        21.74 o                         
   6  -8   7        608.80        515.60        55.79 o                         
   7  -8   7        930.89        947.95       171.43 o                         
   8  -8   7       1312.87       1365.70       215.86 o                         
   9  -8   7        673.63        507.39       131.55 o                         
  10  -8   7         15.00         87.65        36.82 o                         
 -10  -7   7         93.77        134.98        81.17 o                         
  -9  -7   7         38.90         75.27        67.05 o                         
  -8  -7   7          6.08        -30.98        56.96 o                         
  -7  -7   7          2.87          1.22        23.94 o                         
  -6  -7   7         29.42         67.40        41.28 o                         
  -5  -7   7        475.31        385.36        65.89 o                         
  -4  -7   7        427.58        470.16       116.37 o                         
  -3  -7   7        103.72        192.19        32.72 o                         
  -2  -7   7       1095.00       1012.34       143.73 o                         
  -1  -7   7         64.54         48.63        36.33 o                         
   0  -7   7       3223.74       2883.03       170.78 o                         
   1  -7   7        384.12        412.24        84.13 o                         
   2  -7   7        307.96        241.63        29.81 o                         
   3  -7   7         92.71         91.30        20.36 o                         
   4  -7   7         13.35        -13.71        34.25 o                         
   5  -7   7        812.78        791.51        73.50 o                         
   6  -7   7        161.67        135.52        29.04 o                         
   7  -7   7        335.93        381.29       109.55 o                         
   8  -7   7        997.62       1044.06       182.92 o                         
   9  -7   7        167.08        196.15        75.85 o                         
  10  -7   7        656.40        518.32       141.78 o                         
 -11  -6   7          1.95       -110.73        81.16 o                         
 -10  -6   7         34.78        -27.48        60.35 o                         
  -9  -6   7          3.25        -36.97        68.84 o                         
  -8  -6   7         13.12        -10.01        65.56 o                         
  -7  -6   7         32.21         49.76        23.45 o                         
  -6  -6   7        619.44        486.57       121.36 o                         
  -5  -6   7        657.33        644.24        81.59 o                         
  -4  -6   7        393.23        462.01       102.21 o                         
  -3  -6   7        520.96        411.52        93.05 o                         
  -2  -6   7        833.12        821.41       123.60 o                         
  -1  -6   7        552.54        611.84       108.35 o                         
   0  -6   7       1338.81       1327.52       106.97 o                         
   1  -6   7       2595.74       3320.86       228.61 o                         
   2  -6   7        690.55        690.37        46.18 o                         
   3  -6   7          5.39         10.96        15.20 o                         
   4  -6   7       1361.23       1346.61        79.05 o                         
   5  -6   7        620.74        631.06        65.13 o                         
   6  -6   7       1351.58       1468.29       191.78 o                         
   7  -6   7        175.22        201.61        82.29 o                         
   8  -6   7        842.71       1003.10       178.87 o                         
   9  -6   7        704.24        744.78       160.20 o                         
  10  -6   7        349.07        385.28       119.71 o                         
 -11  -5   7         97.39       -136.75        91.17 o                         
 -10  -5   7        124.46         24.33        46.85 o                         
  -9  -5   7        330.22        392.16       130.27 o                         
  -8  -5   7        127.98        113.10        46.84 o                         
  -7  -5   7         22.79         90.18        68.06 o                         
  -6  -5   7        109.05         66.01        55.20 o                         
  -5  -5   7        103.13         87.82        26.71 o                         
  -4  -5   7        528.56        495.40       101.20 o                         
  -3  -5   7       4449.31       4914.82       299.87 o                         
  -2  -5   7       3744.15       3687.11       245.91 o                         
  -1  -5   7       4468.03       5282.34       299.59 o                         
   0  -5   7         19.19          2.71        20.24 o                         
   1  -5   7        269.38        214.35        32.97 o                         
   2  -5   7       1263.89       1333.08        59.88 o                         
   3  -5   7       1398.30       1385.30        86.63 o                         
   4  -5   7        273.96        258.29        66.96 o                         
   5  -5   7         36.88         19.17         7.05 o                         
   6  -5   7        977.00        817.34        61.95 o                         
   7  -5   7        443.49        469.40       120.84 o                         
   8  -5   7          8.32         -1.92        35.45 o                         
   9  -5   7        333.63        266.15       100.40 o                         
  10  -5   7        552.93        631.58       154.58 o                         
 -11  -4   7         41.61         61.81        43.56 o                         
 -10  -4   7         94.87         31.90        43.56 o                         
  -9  -4   7        225.32        232.22        90.16 o                         
  -8  -4   7        341.49        299.12        25.91 o                         
  -7  -4   7         31.34          9.87        41.60 o                         
  -6  -4   7         46.50         47.02        36.41 o                         
  -5  -4   7        261.18        345.69        61.57 o                         
  -4  -4   7        272.15        299.14        81.51 o                         
  -3  -4   7       1868.79       1885.13       179.30 o                         
  -2  -4   7        161.96         61.21        29.37 o                         
  -1  -4   7      18181.43      25833.31       600.68 o                         
   0  -4   7       1507.07       2170.61       108.31 o                         
   1  -4   7       1531.50       2079.32        87.80 o                         
   2  -4   7       6306.89       7293.79       184.04 o                         
   3  -4   7       1739.99       1784.34        70.05 o                         
   4  -4   7        490.29        438.38        39.18 o                         
   5  -4   7         10.70         33.18        17.56 o                         
   6  -4   7        325.43        316.04        45.70 o                         
   7  -4   7       1084.44       1106.13       174.21 o                         
   8  -4   7         25.24         97.21        40.91 o                         
   9  -4   7        447.20        395.44        80.71 o                         
 -12  -3   7        393.72        351.18       132.19 o                         
 -11  -3   7         20.91         24.81        65.68 o                         
 -10  -3   7        169.79         59.86        43.57 o                         
  -9  -3   7        201.63        318.61       109.70 o                         
  -8  -3   7        566.91        532.24        85.78 o                         
  -7  -3   7         32.39         79.20        52.02 o                         
  -6  -3   7       1795.78       1750.14       201.29 o                         
  -5  -3   7       2562.81       2583.30       125.03 o                         
  -4  -3   7        159.51         99.10        46.74 o                         
  -3  -3   7          8.17         -2.56        20.00 o                         
  -2  -3   7       1235.84       1235.22       130.02 o                         
  -1  -3   7       3737.22       4981.57       138.40 o                         
   0  -3   7       2697.68       3781.45       141.31 o                         
   1  -3   7       1672.67       1878.22        67.34 o                         
   2  -3   7        873.07        913.36        64.60 o                         
   3  -3   7       1526.70       1534.03        69.01 o                         
   4  -3   7        896.62        912.50        61.32 o                         
   5  -3   7        477.68        454.83        55.23 o                         
   6  -3   7        264.13        209.99        36.36 o                         
   7  -3   7        955.79       1031.60       117.16 o                         
   8  -3   7        772.97        915.28       115.01 o                         
   9  -3   7         14.05         -1.43        33.01 o                         
 -12  -2   7        405.07        544.06       170.96 o                         
 -11  -2   7         67.88         81.16        61.59 o                         
 -10  -2   7        106.75        184.27        91.26 o                         
  -9  -2   7         14.70         13.93        35.23 o                         
  -8  -2   7       1158.34       1277.95        94.00 o                         
  -7  -2   7        153.77         72.46        25.98 o                         
  -6  -2   7        175.59        156.49        60.67 o                         
  -5  -2   7       1096.12       1142.75       147.27 o                         
  -4  -2   7        637.42        595.93        68.73 o                         
  -3  -2   7       2774.63       3062.76       141.53 o                         
  -2  -2   7       1223.15       1474.13        77.04 o                         
  -1  -2   7       5191.35       5944.04       181.19 o                         
   0  -2   7      21922.64      28785.83       477.96 o                         
   1  -2   7       2898.34       3299.12        80.57 o                         
   2  -2   7        256.69        280.36        29.88 o                         
   3  -2   7        595.25        660.67        53.78 o                         
   4  -2   7        439.44        465.76        57.71 o                         
   5  -2   7        670.91        764.15        89.61 o                         
   6  -2   7          3.97        -31.39        53.99 o                         
   7  -2   7        232.39        146.41        72.98 o                         
   8  -2   7       1150.25       1172.49       132.37 o                         
   9  -2   7        112.48         96.95        34.18 o                         
 -12  -1   7        740.09        847.47       191.48 o                         
 -11  -1   7        614.99        867.03       194.05 o                         
 -10  -1   7         65.57         94.82        73.92 o                         
  -9  -1   7         30.07        -24.72        35.83 o                         
  -8  -1   7       1517.23       1363.96       145.63 o                         
  -7  -1   7        581.13        454.15        59.41 o                         
  -6  -1   7         66.09         49.90        35.82 o                         
  -5  -1   7        137.96        153.50        51.91 o                         
  -4  -1   7       4242.89       4302.91       170.34 o                         
  -3  -1   7         61.56        114.72        18.14 o                         
  -2  -1   7       2522.14       3049.65        84.42 o                         
  -1  -1   7         45.19         65.04        11.64 o                         
   0  -1   7      22904.72      25080.09       363.27 o                         
   1  -1   7       3790.73       3885.61       100.12 o                         
   2  -1   7        668.90        757.67        52.27 o                         
   3  -1   7        113.95        105.94        23.43 o                         
   4  -1   7        592.63        566.07        73.43 o                         
   5  -1   7        288.87        275.86        36.44 o                         
   6  -1   7         48.51         25.35        29.62 o                         
   7  -1   7         91.98         71.35        31.02 o                         
   8  -1   7        524.88        509.49        70.07 o                         
   9  -1   7        118.62        144.89        52.78 o                         
 -13   0   7        253.30        125.15        84.41 o                         
 -12   0   7        480.54        628.98       168.71 o                         
 -11   0   7       1411.51       1570.65       244.12 o                         
 -10   0   7        827.19        978.23       179.69 o                         
  -9   0   7         91.43        170.29        71.57 o                         
  -8   0   7        293.66        264.46        75.04 o                         
  -7   0   7        916.92        700.24       105.01 o                         
  -6   0   7        205.57        227.31        72.58 o                         
  -5   0   7         25.97         73.42        36.61 o                         
  -4   0   7       2937.20       3017.35       114.39 o                         
  -3   0   7       5805.28       6182.87       115.78 o                         
  -2   0   7       5578.62       6271.36       110.85 o                         
  -1   0   7        364.42        458.13        31.74 o                         
   0   0   7        844.97        811.58        45.61 o                         
   1   0   7       5293.36       5317.30       101.49 o                         
   2   0   7       5505.37       5735.69       207.74 o                         
   3   0   7        296.95        367.01        45.96 o                         
   4   0   7        185.87        185.23        27.62 o                         
   5   0   7         39.32         56.24        19.85 o                         
   6   0   7        539.07        521.41        62.96 o                         
   7   0   7         34.25         43.25        18.82 o                         
   8   0   7         64.74         76.75        30.08 o                         
 -13   1   7         19.59        -61.62        66.78 o                         
 -12   1   7        369.44        368.45       130.32 o                         
 -11   1   7       1128.71       1501.66       237.39 o                         
 -10   1   7       1060.28       1292.67       208.40 o                         
  -9   1   7        224.61        266.57       100.18 o                         
  -8   1   7         59.05        -14.92        35.16 o                         
  -7   1   7        574.92        645.66       110.07 o                         
  -6   1   7       1510.57       1409.02        75.50 o                         
  -5   1   7       1356.73       1407.22        85.10 o                         
  -4   1   7       4927.33       5580.04       220.08 o                         
  -3   1   7       2653.64       2720.28        74.18 o                         
  -2   1   7       6256.68       6367.05       106.09 o                         
  -1   1   7         63.88         46.90        10.30 o                         
   0   1   7          0.70          9.43         6.25 o                         
   1   1   7       1604.82       1541.31        69.02 o                         
   2   1   7        899.96        946.46        62.65 o                         
   3   1   7        365.68        308.36        37.21 o                         
   4   1   7        133.63        143.46        30.38 o                         
   5   1   7         42.57         54.44        25.99 o                         
   6   1   7         96.32         70.78        21.59 o                         
   7   1   7          2.95        -18.10        25.20 o                         
   8   1   7          2.90         11.42        66.83 o                         
 -13   2   7        130.60        132.57        94.73 o                         
 -12   2   7        207.16        118.32        62.52 o                         
 -11   2   7       1166.22       1332.25       214.88 o                         
 -10   2   7       1821.04       2676.94       281.60 o                         
  -9   2   7        834.07       1075.29       104.52 o                         
  -8   2   7         86.29         86.14        24.41 o                         
  -7   2   7          3.92         24.63        11.30 o                         
  -6   2   7        793.33        744.14        45.81 o                         
  -5   2   7       1530.88       1547.49        66.25 o                         
  -4   2   7        668.30        736.41        43.84 o                         
  -3   2   7       1184.09       1131.45        54.19 o                         
  -2   2   7       1920.13       1666.98        94.35 o                         
  -1   2   7        897.99        849.82        42.47 o                         
   0   2   7       4866.58       4904.23       116.22 o                         
   1   2   7       1928.27       2019.80       103.42 o                         
   2   2   7       1824.41       1686.50        98.86 o                         
   3   2   7         43.26         51.98        18.24 o                         
   4   2   7        742.94        882.33        80.89 o                         
   5   2   7        138.92        164.79        32.92 o                         
   6   2   7         40.79         14.97        18.36 o                         
   7   2   7         10.32         -8.09        19.48 o                         
 -13   3   7        356.28        476.49       102.52 o                         
 -12   3   7         29.00         21.92        29.94 o                         
 -11   3   7         24.01         10.42        34.54 o                         
 -10   3   7        880.94       1179.68       201.43 o                         
  -9   3   7        956.75        877.36        95.48 o                         
  -8   3   7        423.02        445.21        47.68 o                         
  -7   3   7        141.91        177.47        26.91 o                         
  -6   3   7       1233.27       1314.76        62.88 o                         
  -5   3   7        546.78        495.30        35.10 o                         
  -4   3   7         81.80         87.94        14.02 o                         
  -3   3   7         31.45         31.98        15.31 o                         
  -2   3   7        621.21        545.62        48.37 o                         
  -1   3   7        850.28        847.54        48.48 o                         
   0   3   7        414.73        397.39        35.79 o                         
   1   3   7         87.71         78.67        18.11 o                         
   2   3   7          9.44         -4.89        14.60 o                         
   3   3   7       1114.72       1116.22        76.39 o                         
   4   3   7        499.64        559.48        57.04 o                         
   5   3   7        237.83        276.12        39.81 o                         
   6   3   7         90.60         84.49        40.40 o                         
   7   3   7         14.18        -31.27        20.85 o                         
 -13   4   7        300.38        296.24       123.61 o                         
 -12   4   7        513.97        602.72       109.13 o                         
 -11   4   7          0.72         42.14        39.42 o                         
 -10   4   7        339.23        340.40        71.34 o                         
  -9   4   7        388.36        389.17        54.61 o                         
  -8   4   7        531.62        593.81        63.22 o                         
  -7   4   7        461.83        418.98        56.35 o                         
  -6   4   7         96.65         65.61        22.81 o                         
  -5   4   7         50.22         44.32        12.37 o                         
  -4   4   7        413.22        432.22        26.40 o                         
  -3   4   7         56.02         39.14        10.63 o                         
  -2   4   7          2.27        -21.44        14.29 o                         
  -1   4   7       1091.05       1239.65        68.37 o                         
   0   4   7        614.93        561.99        33.09 o                         
   1   4   7        430.19        422.14        34.02 o                         
   2   4   7        140.38        146.31        19.68 o                         
   3   4   7          0.11         11.84        12.31 o                         
   4   4   7         78.30         60.28        18.31 o                         
   5   4   7         34.48         15.36        15.43 o                         
   6   4   7        135.11        141.36        35.79 o                         
 -13   5   7        109.61        136.96        55.98 o                         
 -12   5   7        449.30        430.82        95.40 o                         
 -11   5   7         41.37         80.10        44.39 o                         
 -10   5   7          6.64        -18.72        36.04 o                         
  -9   5   7        830.10        781.44       159.44 o                         
  -8   5   7        739.93        720.84        85.05 o                         
  -7   5   7        895.22        944.18        75.70 o                         
  -6   5   7        284.47        253.42        58.16 o                         
  -5   5   7         74.72         69.66        16.54 o                         
  -4   5   7        250.96        192.03        26.27 o                         
  -3   5   7         86.97         71.43        27.13 o                         
  -2   5   7          7.40         18.30        11.04 o                         
  -1   5   7         80.57        107.13        29.90 o                         
   0   5   7          1.68         22.59         8.83 o                         
   1   5   7       2133.01       2117.20        75.22 o                         
   2   5   7        773.55        759.40        47.70 o                         
   3   5   7        459.72        484.26        40.87 o                         
   4   5   7         75.38         90.39        24.57 o                         
   5   5   7          1.43        -12.43        18.66 o                         
   6   5   7        165.12        223.63        58.46 o                         
 -13   6   7        121.03        153.03        90.36 o                         
 -12   6   7        145.86        175.43       110.58 o                         
 -11   6   7         88.72        160.66        81.11 o                         
 -10   6   7        117.35         51.45        45.00 o                         
  -9   6   7         75.76         66.36        31.77 o                         
  -8   6   7         12.88         17.93        46.23 o                         
  -7   6   7         47.77         45.82        31.22 o                         
  -6   6   7       1352.49       1346.27        80.80 o                         
  -5   6   7        145.41        122.83        18.98 o                         
  -4   6   7        545.99        525.41        45.04 o                         
  -3   6   7         25.74         -2.27        12.36 o                         
  -2   6   7         32.12         47.62        16.64 o                         
  -1   6   7        111.71        107.50        20.98 o                         
   0   6   7         13.53         12.78         9.48 o                         
   1   6   7         85.51         66.92        17.85 o                         
   2   6   7         10.74         29.83        10.86 o                         
   3   6   7        166.78        180.32        32.12 o                         
   4   6   7         71.22        113.41        37.03 o                         
   5   6   7         55.15         49.52        38.21 o                         
 -13   7   7         55.15         -2.71       118.82 o                         
 -12   7   7        135.45         18.99        35.96 o                         
 -11   7   7        785.85        834.82       157.42 o                         
 -10   7   7        351.18        430.82       113.84 o                         
  -9   7   7        408.85        324.33       100.12 o                         
  -8   7   7         11.17         57.99        44.69 o                         
  -7   7   7         47.64         38.06        20.69 o                         
  -6   7   7       1019.72        966.64        61.52 o                         
  -5   7   7         60.65         76.26        10.85 o                         
  -4   7   7       1155.92       1144.75        87.59 o                         
  -3   7   7         14.96         -2.98        17.53 o                         
  -2   7   7          2.70        -12.86        16.40 o                         
  -1   7   7        302.25        358.60        39.86 o                         
   0   7   7        612.48        578.87        45.09 o                         
   1   7   7        276.29        211.73        28.92 o                         
   2   7   7        131.48         60.02        22.21 o                         
   3   7   7        414.22        502.41        76.39 o                         
   4   7   7        532.84        579.46       106.00 o                         
   5   7   7        106.58        160.35        52.01 o                         
 -13   8   7          2.72        144.21        73.87 o                         
 -12   8   7          1.21         46.06        46.06 o                         
 -11   8   7         82.76        129.18        74.28 o                         
 -10   8   7         40.89         67.27        40.56 o                         
  -9   8   7        360.91        312.76        97.89 o                         
  -8   8   7        680.79        790.76        87.61 o                         
  -7   8   7        581.47        451.17       117.51 o                         
  -6   8   7        135.03        101.93        16.24 o                         
  -5   8   7        273.95        229.76        41.97 o                         
  -4   8   7        732.67        728.94        83.03 o                         
  -3   8   7        796.09        792.08        86.81 o                         
  -2   8   7         12.95         46.67        16.81 o                         
  -1   8   7          9.07         20.07        12.68 o                         
   0   8   7         10.36         -0.34        19.29 o                         
   1   8   7        103.49         13.48        24.26 o                         
   2   8   7         27.14         19.81        33.21 o                         
   3   8   7        130.42        106.71        39.67 o                         
   4   8   7        370.35        474.02        83.14 o                         
 -13   9   7         49.96         24.09        39.44 o                         
 -12   9   7         11.73        -10.44        29.75 o                         
 -11   9   7          1.09         14.20        41.68 o                         
 -10   9   7         92.33        -41.51        45.34 o                         
  -9   9   7        478.56        545.00       129.27 o                         
  -8   9   7        678.67        673.88       139.76 o                         
  -7   9   7        117.41        166.45        52.18 o                         
  -6   9   7       1153.73       1122.60       100.01 o                         
  -5   9   7        328.92        327.87        68.71 o                         
  -4   9   7        173.32        212.44        52.67 o                         
  -3   9   7       1068.75       1118.34       184.96 o                         
  -2   9   7       1285.02       1085.30       189.36 o                         
  -1   9   7        174.53        105.51        45.52 o                         
   0   9   7        117.92         46.02        39.51 o                         
   1   9   7        287.92        264.85        54.88 o                         
   2   9   7        171.63        195.70        51.63 o                         
   3   9   7         66.61         -1.67        50.91 o                         
 -12  10   7         15.58          5.98        28.10 o                         
 -11  10   7         83.36         73.01        51.06 o                         
 -10  10   7          4.44         24.59        49.26 o                         
  -9  10   7          2.88        -90.29        60.19 o                         
  -8  10   7        440.32        430.37       116.67 o                         
  -7  10   7       1016.74       1020.77       122.84 o                         
  -6  10   7       1206.21       1399.59       144.55 o                         
  -5  10   7         16.97        -41.90        45.12 o                         
  -4  10   7         83.96        158.92        70.75 o                         
  -3  10   7        504.67        404.88       121.29 o                         
  -2  10   7        430.75        427.34       123.13 o                         
  -1  10   7         38.33          8.41        33.18 o                         
   0  10   7         11.74        -10.48        21.50 o                         
   1  10   7        259.71        301.19        60.61 o                         
   2  10   7        198.84         84.62        33.37 o                         
 -12  11   7         10.50         -6.40        32.39 o                         
 -11  11   7         89.67        122.78        71.18 o                         
 -10  11   7         81.09        160.31        70.53 o                         
  -9  11   7         17.68         32.97        47.53 o                         
  -8  11   7         71.92        135.51        44.45 o                         
  -7  11   7       1096.17       1130.50       133.62 o                         
  -6  11   7       1022.43       1206.02       137.69 o                         
  -5  11   7       1208.09       1313.57       206.92 o                         
  -4  11   7        595.63        751.12       161.64 o                         
  -3  11   7          1.47        -80.76        62.17 o                         
  -2  11   7        471.57        593.76       149.75 o                         
  -1  11   7        190.63        264.32       111.64 o                         
   0  11   7         36.75         37.39        26.37 o                         
   1  11   7          6.69        -25.77        35.37 o                         
 -11  12   7         48.68         44.67        46.91 o                         
 -10  12   7        181.30        164.54        75.32 o                         
  -9  12   7        147.21        210.10        79.28 o                         
  -8  12   7         16.28         29.69        36.26 o                         
  -7  12   7        467.17        592.90       100.68 o                         
  -6  12   7        774.43        996.45       186.90 o                         
  -5  12   7       1334.48       1827.85       256.30 o                         
  -4  12   7        153.50        179.61        93.18 o                         
  -3  12   7          8.63        -66.89        60.45 o                         
  -2  12   7         89.11         76.58        73.48 o                         
  -1  12   7        334.89        275.94       116.93 o                         
   0  12   7          9.41        -85.61        57.07 o                         
 -10  13   7        280.77        199.06        80.75 o                         
  -9  13   7        337.54        428.86        87.20 o                         
  -8  13   7        305.82        274.89        68.73 o                         
  -7  13   7          3.52        -34.31        49.05 o                         
  -6  13   7          1.09         98.24        67.06 o                         
  -5  13   7        538.88        748.10       175.53 o                         
  -4  13   7        372.93        224.89        92.67 o                         
  -3  13   7        208.69        113.47        77.94 o                         
  -2  13   7          0.70        -30.75        52.09 o                         
  -9  14   7        217.93        398.20        84.48 o                         
  -8  14   7        456.54        306.37       108.98 o                         
  -7  14   7         76.13         99.16        65.19 o                         
  -6  14   7         56.16        133.05        75.93 o                         
  -5  14   7        592.45        818.47       186.47 o                         
  -4  14   7        129.00        365.96       133.41 o                         
   1 -18   8        586.56        477.69       151.74 o                         
   2 -18   8         53.42         37.46        50.39 o                         
   3 -18   8        259.42        229.29       104.51 o                         
   4 -18   8         13.76         57.36        35.45 o                         
   5 -18   8        307.36        405.62       113.67 o                         
  -1 -17   8         41.82         -3.84        22.38 o                         
   0 -17   8        265.66        328.63       133.14 o                         
   1 -17   8       1422.57       1408.08       235.07 o                         
   2 -17   8        175.55        187.00        54.25 o                         
   3 -17   8        328.85        530.59        93.70 o                         
   4 -17   8        111.71         72.58        36.26 o                         
   5 -17   8         23.40        -90.10        60.06 o                         
   6 -17   8        232.19        171.82        78.99 o                         
   7 -17   8         11.69       -107.00        71.33 o                         
  -3 -16   8         81.99        315.74       121.65 o                         
  -2 -16   8        141.23         93.74        43.89 o                         
  -1 -16   8         72.45         34.12        41.11 o                         
   0 -16   8         48.71         11.93        32.79 o                         
   1 -16   8        370.47        384.59        72.16 o                         
   2 -16   8        610.30        654.34       109.00 o                         
   3 -16   8        453.10        484.21        84.65 o                         
   4 -16   8        262.31        162.92        52.23 o                         
   5 -16   8         99.30         49.55        33.05 o                         
   6 -16   8        102.03         47.07        42.75 o                         
   7 -16   8         29.69          3.47        34.67 o                         
   8 -16   8          1.21         64.17        69.22 o                         
  -4 -15   8         37.51          5.73        29.39 o                         
  -3 -15   8          0.64        -42.05        29.05 o                         
  -2 -15   8        551.85        791.53       188.90 o                         
  -1 -15   8        854.84        913.47       105.21 o                         
   0 -15   8         90.96         53.38        19.76 o                         
   1 -15   8        113.26        173.05        49.96 o                         
   2 -15   8        735.97        733.37       121.12 o                         
   3 -15   8        204.61        188.21        53.86 o                         
   4 -15   8        493.47        581.28        91.33 o                         
   5 -15   8        190.18        248.68        61.03 o                         
   6 -15   8         82.55         23.89        34.21 o                         
   7 -15   8        173.38        334.89       116.28 o                         
   8 -15   8          2.71        -42.81        47.79 o                         
  -5 -14   8        435.81        350.43       126.09 o                         
  -4 -14   8         20.16        -71.94        76.16 o                         
  -3 -14   8         20.45         37.03        46.09 o                         
  -2 -14   8        522.42        576.58        92.77 o                         
  -1 -14   8        460.24        549.96        80.61 o                         
   0 -14   8        297.97        406.03        71.93 o                         
   1 -14   8        143.69         96.96        39.17 o                         
   2 -14   8         12.40         11.57        20.43 o                         
   3 -14   8        160.86        177.75        58.52 o                         
   4 -14   8        336.15        330.14        67.15 o                         
   5 -14   8        226.11        311.29        67.13 o                         
   6 -14   8        524.39        615.48       142.84 o                         
   7 -14   8         11.26        -22.42        38.58 o                         
   8 -14   8         38.08        -63.94        57.08 o                         
   9 -14   8          9.69        -65.14        57.34 o                         
  -6 -13   8         21.47       -119.09        79.40 o                         
  -5 -13   8        257.84        195.29       101.48 o                         
  -4 -13   8        129.11        194.52        89.96 o                         
  -3 -13   8        327.49        355.40       139.96 o                         
  -2 -13   8          0.44         -7.88        22.59 o                         
  -1 -13   8        331.63        318.76        61.65 o                         
   0 -13   8        793.28        666.53        89.41 o                         
   1 -13   8        268.46        392.76        94.56 o                         
   2 -13   8        555.75        422.70        72.29 o                         
   3 -13   8         30.68         20.37        29.07 o                         
   4 -13   8         47.20         52.19        32.84 o                         
   5 -13   8        571.45        597.59       130.25 o                         
   6 -13   8        514.02        540.36       134.54 o                         
   7 -13   8          5.05        139.46        76.23 o                         
   8 -13   8         69.79         -3.84        33.55 o                         
   9 -13   8         71.12        148.84        73.09 o                         
  -7 -12   8        656.52        772.38       186.66 o                         
  -6 -12   8        186.25        243.61       115.13 o                         
  -5 -12   8        225.07        190.59        50.02 o                         
  -4 -12   8        330.93        305.98        46.16 o                         
  -3 -12   8        109.37        122.37        39.60 o                         
  -2 -12   8         74.31         40.45        20.00 o                         
  -1 -12   8          3.96         12.17        33.97 o                         
   0 -12   8          1.29         20.84        21.72 o                         
   1 -12   8        445.13        363.82        53.34 o                         
   2 -12   8         83.35         87.63        23.82 o                         
   3 -12   8         45.76         49.19        19.11 o                         
   4 -12   8          2.22         12.51        12.49 o                         
   5 -12   8        154.76        239.07        85.28 o                         
   6 -12   8        632.69        783.85       158.87 o                         
   7 -12   8        370.90        538.67       137.04 o                         
   8 -12   8        167.19        246.43        96.49 o                         
   9 -12   8         53.93        -29.14        45.19 o                         
  -8 -11   8        188.37        146.49        89.44 o                         
  -7 -11   8        418.91        440.14        81.95 o                         
  -6 -11   8        430.18        486.29        81.09 o                         
  -5 -11   8        409.47        404.64        71.16 o                         
  -4 -11   8          0.57         -7.17        14.72 o                         
  -3 -11   8         89.79        165.87        75.90 o                         
  -2 -11   8        105.13        117.42        40.42 o                         
  -1 -11   8          7.96        -30.76        60.33 o                         
   0 -11   8       1232.47       1278.76       120.59 o                         
   1 -11   8         30.75         32.30        20.52 o                         
   2 -11   8         25.63         28.44        37.80 o                         
   3 -11   8        260.41        268.79        32.07 o                         
   4 -11   8        257.02        257.05        38.30 o                         
   5 -11   8         13.28        -52.22        44.98 o                         
   6 -11   8         13.66        -47.49        45.10 o                         
   7 -11   8        668.85        638.02       146.57 o                         
   8 -11   8        287.09        413.55       123.21 o                         
   9 -11   8        160.86        125.65        67.93 o                         
  -8 -10   8         52.89         23.10        49.81 o                         
  -7 -10   8        317.38        228.31        99.04 o                         
  -6 -10   8        720.82        734.01        94.32 o                         
  -5 -10   8       1203.33       1131.43       109.88 o                         
  -4 -10   8          3.15         19.57        34.09 o                         
  -3 -10   8        110.72         88.38        56.25 o                         
  -2 -10   8         66.51         20.98        32.53 o                         
  -1 -10   8         17.67         33.58        31.01 o                         
   0 -10   8        170.83         58.41        42.51 o                         
   1 -10   8         23.40         14.94        45.84 o                         
   2 -10   8       1333.63       1410.26       175.06 o                         
   3 -10   8        253.93        236.11        25.55 o                         
   4 -10   8        220.18        226.90        44.17 o                         
   5 -10   8       1273.34       1263.66       103.06 o                         
   6 -10   8         59.32         86.88        53.98 o                         
   7 -10   8        238.75        484.26       127.63 o                         
   8 -10   8        118.46        157.37        82.91 o                         
   9 -10   8        786.46        831.99       174.94 o                         
  -9  -9   8        116.12        166.53        88.57 o                         
  -8  -9   8         15.86         92.62        64.01 o                         
  -7  -9   8         30.41        121.09        81.32 o                         
  -6  -9   8          2.39         14.74        55.95 o                         
  -5  -9   8        462.82        463.62        66.02 o                         
  -4  -9   8        251.32        233.91        44.00 o                         
  -3  -9   8        529.26        516.28       122.65 o                         
  -2  -9   8         69.38         56.72        40.29 o                         
  -1  -9   8        194.36        210.17        47.85 o                         
   0  -9   8         20.97         19.83        28.43 o                         
   1  -9   8         47.92        106.26        47.64 o                         
   2  -9   8        120.77         86.14        50.96 o                         
   3  -9   8        115.02         65.84        38.99 o                         
   4  -9   8        143.78        150.93        28.52 o                         
   5  -9   8       1573.92       1863.81       228.64 o                         
   6  -9   8        707.62        641.55       131.98 o                         
   7  -9   8          0.22        -19.07        56.53 o                         
   8  -9   8        288.46        429.25       125.18 o                         
   9  -9   8        907.94        904.91       190.34 o                         
  10  -9   8        933.20        983.47       200.36 o                         
 -10  -8   8        125.19        327.76       143.48 o                         
  -9  -8   8        239.12        201.61        99.30 o                         
  -8  -8   8        599.29        733.29       171.21 o                         
  -7  -8   8        358.54        317.78       109.96 o                         
  -6  -8   8         15.65         73.26        42.93 o                         
  -5  -8   8         36.62         52.82        37.67 o                         
  -4  -8   8        540.12        573.41        63.21 o                         
  -3  -8   8         49.90         77.23        21.03 o                         
  -2  -8   8        564.48        440.00       102.65 o                         
  -1  -8   8       1081.64        962.85       146.70 o                         
   0  -8   8        209.00        191.30        48.38 o                         
   1  -8   8         11.09        -30.54        29.80 o                         
   2  -8   8        746.51        768.07       148.32 o                         
   3  -8   8        223.12        264.66        36.21 o                         
   4  -8   8        584.14        610.75        73.50 o                         
   5  -8   8        165.84        116.01        43.26 o                         
   6  -8   8       1393.60       1253.57       184.81 o                         
   7  -8   8        495.69        464.03       120.17 o                         
   8  -8   8        206.57        371.23       121.27 o                         
   9  -8   8        204.53        317.48       111.45 o                         
  10  -8   8        388.66        398.41       131.12 o                         
 -10  -7   8         30.76         94.66        76.17 o                         
  -9  -7   8         40.42        110.76        74.61 o                         
  -8  -7   8        147.96        180.25        79.24 o                         
  -7  -7   8        751.26        705.09       154.98 o                         
  -6  -7   8        653.76        558.24       135.31 o                         
  -5  -7   8        729.66        656.42       136.40 o                         
  -4  -7   8        403.66        309.01        86.64 o                         
  -3  -7   8        112.23         87.46        32.61 o                         
  -2  -7   8       1976.67       2100.45       212.77 o                         
  -1  -7   8        185.99        145.47        55.42 o                         
   0  -7   8        524.99        376.97        27.36 o                         
   1  -7   8        105.50        122.35        54.70 o                         
   2  -7   8         57.05         32.69        23.24 o                         
   3  -7   8        689.06        631.52        52.99 o                         
   4  -7   8         74.71         79.43        21.94 o                         
   5  -7   8        434.89        409.64        56.76 o                         
   6  -7   8       3732.86       3905.92       326.33 o                         
   7  -7   8       1977.82       1959.52       243.57 o                         
   8  -7   8        538.63        898.30       173.85 o                         
   9  -7   8         38.63        134.96        81.66 o                         
 -11  -6   8         64.89        109.02        95.01 o                         
 -10  -6   8        228.35        198.52       104.78 o                         
  -9  -6   8         44.72        -87.55        68.22 o                         
  -8  -6   8        299.77        270.51        94.01 o                         
  -7  -6   8         16.80         62.49        49.62 o                         
  -6  -6   8       1694.06       1465.19       205.32 o                         
  -5  -6   8       2412.23       2495.18       254.42 o                         
  -4  -6   8         19.68         42.90        42.75 o                         
  -3  -6   8        252.32        233.67        23.22 o                         
  -2  -6   8        935.62        895.86       133.17 o                         
  -1  -6   8       2249.62       2190.18       202.36 o                         
   0  -6   8       4371.18       5001.84       365.07 o                         
   1  -6   8        154.20        145.28        26.06 o                         
   2  -6   8        591.62        600.06        48.81 o                         
   3  -6   8        245.13        218.98        28.83 o                         
   4  -6   8         12.26         13.14        16.29 o                         
   5  -6   8        216.19        222.69        44.99 o                         
   6  -6   8       1071.59       1259.33       187.31 o                         
   7  -6   8       3109.55       3191.17       310.13 o                         
   8  -6   8       1244.73       1189.36       196.37 o                         
   9  -6   8        112.76        195.79        86.52 o                         
 -11  -5   8         35.36         88.84        75.28 o                         
 -10  -5   8         10.09        -13.28        54.86 o                         
  -9  -5   8        196.72        169.60        77.87 o                         
  -8  -5   8         12.07        -30.07        42.87 o                         
  -7  -5   8         41.60         54.17        44.44 o                         
  -6  -5   8        999.32       1017.67       162.57 o                         
  -5  -5   8       1306.33       1232.35       173.71 o                         
  -4  -5   8       1795.68       1696.35       189.41 o                         
  -3  -5   8         62.91         23.39        41.70 o                         
  -2  -5   8        301.45        318.97        79.40 o                         
  -1  -5   8         14.84        -10.40        26.49 o                         
   0  -5   8        466.15        590.53        80.06 o                         
   1  -5   8       1151.49       1323.89        76.63 o                         
   2  -5   8         56.33         50.00        10.93 o                         
   3  -5   8       1919.96       2136.98       106.98 o
[truncated: 288,037 more chars]
